# Supplementary material for: Olaparib is effective in combination with, and as maintenance therapy after, first‐line endocrine therapy in prostate cancer cells
Source: Mol Oncol. 2018 Mar 15;12(4):561–76. doi: 10.1002/1878-0261.12185 (PMC5891051; doi:10.1002/1878-0261.12185)
Supplement: Supplementary file 5 — Table S1. Medium conditions of the PCa cell lines used in this study and supplementary cell culture conditions. [file MOL2-12-561-s005.xlsx]

## Sheet: Tabelle1
Cell line	Medium	Supplements
		NGC (normal growth conditions)				+ABL / ABLRes			+BIC / BICRes
BPH1	RPMI	10% (v/v) FBS	100 Units/ml Penicillin 100 µg/ml Streptomycin	1x Glutamax
EP156T	K-SFM	1% (v/v) FBS	100 Units/ml Penicillin 100 µg/ml Streptomycin		25 mg/500 ml pituitary extract 2.5 µg/500 ml EGF 10 nM R1881
LNCaP	RPMI	10% (v/v) FBS	100 Units/ml Penicillin 100 µg/ml Streptomycin	1x Glutamax 10 mM HEPES 1 mM Na-Pyruvat 2.5 g/l D-Glucose		10% (v/v) charcoal/dextran-treated FBS	100 Units/ml Penicillin 100 µg/ml Streptomycin	1x Glutamax 10 mM HEPES 1 mM Na-Pyruvat 2.5 g/l D-Glucose	10% (v/v) charcoal/dextran-treated FBS	100 Units/ml Penicillin 100 µg/ml Streptomycin	1x Glutamax 10 mM HEPES 1 mM Na-Pyruvat 2.5 g/l D-Glucose	10 pM R1881 1 µM Bicalutamide
LAPC4	RPMI	10% (v/v) FBS	100 Units/ml Penicillin 100 µg/ml Streptomycin	1x Glutamax	100 nM dihydrotestosterone
VCaP	DMEM	10% (v/v) FBS	100 Units/ml Penicillin 100 µg/ml Streptomycin	2x Glutamax 3.5 g/l D-Glucose		10% (v/v) charcoal/dextran-treated FBS	100 Units/ml Penicillin 100 µg/ml Streptomycin	2x Glutamax 3.5 g/l D-Glucose	10% (v/v) charcoal/dextran-treated FBS	100 Units/ml Penicillin 100 µg/ml Streptomycin	2x Glutamax 3.5 g/l D-Glucose	10 pM R1881 1 µM Bicalutamide
DuCaP	RPMI	10% (v/v) FBS	100 Units/ml Penicillin 100 µg/ml Streptomycin	1x Glutamax		10% (v/v) charcoal/dextran-treated FBS	100 Units/ml Penicillin 100 µg/ml Streptomycin	1x Glutamax	10% (v/v) charcoal/dextran-treated FBS	100 Units/ml Penicillin 100 µg/ml Streptomycin	1x Glutamax	10 pM R1881 1 µM Bicalutamide
22Rv1	RPMI	10% (v/v) FBS	100 Units/ml Penicillin 100 µg/ml Streptomycin	1x Glutamax 10 mM HEPES 1 mM Na-Pyruvat 2.5 g/l D-Glucose
PC3	RPMI	10% (v/v) FBS	100 Units/ml Penicillin 100 µg/ml Streptomycin	1x Glutamax
Du145	RPMI	10% (v/v) FBS	100 Units/ml Penicillin 100 µg/ml Streptomycin	1x Glutamax
RPMI	RPMI 1640 w/o L-Glutamine	Lonza	BE12-167F
DMEM	DMEM low glucose w/o L-Glutamine	Lonza	BE12-707F
K-SFM	Kerationcyte serum free medium with L-Glutamine	Fisher Scientific	17005075
FBS	Fetal Bovine Serum	PAA	RAT1003033
Charcoal/ dextran-treated FBS	Charcoal/dextran-treated fetal bovine serum	GE Healthcare	SH30068.03
Cells lines were routinely authenticated by STR profiling every two years (last authentication November 2015 by the Institute for Legal Medicine, Medical University of Innsbruck). Detection of mycoplasma contamination was done several times per year using the Venor GeM qEP test (Minerva Biolabs). Cells were discarded when reaching >60 passages (except resistant sub-cell lines, >100 passages).
