# Supplementary material for: Olaparib is effective in combination with, and as maintenance therapy after, first‐line endocrine therapy in prostate cancer cells
Source: Mol Oncol. 2018 Mar 15;12(4):561–76. doi: 10.1002/1878-0261.12185 (PMC5891051; doi:10.1002/1878-0261.12185)
Supplement: Supplementary file 6 — Table S2. Screening for mutations in HR and BRCAness genes using the COSMIC Cell line project′s Mutations database. Determination of BRCA pathogenicity was done with the BRCA mutation and HCI database (University of Utah). [file MOL2-12-561-s006.xlsx]

## Sheet: Overview
BPH1	LNCaP	VCaP	22Rv1	PC3	Du145
	ABL1	SSRP1	AR	GTF2H3	BRCA1
	AR		ATAD5	SMARCAL1	BRCA2
	ATM		ATM		BRIP1
	ATR		BARD1		CDK7
	BARD1		BRCA2		DDB1
	BRCA2		CDK7		FANCB
	BRIP1		CHD1		FANCI
	CHD1		DNMT3A		FLI1
	CHEK2		EME1		IPMK
	DDB1		FANCM		LIG4
	DNMT3A		FLI1		MAPK12
	ERCC1		HELLS		MMS22L
	ESCO1		INO80D		PAPD7
	ETV1		KAT5		POLQ
	FANCA		LIG4		RAD50
	FANCE		MCM3		RBBP8
	G2E3		MUM1		REV3L
	GTF2H3		NBN		SLX4
	MMS22L		PALB2		SMARCA2
	MUM1		RAD54L		SSRP1
	PAPD7		SHPRH		STK36
	PLK3		SLX4		TP53BP1
	POLB		SMG1		UBE2N
	POLH		STK36		USP1
	PTEN		TP53BP1		XRCC2
	RAD51B		USP1
	RAD54L		USP7
	RECQL4		WRN
	SMARCA5		XRCC2
	SPO11
	SSRP1
	TOP2B
	TP53BP1
	UBA1
	XRCC2
Genes confirmed to cause BRCAness

## Sheet: BPH1
Gene	Overlap	Transcript	Overlap	BRCAness Transcripts	Census Gene	AA Mutation	CDS Mutation	Somatic status	Zygosity	Validated	Type	Position													ABL1
ABCA13		ENST00000319379		ENSG00000005156	No	p.R3967*	c.11899C>T	Unknown	Heterozygous	Unverified	Substitution - Nonsense	7:48403873..48403873													AR
ABCA13		ENST00000319379		ENSG00000170734	No	p.R2912R	c.8736G>A	Unknown	Heterozygous	Unverified	Substitution - coding silent	7:48288024..48288024													ATAD5
ABCA13_ENST00000435803		ENST00000435803		ENSG00000070501	No	p.R2967R	c.8901G>A	Unknown	Heterozygous	Unverified	Substitution - coding silent	7:48288024..48288024													ATM
ABCA13_ENST00000435803		ENST00000435803		ENSG00000122678	No	p.R4022*	c.12064C>T	Unknown	Heterozygous	Unverified	Substitution - Nonsense	7:48403873..48403873													ATR
ABCC12		ENST00000311303		ENSG00000012048	No	p.T876T	c.2628C>T	Unknown	Heterozygous	Unverified	Substitution - coding silent	16:48105184..48105184													AURORA
ADAMTS17		ENST00000268070		ENSG00000158169	No	p.R1071W	c.3211C>T	Unknown	Heterozygous	Unverified	Substitution - Missense	15:99974479..99974479													BAP1
ADAP1		ENST00000265846		ENSG00000144554	No	p.T183T	c.549C>T	Unknown	Heterozygous	Unverified	Substitution - coding silent	7:904225..904225													BARD1
ADAP1_ENST00000539900		ENST00000539900		ENSG00000051180	No	p.T194T	c.582C>T	Unknown	Heterozygous	Unverified	Substitution - coding silent	7:904225..904225													BLM
AGL		ENST00000370163		ENSG00000085999	No	p.E514G	c.1541A>G	Unknown	Heterozygous	Unverified	Substitution - Missense	1:99877758..99877758													BRCA1
AGL_ENST00000361522		ENST00000361522		ENSG00000185379	No	p.E497G	c.1490A>G	Unknown	Heterozygous	Unverified	Substitution - Missense	1:99877758..99877758													BRCA2
AKR7L		ENST00000341714		ENSG00000167258	No	p.?	c.171-10C>T	Unknown	Heterozygous	Unverified	Unknown	1:19268711..19268711													BRCC3
ALOX15B		ENST00000380183		ENSG00000112039	No	p.V674I	c.2020G>A	Unknown	Heterozygous	Unverified	Substitution - Missense	17:8048554..8048554													BRIP1
AMY1C		ENST00000370079		ENSG00000002016	No	p.A325G	c.974C>G	Unknown	Heterozygous	Unverified	Substitution - Missense	1:103754594..103754594													CDC14B
ANK2		ENST00000357077		ENSG00000196584	No	p.N2930D	c.8788A>G	Unknown	Heterozygous	Unverified	Substitution - Missense	4:113357406..113357406													CDK12
ANKRD11		ENST00000301030		ENSG00000152422	No	p.T278A	c.832A>G	Unknown	Heterozygous	Unverified	Substitution - Missense	16:89286099..89286099													CDK5
AQP1		ENST00000311813		ENSG00000134058	No	p.L170L	c.510T>A	Unknown	Heterozygous	Unverified	Substitution - coding silent	7:30922191..30922191													CDK7
AQP1_ENST00000441328		ENST00000441328		ENSG00000111358	No	p.L87L	c.261T>A	Unknown	Heterozygous	Unverified	Substitution - coding silent	7:30922191..30922191													CHD1
ASPSCR1_ENST00000306729		ENST00000306729		ENSG00000136273	No	p.R502*	c.1504C>T	Unknown	Heterozygous	Unverified	Substitution - Nonsense	17:82015225..82015225													CHEK1
ASTN1		ENST00000361833		ENSG00000163781	No	p.R1190R	c.3570G>T	Unknown	Heterozygous	Unverified	Substitution - coding silent	1:176868921..176868921													CHEK2
ASTN1_ENST00000367654		ENST00000367654		ENSG00000163961	No	p.R1198R	c.3594G>T	Unknown	Heterozygous	Unverified	Substitution - coding silent	1:176868921..176868921													DDB1
B3GNT9		ENST00000449549		ENSG00000146414	No	p.Q250*	c.748C>T	Unknown	Heterozygous	Unverified	Substitution - Nonsense	16:67149738..67149738													DMC1
BZW1		ENST00000353957		ENSG00000176208	No	p.?	c.1031-6T>C	Unknown	Heterozygous	Unverified	Unknown	2:200822141..200822141													DNASE1L2
BZW1_ENST00000452790		ENST00000452790		ENSG00000167968	No	p.?	c.1325-6T>C	Unknown	Heterozygous	Unverified	Unknown	2:200822141..200822141													DNMT3A
C11orf47		ENST00000354685		ENSG00000076003	No	p.P321P	c.963C>T	Unknown	Heterozygous	Unverified	Substitution - coding silent	11:6508922..6508922													DUT
C11orf82		ENST00000430323		ENSG00000146263	No	p.E566K	c.1696G>A	Previously Reported	Heterozygous	Unverified	Substitution - Missense	11:82933034..82933034													EME1
C6orf49		ENST00000335515		ENSG00000130985	No	p.Q361fs*>24	c.1078delC	Unknown	Heterozygous	Verified	Deletion - Frameshift	6:41787052..41787052													EME2
C7orf71		ENST00000409974		ENSG00000112118	No	p.T165I	c.494C>T	Unknown	Heterozygous	Unverified	Substitution - Missense	7:26646524..26646524													ERCC1
C7orf71_ENST00000409974		ENST00000409974_v68		ENSG00000171862	No	p.T165I	c.494C>T	Unknown	Heterozygous	Unverified	Substitution - Missense	7:26646524..26646524													ERCC4
C9orf114		ENST00000361256		ENSG00000162607	No	p.?	c.509-8C>A	Unknown	Heterozygous	Unverified	Unknown	9:128826160..128826160													ERCC8
C9orf5		ENST00000374586		ENSG00000097007	No	p.W408*	c.1224G>A	Unknown	Heterozygous	Unverified	Substitution - Nonsense	9:109087269..109087269													ERG
C9orf96		SU_SgK071		ENSG00000163930	No	p.R242W	c.724C>T	Unknown	Heterozygous	Unverified	Substitution - Missense	9:133395621..133395621													ESCO1
C9orf96_ENST00000371957		ENST00000371957		ENSG00000138376	No	p.R242W	c.724C>T	Unknown	Heterozygous	Unverified	Substitution - Missense	9:133395621..133395621													ESCO2
CCDC135		ENST00000360716		ENSG00000081377	No	p.R844Q	c.2531G>A	Unknown	Heterozygous	Unverified	Substitution - Missense	16:57731070..57731070													ETV1
CD226		ENST00000280200		ENSG00000119772	No	p.T149T	c.447A>G	Unknown	Heterozygous	Unverified	Substitution - coding silent	18:69895981..69895981													EWSR1
CDH20		ENST00000262717		ENSG00000141446	No	p.T747T	c.2241G>A	Unknown	Heterozygous	Unverified	Substitution - coding silent	18:61554530..61554530													FAAP20
CDH4		ENST00000360469		ENSG00000171320	No	p.P698L	c.2093C>T	Unknown	Heterozygous	Unverified	Substitution - Missense	20:61929696..61929696													FAAP24
CNTNAP3B		ENST00000377564		ENSG00000163322	No	p.?	c.1757-2A>G	Unknown	Heterozygous	Unverified	Unknown	9:41960894..41960894													FAM175A
COL4A1		ENST00000375820		ENSG00000116717	No	p.P920S	c.2758C>T	Unknown	Heterozygous	Unverified	Substitution - Missense	13:110176996..110176996													FANCA
COL4A1_ENST00000375815		ENST00000375815		ENSG00000119969	No	p.P563S	c.1687C>T	Unknown	Heterozygous	Unverified	Substitution - Missense	13:110176996..110176996													FANCB
COX4I2		ENST00000376075		ENSG00000148153	No	p.L135M	c.403T>A	Unknown	Heterozygous	Unverified	Substitution - Missense	20:31644791..31644791													FANCC
CSMD2		ENST00000241312		ENSG00000114933	No	p.P1438P	c.4314G>A	Previously Reported	Heterozygous	Unverified	Substitution - coding silent	1:33657959..33657959													FANCD2
CSMD2_ENST00000373381		ENST00000373381		ENSG00000172977	No	p.P1478P	c.4434G>A	Previously Reported	Heterozygous	Unverified	Substitution - coding silent	1:33657959..33657959													FANCE
CYP2C8		NM_000770.2		ENSG00000073111	No	p.S58*	c.173C>G	Unknown	Heterozygous	Unverified	Substitution - Nonsense	10:95067687..95067687													FANCF
CYP2J2		ENST00000371204		ENSG00000121211	No	p.I127S	c.380T>G	Unknown	Heterozygous	Unverified	Substitution - Missense	1:59912305..59912305													FANCG
CYorf17		ENST00000330758		ENSG00000160953	No	p.Q116Q	c.348G>A	Unknown	Heterozygous	Unverified	Substitution - coding silent	Y:21383538..21383538													FANCI
DDHD2		ENST00000397166		ENSG00000187109	No	p.?	c.1461+5C>G	Unknown	Heterozygous	Unverified	Unknown	8:38252033..38252033													FANCL
DMBT1		ENST00000368909		ENSG00000085840	No	p.Q773Q	c.2319G>A	Unknown	Heterozygous	Unverified	Substitution - coding silent	10:122592414..122592414													FANCM
DMBT1_ENST00000368909		ENST00000368909		ENSG00000164815	No	p.Q773Q	c.2319G>A	Unknown	Heterozygous	Unverified	Substitution - coding silent	10:122592414..122592414													FEN1
DMBT1_ENST00000368915		ENST00000368915		ENSG00000112941	No	p.Q773Q	c.2319G>A	Unknown	Heterozygous	Unverified	Substitution - coding silent	10:122592414..122592414													FLI1
DNAH1		ENST00000273600		ENSG00000077514	No	p.R3461Q	c.10382G>A	Previously Reported	Homozygous	Unverified	Substitution - Missense	3:52392601..52392601													G2E3
DNAH1_ENST00000420323		ENST00000420323		ENSG00000100142	No	p.R3397Q	c.10190G>A	Previously Reported	Homozygous	Unverified	Substitution - Missense	3:52392601..52392601													GADD45A
DNAJC30		ENST00000395176		ENSG00000198890	No	p.R178R	c.534G>A	Unknown	Heterozygous	Unverified	Substitution - coding silent	7:73682890..73682890													GEN1
DNHD1		ENST00000254579		ENSG00000131470	No	p.P321P	c.963C>T	Unknown	Heterozygous	Unverified	Substitution - coding silent	11:6508922..6508922													GIYD1
ELANE		ENST00000263621		ENSG00000164754	No	p.H256H	c.768C>T	Unknown	Heterozygous	Unverified	Substitution - coding silent	19:856128..856128													GIYD2
EPHX1		ENST00000366837		ENSG00000049541	No	p.M235T	c.704T>C	Unknown	Heterozygous	Unverified	Substitution - Missense	1:225839328..225839328													GTF2H3
ETNK2		ENST00000367201		ENSG00000167325	No	p.V356V	c.1068C>T	Unknown	Heterozygous	Unverified	Substitution - coding silent	1:204134641..204134641													HELLS
ETS1_ENST00000392668		ENST00000392668		ENSG00000080503	No	p.A17V	c.50C>T	Unknown	Heterozygous	Unverified	Substitution - Missense	11:128573081..128573081													HUS1
EVC		ENST00000264956		ENSG00000153147	No	p.A565T	c.1693G>A	Unknown	Heterozygous	Unverified	Substitution - Missense	4:5783681..5783681													INIP
FBXO38		ENST00000340253		ENSG00000138375	No	p.V238I	c.712G>A	Unknown	Heterozygous	Unverified	Substitution - Missense	5:148404804..148404804													INO80D
FBXW10		ENST00000395667		ENSG00000108055	No	p.V750A	c.2249T>C	Unknown	Heterozygous	Unverified	Substitution - Missense	17:18772654..18772654													IPMK
FBXW10_ENST00000308799		ENST00000308799		ENSG00000157106	No	p.V779A	c.2336T>C	Unknown	Heterozygous	Unverified	Substitution - Missense	17:18772654..18772654													KAT5
FIP1L1_ENST00000337488		ENST00000337488		ENSG00000149136	No	p.T184A	c.550A>G	Unknown	Heterozygous	Unverified	Substitution - Missense	4:53391053..53391053													LIG3
FIP1L1_ENST00000358575		ENST00000358575		ENSG00000116030	No	p.T169A	c.505A>G	Unknown	Heterozygous	Unverified	Substitution - Missense	4:53391053..53391053													LIG4
FRRS1		ENST00000287474		ENSG00000120498	No	p.P137L	c.410C>T	Unknown	Heterozygous	Unverified	Substitution - Missense	1:99742197..99742197													MAD2L2
FRY		ENST00000380250		ENSG00000111602	No	p.R2991R	c.8973C>T	Unknown	Heterozygous	Unverified	Substitution - coding silent	13:32295391..32295391													MAPK12
FRY_ENST00000380217		ENST00000380217		ENSG00000177302	No	p.R173R	c.519C>T	Unknown	Heterozygous	Unverified	Substitution - coding silent	13:32295391..32295391													MCM2
FYCO1		ENST00000296137		ENSG00000214941	No	p.V1279A	c.3836T>C	Unknown	Homozygous	Unverified	Substitution - Missense	3:45955357..45955357													MCM3
GALNTL6		ENST00000506823		ENSG00000185515	No	p.I146I	c.438C>T	Unknown	Heterozygous	Unverified	Substitution - coding silent	4:172348574..172348574													MCM6
GPR98		ENST00000405460		ENSG00000157107	No	p.M900T	c.2699T>C	Unknown	Heterozygous	Unverified	Substitution - Missense	5:90643948..90643948													MDC1
GTF2H4_ENST00000259895		ENST00000259895		ENSG00000157108	No	p.C41Y	c.122G>A	Unknown	Heterozygous	Unverified	Substitution - Missense	6:30909158..30909158													miR-103
GTF2H4_ENST00000453897		ENST00000453897		ENSG00000157109	No	p.C41Y	c.122G>A	Unknown	Heterozygous	Unverified	Substitution - Missense	6:30909158..30909158													miR-107
H1FX		ENST00000333762		ENSG00000076248	No	p.S33Y	c.98C>A	Unknown	Heterozygous	Unverified	Substitution - Missense	3:129315805..129315805													miR-222
HECTD3_ENST00000372172		ENST00000372172		ENSG00000122008	No	p.G116G	c.348G>T	Unknown	Heterozygous	Unverified	Substitution - coding silent	1:45010910..45010910													miR-506
HFM1		ENST00000370425		ENSG00000009413	No	p.T632A	c.1894A>G	Unknown	Heterozygous	Unverified	Substitution - Missense	1:91352589..91352589													miR-9
HSD17B6		ENST00000322165		ENSG00000168496	No	p.T79T	c.237G>T	Unknown	Heterozygous	Unverified	Substitution - coding silent	12:56774089..56774089													MMS22L
HSPG2		ENST00000374695		ENSG00000054796	No	p.R2774R	c.8322C>A	Unknown	Heterozygous	Unverified	Substitution - coding silent	1:21846250..21846250													MNAT1
HSPG2_ENST00000453796		ENST00000453796		ENSG00000197299	No	p.R189R	c.567C>A	Unknown	Heterozygous	Unverified	Substitution - coding silent	1:21846250..21846250													MND1
HTR3A		ENST00000355556		ENSG00000197275	No	p.V377M	c.1129G>A	Unknown	Heterozygous	Unverified	Substitution - Missense	11:113986923..113986923													MRE11A
IGSF3		ENST00000369486		ENSG00000020922	No	p.R396C	c.1186C>T	Previously Reported	Heterozygous	Unverified	Substitution - Missense	1:116607978..116607978													MSH3
IGSF3_ENST00000369483		ENST00000369483		ENSG00000183161	No	p.R396C	c.1186C>T	Previously Reported	Heterozygous	Unverified	Substitution - Missense	1:116607978..116607978													MUM1
IL36B		ENST00000259213		ENSG00000178295	No	p.R155Q	c.464G>A	Unknown	Heterozygous	Unverified	Substitution - Missense	2:113022705..113022705													MUS81
IL36B_ENST00000259213		ENST00000259213		ENSG00000182185	No	p.R155Q	c.464G>A	Unknown	Heterozygous	Unverified	Substitution - Missense	2:113022705..113022705													NAMPT
IPO4		ENST00000354464		ENSG00000113318	No	p.F921F	c.2763C>T	Unknown	Heterozygous	Unverified	Substitution - coding silent	14:24181999..24181999													NAP1L1
JAG1		ENST00000254958		ENSG00000128951	No	p.P1099L	c.3296C>T	Unknown	Heterozygous	Unverified	Substitution - Missense	20:10639859..10639859													NBN
JAG1_ENST00000254958		ENST00000254958		ENSG00000048392	No	p.P1099L	c.3296C>T	Unknown	Heterozygous	Unverified	Substitution - Missense	20:10639859..10639859													ORC1L
KDM1B_ENST00000388870		ENST00000388870		ENSG00000174405	No	p.S203C	c.608C>G	Unknown	Heterozygous	Unverified	Substitution - Missense	6:18187826..18187826													ORC5L
KIAA0284		ENST00000556508		ENSG00000196419	No	p.A1408A	c.4224C>T	Unknown	Homozygous	Unverified	Substitution - coding silent	14:104894342..104894342													PALB2
KIAA0284_ENST00000414716		ENST00000414716		ENSG00000020426	No	p.A1443A	c.4329C>T	Unknown	Homozygous	Unverified	Substitution - coding silent	14:104894342..104894342													PAPD7
KIAA0317		ENST00000356357		ENSG00000175595	No	p.R79Q	c.236G>A	Unknown	Heterozygous	Unverified	Substitution - Missense	14:74684461..74684461													PARP1
KIAA1244		NM_020340.2		ENSG00000119318	No	p.D555D	c.1665C>T	Unknown	Heterozygous	Unverified	Substitution - coding silent	6:138263361..138263361													PLK3
KIAA1244_ENST00000251691		ENST00000251691		ENSG00000049167	No	p.D626D	c.1878C>T	Unknown	Heterozygous	Unverified	Substitution - coding silent	6:138263361..138263361													PNKP
KIAA1267		ENST00000262419		ENSG00000183765	No	p.R619R	c.1857G>T	Unknown	Heterozygous	Unverified	Substitution - coding silent	17:46050696..46050696													POLB
KIAA1432		ENST00000381532		ENSG00000137337	No	p.Q611Q	c.1833G>A	Unknown	Heterozygous	Unverified	Substitution - coding silent	9:5762618..5762618													POLD3
KIAA1432_ENST00000381532		ENST00000381532_v70		ENSG00000143799	No	p.Q611Q	c.1833G>A	Unknown	Heterozygous	Unverified	Substitution - coding silent	9:5762618..5762618													POLH
KIF1B		ENST00000263934		ENSG00000077721	No	p.?	c.1020-4C>T	Unknown	Heterozygous	Unverified	Unknown	1:10277982..10277982													POLK
KIF1B_ENST00000377093		ENST00000377093		ENSG00000177889	No	p.?	c.1020-4C>T	Unknown	Heterozygous	Unverified	Unknown	1:10277982..10277982													POLM
KMT2A		NM_005933.1		ENSG00000092140	Yes	p.L116Q	c.347T>A	Unknown	Heterozygous	Unverified	Substitution - Missense	11:118436859..118436859													POLQ
KRTAP6-1		ENST00000329122		ENSG00000039650	No	p.L56F	c.166C>T	Unknown	Heterozygous	Unverified	Substitution - Missense	21:30613739..30613739													POLR2F
LAMA1		ENST00000389658		ENSG00000116670	No	p.N1940N	c.5820C>T	Unknown	Heterozygous	Unverified	Substitution - coding silent	18:6982567..6982567													PRMT6
LGALS9		ENST00000395473		ENSG00000051341	No	p.V308V	c.924G>A	Unknown	Heterozygous	Unverified	Substitution - coding silent	17:27648838..27648838													PSMC3IP
LRP1B		ENST00000389484		ENSG00000149311	Yes	p.R1464R	c.4390C>A	Unknown	Heterozygous	Unverified	Substitution - coding silent	2:140867779..140867779													PTEN
MACF1_ENST00000317713		ENST00000317713		ENSG00000160957	No	p.R12Q	c.35G>A	Unknown	Heterozygous	Unverified	Substitution - Missense	1:39084253..39084253													RAD21
MACF1_ENST00000361689		ENST00000361689		ENSG00000168303	No	p.R12Q	c.35G>A	Unknown	Heterozygous	Unverified	Substitution - Missense	1:39084253..39084253													RAD23B
MAOA		ENST00000338702		ENSG00000165392	No	p.A483T	c.1447G>A	Unknown	Homozygous	Unverified	Substitution - Missense	X:43744376..43744376													RAD50
MAOA		ENST00000338702		ENSG00000104320	No	p.A483E	c.1448C>A	Unknown	Homozygous	Unverified	Substitution - Missense	X:43744377..43744377													RAD51
MED12L		ENST00000474524		ENSG00000139618	No	p.D1203Y	c.3607G>T	Unknown	Heterozygous	Unverified	Substitution - Missense	3:151372614..151372614													RAD51B
MLL_ENST00000534358		ENST00000534358		ENSG00000187741	No	p.L116Q	c.347T>A	Unknown	Heterozygous	Unverified	Substitution - Missense	11:118436859..118436859													RAD51C
MLYCD		ENST00000262430		ENSG00000127922	No	p.K475R	c.1424A>G	Unknown	Heterozygous	Unverified	Substitution - Missense	16:83915431..83915431													RAD51D
MPL		ENST00000372470		ENSG00000083093	Yes	p.G131S	c.391G>A	Unknown	Heterozygous	Unverified	Substitution - Missense	1:43338720..43338720													RAD52
MPL_ENST00000413998		ENST00000413998		ENSG00000108384	No	p.G131S	c.391G>A	Unknown	Heterozygous	Unverified	Substitution - Missense	1:43338720..43338720													RAD54B
MRPL13		ENST00000306185		ENSG00000136492	No	p.?	c.152-1G>T	Unknown	Heterozygous	Unverified	Unknown	8:120432124..120432124													RAD54L
MRPL54		ENST00000330133		ENSG00000100206	No	p.M1T	c.2T>C	Unknown	Heterozygous	Unverified	Substitution - Missense	19:3762702..3762702													RBBP8
MRTO4		ENST00000330263		ENSG00000154920	No	p.E196Q	c.586G>C	Unknown	Heterozygous	Unverified	Substitution - Missense	1:19258696..19258696													RECQL4
MSMP		ENST00000436428		ENSG00000197774	No	p.R111W	c.331C>T	Unknown	Heterozygous	Unverified	Substitution - Missense	9:35753189..35753189													REV3L
MTMR10		ENST00000340566		ENSG00000162585	No	p.?	c.689+9G>A	Unknown	Heterozygous	Unverified	Unknown	15:30958854..30958854													RFC2
MTMR10_ENST00000435680		ENST00000435680		ENSG00000131944	No	p.?	c.935+9G>A	Unknown	Heterozygous	Unverified	Unknown	15:30958854..30958854													RNF168
MTMR10_ENST00000563714		ENST00000563714		ENSG00000181544	No	p.?	c.689+9G>A	Unknown	Heterozygous	Unverified	Unknown	15:30958854..30958854													RPA1
MTMR12		ENST00000382142		ENSG00000221829	No	p.I488V	c.1462A>G	Unknown	Heterozygous	Unverified	Substitution - Missense	5:32235012..32235012													RRM1
MYH6		ENST00000356287		ENSG00000140525	No	p.F457L	c.1371C>G	Unknown	Heterozygous	Unverified	Substitution - Missense	14:23400748..23400748													RRM2B
MYH7B		ENST00000262873		ENSG00000115392	No	p.Q360Q	c.1080G>A	Unknown	Heterozygous	Unverified	Substitution - coding silent	20:34986935..34986935													SEM1
MYO18B		ENST00000335473		ENSG00000187790	No	p.A405T	c.1213G>A	Unknown	Heterozygous	Unverified	Substitution - Missense	22:25769129..25769129													SHPRH
MYOM2		ENST00000262113		ENSG00000132207	No	p.R1079Q	c.3236G>A	Previously Reported	Heterozygous	Unverified	Substitution - Missense	8:2116015..2116015													SLX4
NDUFA5		ENST00000355749		ENSG00000181625	No	p.V12V	c.36G>A	Unknown	Heterozygous	Unverified	Substitution - coding silent	7:123557434..123557434													SMARCA2
NEK1_ENST00000507142		ENST00000507142		ENSG00000172732	No	p.L651P	c.1952T>C	Unknown	Heterozygous	Unverified	Substitution - Missense	4:169507092..169507092													SMARCA5
NLRP7		ENST00000448121		ENSG00000113522	No	p.N646I	c.1937A>T	Unknown	Heterozygous	Unverified	Substitution - Missense	19:54938152..54938152													SMARCAL1
NLRP7_ENST00000328092		ENST00000328092		ENSG00000101773	No	p.N674I	c.2021A>T	Unknown	Heterozygous	Unverified	Substitution - Missense	19:54938152..54938152													SMC3
NLRP7_ENST00000446217		ENST00000446217		ENSG00000188827	No	p.N702I	c.2105A>T	Unknown	Heterozygous	Unverified	Substitution - Missense	19:54938152..54938152													SMG1
NPC1		ENST00000269228		ENSG00000126215	No	p.N593T	c.1778A>C	Unknown	Heterozygous	Unverified	Substitution - Missense	18:23545129..23545129													SPO11
NUPL1		ENST00000381736		ENSG00000132383	No	p.N43S	c.128A>G	Unknown	Heterozygous	Unverified	Substitution - Missense	13:25307826..25307826													SPOP
NVL		ENST00000281701		ENSG00000012061	No	p.?	c.342+4A>G	Unknown	Heterozygous	Unverified	Unknown	1:224311796..224311796													SSRP1
OAZ2		ENST00000326005		ENSG00000149554	No	p.D187N	c.559G>A	Unknown	Heterozygous	Unverified	Substitution - Missense	15:64688715..64688715													STK36
OAZ2_ENST00000326005		ENST00000326005_v68		ENSG00000175054	No	p.D187N	c.559G>A	Unknown	Heterozygous	Unverified	Substitution - Missense	15:64688715..64688715													SUMO1
ODF2_ENST00000372796		ENST00000372796		ENSG00000067369	No	p.T24M	c.71C>T	Previously Reported	Heterozygous	Unverified	Substitution - Missense	9:128459605..128459605													TEX11
ODF2_ENST00000372814		ENST00000372814		ENSG00000151151	No	p.T68M	c.203C>T	Previously Reported	Heterozygous	Unverified	Substitution - Missense	9:128459605..128459605													TIMELESS
ODZ2		ENST00000388903			No	p.P644S	c.1930C>T	Unknown	Heterozygous	Unverified	Substitution - Missense	5:168162619..168162619													TMPRSS2
ODZ2_ENST00000518659		ENST00000518659			No	p.P811S	c.2431C>T	Unknown	Heterozygous	Unverified	Substitution - Missense	5:168162619..168162619													TOP2B
ODZ2_ENST00000519204		ENST00000519204		ENSG00000164885	No	p.P690S	c.2068C>T	Unknown	Heterozygous	Unverified	Substitution - Missense	5:168162619..168162619													TOP3A
PCDHB14		ENST00000239449		ENSG00000188130	No	p.N510N	c.1530T>C	Unknown	Heterozygous	Unverified	Substitution - coding silent	5:141225035..141225035													TOPBP1
PCNT		ENST00000359568		ENSG00000173846	No	p.G2273G	c.6819G>A	Unknown	Heterozygous	Unverified	Substitution - coding silent	21:46416737..46416737													TP53BP1
PCNXL3_ENST00000355703		ENST00000355703		ENSG00000163482	No	p.R80Q	c.239G>A	Unknown	Heterozygous	Unverified	Substitution - Missense	11:65616909..65616909													TTDN1
PDE4DIP		ENST00000369354			Yes	p.R514T	c.1541G>C	Unknown	Heterozygous	Unverified	Substitution - Missense	1:148966912..148966912													UBA1
PDLIM2		ENST00000265810			No	p.E113E	c.339G>A	Unknown	Heterozygous	Unverified	Substitution - coding silent	8:22585040..22585040													UBE2A
PDLIM2_ENST00000308354		ENST00000308354			No	p.E363E	c.1089G>A	Unknown	Heterozygous	Unverified	Substitution - coding silent	8:22585040..22585040													UBE2N
PHRF1		ENST00000416188			No	p.D688D	c.2064C>T	Previously Reported	Heterozygous	Unverified	Substitution - coding silent	11:607523..607523													UNG
PHRF1_ENST00000264555		ENST00000416188			No	p.D688D	c.2064C>T	Previously Reported	Heterozygous	Unverified	Substitution - coding silent	11:607523..607523													USP1
PKD1L1		ENST00000289672		ENSG00000105835	No	p.F2620L	c.7860C>A	Unknown	Heterozygous	Unverified	Substitution - Missense	7:47803312..47803312													USP10
PKHD1L1		ENST00000378402		ENSG00000105835	No	p.P2647P	c.7941T>G	Unknown	Heterozygous	Unverified	Substitution - coding silent	8:109464767..109464767													USP7
PLEKHA8		ENST00000258679		ENSG00000167986	No	p.K74R	c.221A>G	Unknown	Heterozygous	Unverified	Substitution - Missense	7:30046273..30046273													WRN
PLEKHA8_ENST00000396257		ENST00000396257		ENSG00000076924	No	p.K74R	c.221A>G	Unknown	Heterozygous	Unverified	Substitution - Missense	7:30046273..30046273													XAB2
PLEKHA8_ENST00000396259		ENST00000396259			No	p.K74R	c.221A>G	Unknown	Heterozygous	Unverified	Substitution - Missense	7:30046273..30046273													XRCC2
PLEKHA8_ENST00000449726		ENST00000449726			No	p.K74R	c.221A>G	Unknown	Heterozygous	Unverified	Substitution - Missense	7:30046273..30046273													XRCC3
PLEKHG3		ENST00000247226			No	p.S813F	c.2438C>T	Unknown	Heterozygous	Unverified	Substitution - Missense	14:64742123..64742123													XRCC4
PNMAL2		ENST00000377655			No	p.S4N	c.11G>A	Unknown	Heterozygous	Unverified	Substitution - Missense	19:46495455..46495455													XRCC6
PNMAL2_ENST00000599531		ENST00000599531			No	p.S4N	c.11G>A	Unknown	Heterozygous	Unverified	Substitution - Missense	19:46495455..46495455													ZSWIM7
POLR3C		ENST00000334163			No	p.P287P	c.861A>G	Unknown	Heterozygous	Unverified	Substitution - coding silent	1:145833567..145833567
PRICKLE4		ENST00000394263			No	p.Q361fs*>24	c.1078delC	Unknown	Heterozygous	Verified	Deletion - Frameshift	6:41787052..41787052
PRR14L_ENST00000327423		ENST00000327423			No	p.N1605D	c.4813A>G	Unknown	Heterozygous	Unverified	Substitution - Missense	22:31713026..31713026
PRR14L_ENST00000397493		ENST00000397493			No	p.N1605D	c.4813A>G	Unknown	Heterozygous	Unverified	Substitution - Missense	22:31713026..31713026
PSKH1		ENST00000291041			No	p.H70P	c.209A>C	Unknown	Heterozygous	Unverified	Substitution - Missense	16:67908958..67908958
RAPGEF4		NM_007023.1			No	p.P725H	c.2174C>A	Unknown	Heterozygous	Unverified	Substitution - Missense	2:173020636..173020636
RAPGEF4_ENST00000264111		ENST00000264111			No	p.P724H	c.2171C>A	Unknown	Heterozygous	Unverified	Substitution - Missense	2:173020636..173020636
RARS2		ENST00000369536			No	p.?	c.1306-8C>T	Unknown	Heterozygous	Unverified	Unknown	6:87518747..87518747
RASGRP2		NM_005825.2			No	p.D68Y	c.202G>T	Unknown	Heterozygous	Unverified	Substitution - Missense	11:64742851..64742851
RAX		ENST00000334889			No	p.R110W	c.328C>T	Previously Reported	Heterozygous	Unverified	Substitution - Missense	18:59272576..59272576
RGS3_ENST00000462403		ENST00000462403			No	p.T137M	c.410C>T	Unknown	Heterozygous	Unverified	Substitution - Missense	9:113594329..113594329
RP11-368J21.2		ENST00000424340			No	p.P460fs*12	c.1377_1563>17	Unknown	Heterozygous	Unverified	Unknown	16:22534360..22534546
RP11-368J21.2_ENST00000424340		ENST00000424340			No	p.P460fs*12	c.1377_1563>17	Unknown	Heterozygous	Unverified	Unknown	16:22534360..22534546
RPLP0		ENST00000392514			No	p.S170S	c.510C>T	Unknown	Heterozygous	Unverified	Substitution - coding silent	12:120198695..120198695
RPS24		ENST00000360830			No	p.R8G	c.22C>G	Unknown	Heterozygous	Unverified	Substitution - Missense	10:78035370..78035370
RPS24_ENST00000440692		ENST00000440692			No	p.R8G	c.22C>G	Unknown	Heterozygous	Unverified	Substitution - Missense	10:78035370..78035370
RPS6KA1		ENST00000374168			No	p.?	c.1084+4C>T	Unknown	Heterozygous	Unverified	Unknown	1:26557104..26557104
RPS6KA1_ENST00000531382		ENST00000531382			No	p.?	c.1111+4C>T	Unknown	Heterozygous	Unverified	Unknown	1:26557104..26557104
SCAND3		ENST00000452236			No	p.S1036*	c.3107C>A	Unknown	Heterozygous	Unverified	Substitution - Nonsense	6:28572782..28572782
SCN1A		ENST00000375405			No	p.R187Q	c.560G>A	Previously Reported	Heterozygous	Unverified	Substitution - Missense	2:166054680..166054680
SCN1A_ENST00000303395		ENST00000303395			No	p.R187Q	c.560G>A	Previously Reported	Heterozygous	Unverified	Substitution - Missense	2:166054680..166054680
SCN1A_ENST00000423058		ENST00000423058			No	p.R187Q	c.560G>A	Previously Reported	Heterozygous	Unverified	Substitution - Missense	2:166054680..166054680
SFRP5		ENST00000266066			No	p.P232P	c.696G>A	Unknown	Heterozygous	Unverified	Substitution - coding silent	10:97767772..97767772
SFRP5_ENST00000266066		ENST00000266066			No	p.P232P	c.696G>A	Unknown	Heterozygous	Unverified	Substitution - coding silent	10:97767772..97767772
SH3TC2		ENST00000515425			No	p.L146F	c.436C>T	Unknown	Heterozygous	Unverified	Substitution - Missense	5:149042787..149042787
SH3TC2_ENST00000394358		ENST00000394358			No	p.L31F	c.91C>T	Unknown	Heterozygous	Unverified	Substitution - Missense	5:149042787..149042787
SHROOM3		ENST00000296043			No	p.E566D	c.1698G>C	Unknown	Heterozygous	Unverified	Substitution - Missense	4:76739871..76739871
SI		ENST00000264382			No	p.?	c.5247+1G>A	Unknown	Heterozygous	Unverified	Unknown	3:164983001..164983001
SKIV2L		ENST00000375394			No	p.D758V	c.2273A>T	Unknown	Heterozygous	Unverified	Substitution - Missense	6:31966779..31966779
SKIV2L_ENST00000375394		ENST00000375394			No	p.D758V	c.2273A>T	Unknown	Heterozygous	Unverified	Substitution - Missense	6:31966779..31966779
SLAMF9		ENST00000368093			No	p.P5fs*73	c.12delT	Unknown	Heterozygous	Unverified	Deletion - Frameshift	1:159954126..159954126
SLC16A4		ENST00000369779			No	p.I59F	c.175A>T	Unknown	Heterozygous	Unverified	Substitution - Missense	1:110382879..110382879
SLC25A11		ENST00000225665			No	p.?	c.637+9C>T	Unknown	Heterozygous	Unverified	Unknown	17:4938330..4938330
SNX19		ENST00000265909			No	p.R119C	c.355C>T	Previously Reported	Heterozygous	Unverified	Substitution - Missense	11:130915585..130915585
SORT1		ENST00000256637			No	p.?	c.544-7C>G	Unknown	Heterozygous	Unverified	Unknown	1:109354538..109354538
SP110_ENST00000540870		ENST00000540870			No	p.L539V	c.1615C>G	Unknown	Heterozygous	Unverified	Substitution - Missense	2:230176718..230176718
ST8SIA6		ENST00000377602			No	p.G193E	c.578G>A	Previously Reported	Homozygous	Unverified	Substitution - Missense	10:17327071..17327071
ST8SIA6_ENST00000440449		ENST00000440449			No	p.G13G	c.39G>A	Previously Reported	Homozygous	Unverified	Substitution - coding silent	10:17327071..17327071
STAG3		ENST00000426455			No	p.V1078I	c.3232G>A	Unknown	Heterozygous	Unverified	Substitution - Missense	7:100205378..100205378
SURF1		ENST00000371974			No	p.Y229Y	c.687T>C	Unknown	Heterozygous	Unverified	Substitution - coding silent	9:133352510..133352510
SYNE1		ENST00000265368			No	p.V4584V	c.13752T>C	Unknown	Heterozygous	Unverified	Substitution - coding silent	6:152330933..152330933
SYNE1_ENST00000265368		ENST00000265368			No	p.V4584V	c.13752T>C	Unknown	Heterozygous	Unverified	Substitution - coding silent	6:152330933..152330933
SYNE1_ENST00000341594		ENST00000341594			No	p.V4331V	c.12993T>C	Unknown	Heterozygous	Unverified	Substitution - coding silent	6:152330933..152330933
SYNE1_ENST00000423061		ENST00000423061			No	p.V4513V	c.13539T>C	Unknown	Heterozygous	Unverified	Substitution - coding silent	6:152330933..152330933
SYNE1_ENST00000448038		ENST00000448038			No	p.V4513V	c.13539T>C	Unknown	Heterozygous	Unverified	Substitution - coding silent	6:152330933..152330933
SgK494		SU_SgK494			No	p.Y319*	c.957C>G	Unknown	Heterozygous	Unverified	Substitution - Nonsense	17:28611453..28611453
TAB3		ENST00000378933			No	p.G26G	c.78C>T	Previously Reported	Homozygous	Unverified	Substitution - coding silent	X:30859511..30859511
TDRD6		ENST00000316081			No	p.S1989L	c.5966C>T	Previously Reported	Heterozygous	Unverified	Substitution - Missense	6:46694094..46694094
TENM2		ENST00000545108			No	p.P811S	c.2431C>T	Unknown	Heterozygous	Unverified	Substitution - Missense	5:168162619..168162619
TG		ENST00000220616			No	p.E1561E	c.4683G>A	Unknown	Heterozygous	Unverified	Substitution - coding silent	8:132923492..132923492
THAP3_ENST00000054650		ENST00000054650			No	p.R205C	c.613C>T	Previously Reported	Heterozygous	Unverified	Substitution - Missense	1:6632970..6632970
TMC2		ENST00000358864			No	p.S720A	c.2158T>G	Unknown	Heterozygous	Unverified	Substitution - Missense	20:2617289..2617289
TMPRSS5		ENST00000299882			No	p.L57L	c.169C>T	Unknown	Heterozygous	Unverified	Substitution - coding silent	11:113699631..113699631
TMPRSS5_ENST00000299882		ENST00000299882			No	p.L57L	c.169C>T	Unknown	Heterozygous	Unverified	Substitution - coding silent	11:113699631..113699631
TNC		ENST00000350763			No	p.R197R	c.591A>G	Unknown	Heterozygous	Unverified	Substitution - coding silent	9:115087140..115087140
TNNI3K		ENST00000326637			No	p.T640A	c.1918A>G	Unknown	Heterozygous	Unverified	Substitution - Missense	1:74439529..74439529
TRAF6		ENST00000526995			No	p.R509W	c.1525C>T	Previously Reported	Heterozygous	Unverified	Substitution - Missense	11:36489882..36489882
TREML2		ENST00000373108			No	p.?	c.553+9G>T	Unknown	Heterozygous	Unverified	Unknown	6:41198100..41198100
TRIM21		ENST00000254436			No	p.L101L	c.303G>C	Unknown	Heterozygous	Unverified	Substitution - coding silent	11:4390107..4390107
TRIM21_ENST00000543625		ENST00000543625			No	p.L101L	c.303G>C	Unknown	Heterozygous	Unverified	Substitution - coding silent	11:4390107..4390107
TTC3		ENST00000354749			No	p.L417L	c.1251G>A	Unknown	Heterozygous	Unverified	Substitution - coding silent	21:37126097..37126097
TTC3_ENST00000540756		ENST00000540756			No	p.L107L	c.321G>A	Unknown	Heterozygous	Unverified	Substitution - coding silent	21:37126097..37126097
TTN_ENST00000342992		ENST00000342992			No	p.I9242F	c.27724A>T	Unknown	Heterozygous	Unverified	Substitution - Missense	2:178693979..178693979
TTN_ENST00000356127		ENST00000356127			No	p.I9242F	c.27724A>T	Unknown	Heterozygous	Unverified	Substitution - Missense	2:178693979..178693979
UBASH3A		ENST00000319294			No	p.N291N	c.873C>T	Unknown	Heterozygous	Unverified	Substitution - coding silent	21:42418436..42418436
VWA2		ENST00000298715			No	p.P85P	c.255C>T	Unknown	Heterozygous	Unverified	Substitution - coding silent	10:114255042..114255042
VWA2_ENST00000392982		ENST00000392982			No	p.P85P	c.255C>T	Unknown	Heterozygous	Unverified	Substitution - coding silent	10:114255042..114255042
WNT2B		ENST00000369684			No	p.D182N	c.544G>A	Unknown	Heterozygous	Unverified	Substitution - Missense	1:112516280..112516280
WNT2B_ENST00000369686		ENST00000369686			No	p.D163N	c.487G>A	Unknown	Heterozygous	Unverified	Substitution - Missense	1:112516280..112516280
ZC3H18		ENST00000301011			No	p.?	c.2042+8C>T	Unknown	Heterozygous	Unverified	Unknown	16:88624753..88624753
ZFHX3		ENST00000268489			Yes	p.A2930A	c.8790G>A	Unknown	Heterozygous	Unverified	Substitution - coding silent	16:72793892..72793892
ZFYVE16		ENST00000338008			No	p.V43A	c.128T>C	Unknown	Heterozygous	Unverified	Substitution - Missense	5:80436813..80436813
ZNF225		ENST00000262894			No	p.F269F	c.807C>T	Unknown	Heterozygous	Unverified	Substitution - coding silent	19:44131421..44131421
ZNF287		ENST00000395824			No	p.C48R	c.142T>C	Unknown	Heterozygous	Unverified	Substitution - Missense	17:16567590..16567590
ZNF527		ENST00000356178			No	p.I575I	c.1725T>C	Unknown	Heterozygous	Unverified	Substitution - coding silent	19:37389774..37389774
ZNF77		ENST00000314531			No	p.H132L	c.395A>T	Unknown	Heterozygous	Unverified	Substitution - Missense	19:2934732..2934732
ZNF778		ENST00000433976			No	p.K708T	c.2123A>C	Unknown	Heterozygous	Unverified	Substitution - Missense	16:89228495..89228495
ZNF778_ENST00000306502		ENST00000306502			No	p.K666T	c.1997A>C	Unknown	Heterozygous	Unverified	Substitution - Missense	16:89228495..89228495
ZSCAN21		ENST00000292450			No	p.E392K	c.1174G>A	Previously Reported	Heterozygous	Unverified	Substitution - Missense	7:100064369..100064369
ZSCAN21_ENST00000543588		ENST00000543588			No	p.T357T	c.1071G>A	Previously Reported	Heterozygous	Unverified	Substitution - coding silent	7:100064369..100064369
ZZEF1		ENST00000381638			No	p.E1738K	c.5212G>A	Unknown	Heterozygous	Unverified	Substitution - Missense	17:4056299..4056299
hCG_17324		ENST00000295220			No	p.P34S	c.100C>T	Unknown	Heterozygous	Unverified	Substitution - Missense	2:119604921..119604921
	1

## Sheet: LNCaP
Gene	Overlap	Transcript	Census Gene	AA Mutation	CDS Mutation	Somatic status	Zygosity	Validated	Type	Position															ABL1
A2M		ENST00000318602	No	p.Y655C	c.1964A>G	Unknown	Heterozygous	Unverified	Substitution - Missense	12:9095588..9095588															AR
AAK1		NM_014911	No	p.D843G	c.2528A>G	Unknown	Heterozygous	Unverified	Substitution - Missense	2:69482650..69482650															ATAD5
AAK1		NM_014911	No	p.R75C	c.223C>T	Unknown	Heterozygous	Unverified	Substitution - Missense	2:69556919..69556919															ATM
AAK1_ENST00000409085		ENST00000409085	No	p.R75C	c.223C>T	Unknown	Heterozygous	Unverified	Substitution - Missense	2:69556919..69556919															ATR
AARS2		ENST00000244571	No	p.T129P	c.385A>C	Unknown	Heterozygous	Unverified	Substitution - Missense	6:44312122..44312122															AURORA
AASS		ENST00000393376	No	p.I517I	c.1551T>C	Unknown	Heterozygous	Unverified	Substitution - coding silent	7:122098554..122098554															BAP1
AATK		ENST00000326724	No	p.A954V	c.2861C>T	Unknown	Heterozygous	Verified	Substitution - Missense	17:81121075..81121075															BARD1
AATK_ENST00000326724		ENST00000326724	No	p.A954V	c.2861C>T	Unknown	Heterozygous	Unverified	Substitution - Missense	17:81121075..81121075															BLM
ABCA1		ENST00000374736	No	p.P711P	c.2133C>T	Unknown	Heterozygous	Unverified	Substitution - coding silent	9:104827152..104827152															BRCA1
ABCA10		ENST00000269081	No	p.G405E	c.1214G>A	Unknown	Heterozygous	Unverified	Substitution - Missense	17:69197084..69197084															BRCA2
ABCA10		ENST00000269081	No	p.G906R	c.2716G>A	Unknown	Heterozygous	Unverified	Substitution - Missense	17:69182206..69182206															BRCC3
ABCA10		ENST00000269081	No	p.M1251T	c.3752T>C	Unknown	Heterozygous	Unverified	Substitution - Missense	17:69154269..69154269															BRIP1
ABCA13		ENST00000319379	No	p.V1535A	c.4604T>C	Unknown	Heterozygous	Unverified	Substitution - Missense	7:48274435..48274435															CDC14B
ABCA13		ENST00000319379	No	p.?	c.733-1G>T	Unknown	Heterozygous	Unverified	Unknown	7:48239240..48239240															CDK12
ABCA13		ENST00000319379	No	p.G3248G	c.9744T>C	Unknown	Heterozygous	Unverified	Substitution - coding silent	7:48317206..48317206															CDK5
ABCA13		ENST00000319379	No	p.F4603F	c.13809C>T	Previously Reported	Heterozygous	Unverified	Substitution - coding silent	7:48520217..48520217															CDK7
ABCA13_ENST00000435803		ENST00000435803	No	p.G3303G	c.9909T>C	Unknown	Heterozygous	Unverified	Substitution - coding silent	7:48317206..48317206															CHD1
ABCA13_ENST00000435803		ENST00000435803	No	p.F4658F	c.13974C>T	Previously Reported	Heterozygous	Unverified	Substitution - coding silent	7:48520217..48520217															CHEK1
ABCA13_ENST00000435803		ENST00000435803	No	p.?	c.898-1G>T	Unknown	Heterozygous	Unverified	Unknown	7:48239240..48239240															CHEK2
ABCA13_ENST00000435803		ENST00000435803	No	p.V1590A	c.4769T>C	Unknown	Heterozygous	Unverified	Substitution - Missense	7:48274435..48274435															DDB1
ABCA3		ENST00000301732	No	p.G1590R	c.4768G>A	Unknown	Heterozygous	Verified	Substitution - Missense	16:2278020..2278020															DMC1
ABCA4		ENST00000370225	No	p.C230R	c.688T>C	Unknown	Heterozygous	Unverified	Substitution - Missense	1:94098874..94098874															DNASE1L2
ABCA4		ENST00000370225	No	p.S540Y	c.1619C>A	Unknown	Heterozygous	Unverified	Substitution - Missense	1:94063253..94063253															DNMT3A
ABCA4_ENST00000535735		ENST00000535735	No	p.S540Y	c.1619C>A	Unknown	Heterozygous	Unverified	Substitution - Missense	1:94063253..94063253															DUT
ABCA4_ENST00000535735		ENST00000535735	No	p.C230R	c.688T>C	Unknown	Heterozygous	Unverified	Substitution - Missense	1:94098874..94098874															EME1
ABCA6		ENST00000284425	No	p.L306fs*7	c.917delT	Previously Reported	Heterozygous	Unverified	Deletion - Frameshift	17:69129626..69129626															EME2
ABCA7		ENST00000263094	No	p.L154M	c.460C>A	Unknown	Heterozygous	Unverified	Substitution - Missense	19:1042359..1042359															ERCC1
ABCA9		ENST00000340001	No	p.I1201V	c.3601A>G	Unknown	Heterozygous	Unverified	Substitution - Missense	17:68993039..68993039															ERCC4
ABCA9		ENST00000340001	No	p.?	c.3435+9G>T	Unknown	Heterozygous	Unverified	Unknown	17:69007750..69007750															ERCC8
ABCB7		ENST00000253577	No	p.T447T	c.1341T>C	Unknown	Heterozygous	Unverified	Substitution - coding silent	X:75070392..75070392															ERG
ABCC1		ENST00000399410	No	p.S828N	c.2483G>A	Unknown	Heterozygous	Unverified	Substitution - Missense	16:16090427..16090427															ESCO1
ABCC1_ENST00000399408		ENST00000399408	No	p.S828N	c.2483G>A	Unknown	Heterozygous	Unverified	Substitution - Missense	16:16090427..16090427															ESCO2
ABCC2		ENST00000370449	No	p.I474V	c.1420A>G	Unknown	Heterozygous	Unverified	Substitution - Missense	10:99804229..99804229															ETV1
ABCC2		ENST00000370449	No	p.Q706*	c.2116C>T	Unknown	Heterozygous	Unverified	Substitution - Nonsense	10:99817329..99817329															EWSR1
ABCC3		ENST00000285238	No	p.H372H	c.1116C>T	Unknown	Heterozygous	Unverified	Substitution - coding silent	17:50663798..50663798															FAAP20
ABCC3_ENST00000427699		ENST00000427699	No	p.H372H	c.1116C>T	Unknown	Heterozygous	Unverified	Substitution - coding silent	17:50663798..50663798															FAAP24
ABCC4		ENST00000376887	No	p.Q978Q	c.2934G>A	Unknown	Heterozygous	Unverified	Substitution - coding silent	13:95073288..95073288															FAM175A
ABCC4_ENST00000376887		ENST00000376887	No	p.Q978Q	c.2934G>A	Unknown	Heterozygous	Unverified	Substitution - coding silent	13:95073288..95073288															FANCA
ABCD2		ENST00000308666	No	p.V160I	c.478G>A	Unknown	Heterozygous	Unverified	Substitution - Missense	12:39619138..39619138															FANCB
ABCD4		ENST00000356924	No	p.S575G	c.1723A>G	Unknown	Heterozygous	Unverified	Substitution - Missense	14:74286730..74286730															FANCC
ABCF3		ENST00000429586	No	p.E281D	c.843G>T	Unknown	Heterozygous	Unverified	Substitution - Missense	3:184188767..184188767															FANCD2
ABCG1		ENST00000361802	No	p.A539V	c.1616C>T	Unknown	Heterozygous	Unverified	Substitution - Missense	21:42291583..42291583															FANCE
ABCG1_ENST00000398437		ENST00000398437	No	p.A685V	c.2054C>T	Unknown	Heterozygous	Unverified	Substitution - Missense	21:42291583..42291583															FANCF
ABCG1_ENST00000398457		ENST00000398457	No	p.A529V	c.1586C>T	Unknown	Heterozygous	Unverified	Substitution - Missense	21:42291583..42291583															FANCG
ABCG4		ENST00000307417	No	p.G250D	c.749G>A	Unknown	Heterozygous	Unverified	Substitution - Missense	11:119156391..119156391															FANCI
ABHD15		ENST00000307201	No	p.R269*	c.805C>T	Unknown	Heterozygous	Unverified	Substitution - Nonsense	17:29566162..29566162															FANCL
ABHD15		ENST00000307201	No	p.E373*	c.1117G>T	Unknown	Heterozygous	Unverified	Substitution - Nonsense	17:29562851..29562851															FANCM
ABHD6		ENST00000295962	No	p.C134Y	c.401G>A	Unknown	Heterozygous	Unverified	Substitution - Missense	3:58270942..58270942															FEN1
ABHD8		ENST00000247706	No	p.P99L	c.296C>T	Unknown	Heterozygous	Unverified	Substitution - Missense	19:17301321..17301321															FLI1
ABI1		ENST00000376142	Yes	p.R194Q	c.581G>A	Unknown	Heterozygous	Verified	Substitution - Missense	10:26768990..26768990															G2E3
ABI2		ENST00000261017	No	p.L4L	c.10C>T	Unknown	Heterozygous	Unverified	Substitution - coding silent	2:203328524..203328524															GADD45A
ABI2_ENST00000295851		ENST00000295851	No	p.L4L	c.10C>T	Unknown	Heterozygous	Unverified	Substitution - coding silent	2:203328524..203328524															GEN1
ABL1	1	ENST00000318560	Yes	p.N770S	c.2309A>G	Unknown	Heterozygous	Unverified	Substitution - Missense	9:130884599..130884599															GIYD1
ABL1_ENST00000318560		ENST00000318560_v70	No	p.N770S	c.2309A>G	Unknown	Heterozygous	Unverified	Substitution - Missense	9:130884599..130884599															GIYD2
ABL1_ENST00000372348		ENST00000372348	No	p.N789S	c.2366A>G	Unknown	Heterozygous	Unverified	Substitution - Missense	9:130884599..130884599															GTF2H3
ABL2		NM_005158	Yes	p.R632H	c.1895G>A	Unknown	Heterozygous	Unverified	Substitution - Missense	1:179109264..179109264															HELLS
ABL2_ENST00000502732		ENST00000502732	No	p.R668H	c.2003G>A	Unknown	Heterozygous	Unverified	Substitution - Missense	1:179109264..179109264															HUS1
ABL2_ENST00000512653		ENST00000512653	No	p.R653H	c.1958G>A	Unknown	Heterozygous	Unverified	Substitution - Missense	1:179109264..179109264															INIP
ABLIM1		ENST00000369252	No	p.Y379Y	c.1137C>T	Unknown	Heterozygous	Unverified	Substitution - coding silent	10:114465822..114465822															INO80D
ABLIM1_ENST00000277895		ENST00000277895	No	p.Y467Y	c.1401C>T	Unknown	Heterozygous	Unverified	Substitution - coding silent	10:114465822..114465822															IPMK
ABLIM1_ENST00000336585		ENST00000336585	No	p.Y439Y	c.1317C>T	Unknown	Heterozygous	Unverified	Substitution - coding silent	10:114465822..114465822															KAT5
ABLIM1_ENST00000392952		ENST00000392952	No	p.Y151Y	c.453C>T	Unknown	Heterozygous	Unverified	Substitution - coding silent	10:114465822..114465822															LIG3
ABLIM1_ENST00000440467		ENST00000440467	No	p.Y104Y	c.312C>T	Unknown	Heterozygous	Unverified	Substitution - coding silent	10:114465822..114465822															LIG4
ABLIM2		ENST00000447017	No	p.G551V	c.1652G>T	Unknown	Heterozygous	Unverified	Substitution - Missense	4:7992894..7992894															MAD2L2
ABR		ENST00000302538	No	p.?	c.246+7A>G	Unknown	Heterozygous	Unverified	Unknown	17:1125176..1125176															MAPK12
ABR		ENST00000302538	No	p.S443S	c.1329G>T	Unknown	Heterozygous	Unverified	Substitution - coding silent	17:1058022..1058022															MCM2
ABR_ENST00000291107		ENST00000291107	No	p.S406S	c.1218G>T	Unknown	Heterozygous	Unverified	Substitution - coding silent	17:1058022..1058022															MCM3
ABTB1		ENST00000232744	No	p.?	c.1029+3delG	Unknown	Heterozygous	Verified	Unknown	3:127677846..127677846															MCM6
AC007731_16		ENST00000400460	No	p.S218W	c.653C>G	Unknown	Heterozygous	Unverified	Substitution - Missense	22:20361571..20361571															MDC1
AC011537.1		ENST00000412610	No	p.Q169H	c.507G>T	Unknown	Heterozygous	Unverified	Substitution - Missense	19:15771060..15771060															miR-103
AC011537.1_ENST00000412610		ENST00000412610_v68	No	p.Q169H	c.507G>T	Unknown	Heterozygous	Unverified	Substitution - Missense	19:15771060..15771060															miR-107
AC079612.1		ENST00000358775	No	p.Q133K	c.397C>A	Unknown	Heterozygous	Unverified	Substitution - Missense	2:239578822..239578822															miR-222
AC136604.1		ENST00000425471	No	p.P149H	c.446C>A	Unknown	Heterozygous	Unverified	Substitution - Missense	5:179651962..179651962															miR-506
AC136604.1_ENST00000425471		ENST00000425471_v68	No	p.P149H	c.446C>A	Unknown	Heterozygous	Unverified	Substitution - Missense	5:179651962..179651962															miR-9
ACACB		ENST00000377848	No	p.H693H	c.2079C>T	Unknown	Heterozygous	Unverified	Substitution - coding silent	12:109188097..109188097															MMS22L
ACAD10		ENST00000313698	No	p.L286L	c.856T>C	Unknown	Heterozygous	Unverified	Substitution - coding silent	12:111715826..111715826															MNAT1
ACAD10_ENST00000455480		ENST00000455480	No	p.L317L	c.949T>C	Unknown	Heterozygous	Unverified	Substitution - coding silent	12:111715826..111715826															MND1
ACAD11		ENST00000264990	No	p.K356E	c.1066A>G	Unknown	Heterozygous	Unverified	Substitution - Missense	3:132628344..132628344															MRE11A
ACADVL		ENST00000356839	No	p.?	c.204+9C>G	Unknown	Heterozygous	Unverified	Unknown	17:7220538..7220538															MSH3
ACADVL		ENST00000356839	No	p.T393A	c.1177A>G	Unknown	Heterozygous	Unverified	Substitution - Missense	17:7223232..7223232															MUM1
ACBD5		ENST00000375905	No	p.A154A	c.462C>T	Unknown	Heterozygous	Unverified	Substitution - coding silent	10:27219781..27219781															MUS81
ACBD5		ENST00000375905	No	p.R398*	c.1192C>T	Unknown	Heterozygous	Unverified	Substitution - Nonsense	10:27208353..27208353															NAMPT
ACBD5_ENST00000375888		ENST00000375888	No	p.A198A	c.594C>T	Unknown	Heterozygous	Unverified	Substitution - coding silent	10:27219781..27219781															NAP1L1
ACBD5_ENST00000375888		ENST00000375888	No	p.R442*	c.1324C>T	Unknown	Heterozygous	Unverified	Substitution - Nonsense	10:27208353..27208353															NBN
ACBD5_ENST00000396271		ENST00000396271	No	p.R433*	c.1297C>T	Unknown	Heterozygous	Unverified	Substitution - Nonsense	10:27208353..27208353															ORC1L
ACBD5_ENST00000396271		ENST00000396271	No	p.A189A	c.567C>T	Unknown	Heterozygous	Unverified	Substitution - coding silent	10:27219781..27219781															ORC5L
ACBD6		ENST00000367595	No	p.R202R	c.606A>G	Previously Reported	Heterozygous	Unverified	Substitution - coding silent	1:180397573..180397573															PALB2
ACE		ENST00000290866	No	p.F519L	c.1555T>C	Unknown	Heterozygous	Unverified	Substitution - Missense	17:63483527..63483527															PAPD7
ACOT7_ENST00000377845		ENST00000377845	No	p.A20A	c.60C>A	Unknown	Heterozygous	Unverified	Substitution - coding silent	1:6360593..6360593															PARP1
ACOT9		ENST00000336430	No	p.T200A	c.598A>G	Unknown	Heterozygous	Unverified	Substitution - Missense	X:23713172..23713172															PLK3
ACOT9_ENST00000379303		ENST00000379303	No	p.T209A	c.625A>G	Unknown	Heterozygous	Unverified	Substitution - Missense	X:23713172..23713172															PNKP
ACP1_ENST00000272067		ENST00000272067	No	p.P58S	c.172C>T	Unknown	Heterozygous	Unverified	Substitution - Missense	2:272246..272246															POLB
ACPT		ENST00000270593	No	p.S290I	c.869G>T	Unknown	Heterozygous	Unverified	Substitution - Missense	19:50794464..50794464															POLD3
ACRBP		ENST00000229243	No	p.A21E	c.62C>A	Unknown	Heterozygous	Unverified	Substitution - Missense	12:6646994..6646994															POLH
ACRBP		ENST00000229243	No	p.T41I	c.122C>T	Unknown	Heterozygous	Unverified	Substitution - Missense	12:6646934..6646934															POLK
ACRBP		ENST00000229243	No	p.Q419H	c.1257G>T	Unknown	Heterozygous	Unverified	Substitution - Missense	12:6640343..6640343															POLM
ACSL1		ENST00000281455	No	p.?	c.1885-8C>A	Unknown	Heterozygous	Unverified	Unknown	4:184757714..184757714															POLQ
ACSL6		ENST00000296869	Yes	p.A419T	c.1255G>A	Unknown	Heterozygous	Unverified	Substitution - Missense	5:131972807..131972807															POLR2F
ACSL6_ENST00000379249		ENST00000379249	No	p.A394T	c.1180G>A	Unknown	Heterozygous	Unverified	Substitution - Missense	5:131972807..131972807															PRMT6
ACSL6_ENST00000379264		ENST00000379264	No	p.A419T	c.1255G>A	Unknown	Heterozygous	Verified	Substitution - Missense	5:131972807..131972807															PSMC3IP
ACSS3		ENST00000548058	No	p.L599I	c.1795T>A	Unknown	Heterozygous	Unverified	Substitution - Missense	12:81253382..81253382															PTEN
ACTN2		ENST00000366578	No	p.L434P	c.1301T>C	Unknown	Heterozygous	Unverified	Substitution - Missense	1:236744671..236744671															RAD21
ACTN2		ENST00000366578	No	p.R852Q	c.2555G>A	Previously Reported	Heterozygous	Unverified	Substitution - Missense	1:236762489..236762489															RAD23B
ACTN2_ENST00000542672		ENST00000542672	No	p.L434P	c.1301T>C	Unknown	Heterozygous	Unverified	Substitution - Missense	1:236744671..236744671															RAD50
ACTN2_ENST00000542672		ENST00000542672	No	p.R852Q	c.2555G>A	Previously Reported	Heterozygous	Unverified	Substitution - Missense	1:236762489..236762489															RAD51
ACTR8		ENST00000335754	No	p.G480D	c.1439G>A	Unknown	Heterozygous	Unverified	Substitution - Missense	3:53871360..53871360															RAD51B
ACTR8_ENST00000231909		ENST00000231909	No	p.G185D	c.554G>A	Unknown	Heterozygous	Unverified	Substitution - Missense	3:53871360..53871360															RAD51C
ACVR2A		ENST00000241416	No	p.A252V	c.755C>T	Unknown	Heterozygous	Unverified	Substitution - Missense	2:147917365..147917365															RAD51D
ACY1		ENST00000404366	No	p.Q50H	c.150G>T	Unknown	Heterozygous	Unverified	Substitution - Missense	3:51985262..51985262															RAD52
ACY1_ENST00000458031		ENST00000458031	No	p.Q140H	c.420G>T	Unknown	Heterozygous	Unverified	Substitution - Missense	3:51985262..51985262															RAD54B
ADAD1		ENST00000296513	No	p.N420S	c.1259A>G	Unknown	Heterozygous	Unverified	Substitution - Missense	4:122415388..122415388															RAD54L
ADAM11		ENST00000200557	No	p.?	c.382-9C>A	Unknown	Heterozygous	Unverified	Unknown	17:44771575..44771575															RBBP8
ADAM11_ENST00000200557		ENST00000200557	No	p.?	c.382-9C>A	Unknown	Heterozygous	Unverified	Unknown	17:44771575..44771575															RECQL4
ADAM18		ENST00000265707	No	p.S453T	c.1358G>C	Unknown	Heterozygous	Verified	Substitution - Missense	8:39668029..39668029															REV3L
ADAM2		ENST00000265708	No	p.D149Y	c.445G>T	Unknown	Heterozygous	Unverified	Substitution - Missense	8:39821070..39821070															RFC2
ADAM2		ENST00000265708	No	p.S151F	c.452C>T	Previously Reported	Heterozygous	Unverified	Substitution - Missense	8:39821063..39821063															RNF168
ADAM20		ENST00000256389	No	p.C696Y	c.2087G>A	Unknown	Heterozygous	Unverified	Substitution - Missense	14:70522821..70522821															RPA1
ADAM21		ENST00000267499	No	p.G674D	c.2021G>A	Unknown	Heterozygous	Unverified	Substitution - Missense	14:70459520..70459520															RRM1
ADAM21_ENST00000267499		ENST00000267499	No	p.G674D	c.2021G>A	Unknown	Heterozygous	Unverified	Substitution - Missense	14:70459520..70459520															RRM2B
ADAM30		ENST00000369400	No	p.S282fs*3	c.844delA	Previously Reported	Heterozygous	Unverified	Deletion - Frameshift	1:119895493..119895493															SEM1
ADAM30		ENST00000369400	No	p.K80N	c.240G>T	Unknown	Heterozygous	Unverified	Substitution - Missense	1:119896097..119896097															SHPRH
ADAMTS1		ENST00000284984	No	p.?	c.1078-1G>T	Unknown	Heterozygous	Unverified	Unknown	21:26841991..26841991															SLX4
ADAMTS10		ENST00000270328	No	p.S377S	c.1131C>T	Unknown	Heterozygous	Unverified	Substitution - coding silent	19:8596366..8596366															SMARCA2
ADAMTS20		ENST00000389420	No	p.L823V	c.2467T>G	Unknown	Heterozygous	Unverified	Substitution - Missense	12:43439748..43439748															SMARCA5
ADAMTS20_ENST00000389420		ENST00000389420	No	p.L823V	c.2467T>G	Unknown	Heterozygous	Verified	Substitution - Missense	12:43439748..43439748															SMARCAL1
ADAMTS20_ENST00000553158		ENST00000553158	No	p.L823V	c.2467T>G	Unknown	Heterozygous	Unverified	Substitution - Missense	12:43439748..43439748															SMC3
ADAMTS3		ENST00000286657	No	p.A336V	c.1007C>T	Previously Reported	Heterozygous	Unverified	Substitution - Missense	4:72320809..72320809															SMG1
ADAMTS4		ENST00000367996	No	p.D816N	c.2446G>A	Unknown	Heterozygous	Unverified	Substitution - Missense	1:161191206..161191206															SPO11
ADAMTS4		ENST00000367996	No	p.A198V	c.593C>T	Unknown	Heterozygous	Unverified	Substitution - Missense	1:161198035..161198035															SPOP
ADAMTS4_ENST00000367995		ENST00000367995	No	p.A198V	c.593C>T	Unknown	Heterozygous	Unverified	Substitution - Missense	1:161198035..161198035															SSRP1
ADAMTS4_ENST00000367996		ENST00000367996	No	p.D816N	c.2446G>A	Unknown	Heterozygous	Unverified	Substitution - Missense	1:161191206..161191206															STK36
ADAMTS4_ENST00000367996		ENST00000367996	No	p.A198V	c.593C>T	Unknown	Heterozygous	Unverified	Substitution - Missense	1:161198035..161198035															SUMO1
ADAMTS5		ENST00000284987	No	p.V181M	c.541G>A	Previously Reported	Heterozygous	Unverified	Substitution - Missense	21:26965851..26965851															TEX11
ADAMTS6_ENST00000381055		ENST00000381055	No	p.K88R	c.263A>G	Unknown	Heterozygous	Unverified	Substitution - Missense	5:65470977..65470977															TIMELESS
ADAMTS6_ENST00000536360		ENST00000536360	No	p.K88R	c.263A>G	Unknown	Heterozygous	Unverified	Substitution - Missense	5:65470977..65470977															TMPRSS2
ADAMTS9		ENST00000498707	No	p.C1509Y	c.4526G>A	Unknown	Heterozygous	Unverified	Substitution - Missense	3:64561750..64561750															TOP2B
ADAMTSL1_ENST00000380548		ENST00000380548	No	p.R1548Q	c.4643G>A	Unknown	Heterozygous	Unverified	Substitution - Missense	9:18889748..18889748															TOP3A
ADAMTSL2		ENST00000354484	No	p.H950fs*>2	c.2842delC	Unknown	Heterozygous	Unverified	Deletion - Frameshift	9:133574850..133574850															TOPBP1
ADAMTSL2_ENST00000393061		ENST00000393061	No	p.H1059fs*>2	c.3169delC	Unknown	Heterozygous	Unverified	Deletion - Frameshift	9:133574850..133574850															TP53BP1
ADAMTSL4		ENST00000369038	No	p.C926Y	c.2777G>A	Unknown	Heterozygous	Unverified	Substitution - Missense	1:150559300..150559300															TTDN1
ADAMTSL4_ENST00000369039		ENST00000369039	No	p.C949Y	c.2846G>A	Unknown	Heterozygous	Unverified	Substitution - Missense	1:150559300..150559300															UBA1
ADAT3		ENST00000329478	No	p.A292A	c.876C>A	Unknown	Heterozygous	Unverified	Substitution - coding silent	19:1912971..1912971															UBE2A
ADCY10		ENST00000367851	No	p.E262*	c.784G>T	Unknown	Heterozygous	Unverified	Substitution - Nonsense	1:167893897..167893897															UBE2N
ADCY2		ENST00000338316	No	p.K874E	c.2620A>G	Unknown	Heterozygous	Unverified	Substitution - Missense	5:7789792..7789792															UNG
ADCY2		ENST00000338316	No	p.A438T	c.1312G>A	Unknown	Heterozygous	Unverified	Substitution - Missense	5:7707749..7707749															USP1
ADCY2_ENST00000537121		ENST00000537121	No	p.A258T	c.772G>A	Unknown	Heterozygous	Unverified	Substitution - Missense	5:7707749..7707749															USP10
ADCY2_ENST00000537121		ENST00000537121	No	p.K694E	c.2080A>G	Unknown	Heterozygous	Unverified	Substitution - Missense	5:7789792..7789792															USP7
ADCY3		ENST00000260600	No	p.M279fs*11	c.834_835insA	Unknown	Heterozygous	Verified	Insertion - Frameshift	2:24842375..24842376															WRN
ADCY6		ENST00000307885	No	p.Q929Q	c.2787G>A	Unknown	Heterozygous	Unverified	Substitution - coding silent	12:48772295..48772295															XAB2
ADCY7		ENST00000394697	No	p.L671P	c.2012T>C	Unknown	Heterozygous	Unverified	Substitution - Missense	16:50308743..50308743															XRCC2
ADGB		ENST00000397944	No	p.Y672C	c.2015A>G	Unknown	Heterozygous	Unverified	Substitution - Missense	6:146721425..146721425															XRCC3
ADGB		ENST00000397944	No	p.S16S	c.48G>A	Unknown	Heterozygous	Unverified	Substitution - coding silent	6:146599088..146599088															XRCC4
ADH5		ENST00000296412	No	p.A49T	c.145G>A	Unknown	Heterozygous	Unverified	Substitution - Missense	4:99082086..99082086															XRCC6
ADI1		ENST00000327435	No	p.A179A	c.537C>A	Unknown	Heterozygous	Unverified	Substitution - coding silent	2:3498966..3498966															ZSWIM7
ADM2		ENST00000395737	No	p.R37S	c.111G>T	Unknown	Heterozygous	Unverified	Substitution - Missense	22:50482567..50482567
ADORA3		ENST00000241356	No	p.F93F	c.279T>C	Unknown	Heterozygous	Unverified	Substitution - coding silent	1:111503076..111503076
ADORA3_ENST00000369716		ENST00000369716	No	p.F93F	c.279T>C	Unknown	Heterozygous	Unverified	Substitution - coding silent	1:111503076..111503076
ADRA1B		ENST00000306675	No	p.L108I	c.322C>A	Unknown	Heterozygous	Unverified	Substitution - Missense	5:159917227..159917227
AFF2		ENST00000370460	No	p.V970A	c.2909T>C	Unknown	Heterozygous	Unverified	Substitution - Missense	X:148962933..148962933
AFF2		ENST00000370460	No	p.T147T	c.441T>A	Unknown	Heterozygous	Unverified	Substitution - coding silent	X:148662168..148662168
AFF2_ENST00000286437		ENST00000286437	No	p.V611A	c.1832T>C	Unknown	Heterozygous	Unverified	Substitution - Missense	X:148962933..148962933
AFF2_ENST00000370460		ENST00000370460	No	p.V970A	c.2909T>C	Unknown	Heterozygous	Unverified	Substitution - Missense	X:148962933..148962933
AFF2_ENST00000370460		ENST00000370460	No	p.T147T	c.441T>A	Unknown	Heterozygous	Unverified	Substitution - coding silent	X:148662168..148662168
AGAP6		ENST00000374056	No	p.V13I	c.37G>A	Unknown	Heterozygous	Unverified	Substitution - Missense	10:49988752..49988752
AGBL1		ENST00000421325	No	p.?	c.831+5G>A	Unknown	Heterozygous	Unverified	Unknown	15:86258036..86258036
AGBL1		ENST00000421325	No	p.Y710C	c.2129A>G	Unknown	Heterozygous	Unverified	Substitution - Missense	15:86295301..86295301
AGBL1_ENST00000389298		ENST00000389298	No	p.Y441C	c.1322A>G	Unknown	Heterozygous	Unverified	Substitution - Missense	15:86295301..86295301
AGBL1_ENST00000441037		ENST00000441037	No	p.?	c.831+5G>A	Unknown	Heterozygous	Unverified	Unknown	15:86258036..86258036
AGBL1_ENST00000441037		ENST00000441037	No	p.Y710C	c.2129A>G	Unknown	Heterozygous	Unverified	Substitution - Missense	15:86295301..86295301
AGBL2		ENST00000298861	No	p.M770L	c.2308A>T	Unknown	Heterozygous	Unverified	Substitution - Missense	11:47667603..47667603
AGGF1		ENST00000312916	No	p.L25Q	c.74T>A	Unknown	Heterozygous	Unverified	Substitution - Missense	5:77030840..77030840
AGMO		ENST00000342526	No	p.C370F	c.1109G>T	Unknown	Heterozygous	Unverified	Substitution - Missense	7:15366188..15366188
AGPAT5		ENST00000285518	No	p.R304I	c.911G>T	Unknown	Heterozygous	Unverified	Substitution - Missense	8:6757204..6757204
AHCTF1		ENST00000391829	No	p.S1464S	c.4392G>A	Unknown	Heterozygous	Unverified	Substitution - coding silent	1:246853262..246853262
AHDC1		ENST00000247087	No	p.G892*	c.2674G>T	Unknown	Heterozygous	Unverified	Substitution - Nonsense	1:27549442..27549442
AHI1		ENST00000367800	No	p.D65N	c.193G>A	Unknown	Heterozygous	Unverified	Substitution - Missense	6:135466370..135466370
AHI1_ENST00000327035		ENST00000327035	No	p.D65N	c.193G>A	Unknown	Heterozygous	Unverified	Substitution - Missense	6:135466370..135466370
AHNAK		ENST00000378024	No	p.E119E	c.357G>A	Unknown	Heterozygous	Unverified	Substitution - coding silent	11:62534060..62534060
AHNAK		ENST00000378024	No	p.G5359E	c.16076G>A	Unknown	Heterozygous	Unverified	Substitution - Missense	11:62518341..62518341
AHNAK		ENST00000378024	No	p.G2685R	c.8053G>A	Unknown	Heterozygous	Unverified	Substitution - Missense	11:62526364..62526364
AHNAK2_ENST00000333244		ENST00000333244	No	p.P1747H	c.5240C>A	Unknown	Heterozygous	Unverified	Substitution - Missense	14:104950211..104950211
AHNAK2_ENST00000333244		ENST00000333244	No	p.?	c.315+3G>A	Unknown	Heterozygous	Unverified	Unknown	14:104956585..104956585
AHNAK2_ENST00000333244		ENST00000333244	No	p.A4608A	c.13824G>A	Previously Reported	Heterozygous	Unverified	Substitution - coding silent	14:104941627..104941627
AHNAK_ENST00000378024		ENST00000378024_v70	No	p.G5359E	c.16076G>A	Unknown	Heterozygous	Unverified	Substitution - Missense	11:62518341..62518341
AHNAK_ENST00000378024		ENST00000378024_v70	No	p.G2685R	c.8053G>A	Unknown	Heterozygous	Unverified	Substitution - Missense	11:62526364..62526364
AHNAK_ENST00000378024		ENST00000378024_v70	No	p.E119E	c.357G>A	Unknown	Heterozygous	Unverified	Substitution - coding silent	11:62534060..62534060
AHRR		ENST00000316418	No	p.S352S	c.1056C>T	Previously Reported	Heterozygous	Unverified	Substitution - coding silent	5:432825..432825
AIG1_ENST00000275235		ENST00000275235	No	p.P228S	c.682C>T	Unknown	Heterozygous	Unverified	Substitution - Missense	6:143334080..143334080
AIM1L_ENST00000527815		ENST00000527815	No	p.R161R	c.483G>T	Unknown	Heterozygous	Unverified	Substitution - coding silent	1:26342853..26342853
AKAP1		ENST00000337714	No	p.G21S	c.61G>A	Unknown	Heterozygous	Unverified	Substitution - Missense	17:57105525..57105525
AKAP11		ENST00000025301	No	p.S732S	c.2196T>C	Unknown	Heterozygous	Unverified	Substitution - coding silent	13:42300942..42300942
AKAP13		ENST00000361243	No	p.G1164R	c.3490G>A	Unknown	Heterozygous	Unverified	Substitution - Missense	15:85581558..85581558
AKAP13		ENST00000361243	No	p.Q283R	c.848A>G	Unknown	Heterozygous	Unverified	Substitution - Missense	15:85575316..85575316
AKAP13_ENST00000394518		ENST00000394518	No	p.G1164R	c.3490G>A	Unknown	Heterozygous	Unverified	Substitution - Missense	15:85581558..85581558
AKAP13_ENST00000394518		ENST00000394518	No	p.Q283R	c.848A>G	Unknown	Heterozygous	Unverified	Substitution - Missense	15:85575316..85575316
AKAP1_ENST00000314126		ENST00000314126	No	p.G21S	c.61G>A	Unknown	Heterozygous	Unverified	Substitution - Missense	17:57105525..57105525
AKAP2		ENST00000374525	No	p.T835T	c.2505G>A	Unknown	Heterozygous	Unverified	Substitution - coding silent	9:110138475..110138475
AKAP6		ENST00000280979	No	p.K809N	c.2427A>T	Unknown	Heterozygous	Verified	Substitution - Missense	14:32577200..32577200
AKAP6		ENST00000280979	No	p.T1594A	c.4780A>G	Unknown	Heterozygous	Unverified	Substitution - Missense	14:32822593..32822593
AKD1_ENST00000424296		ENST00000424296	No	p.Q1578K	c.4732C>A	Unknown	Heterozygous	Unverified	Substitution - Missense	6:109506444..109506444
AKNA		ENST00000307564	No	p.T420M	c.1259C>T	Previously Reported	Heterozygous	Unverified	Substitution - Missense	9:114376548..114376548
AKNA		ENST00000307564	No	p.S537S	c.1611G>A	Previously Reported	Heterozygous	Unverified	Substitution - coding silent	9:114367660..114367660
AKR1E2		ENST00000298375	No	p.K76M	c.227A>T	Unknown	Heterozygous	Unverified	Substitution - Missense	10:4833369..4833369
AL122001_32		ENST00000401058	No	p.S301F	c.902C>T	Unknown	Heterozygous	Unverified	Substitution - Missense	1:46342745..46342745
AL161645_14		ENST00000368526	No	p.G57D	c.170G>A	Unknown	Heterozygous	Unverified	Substitution - Missense	10:133465986..133465986
ALB		ENST00000295897	No	p.L299L	c.895C>T	Unknown	Heterozygous	Unverified	Substitution - coding silent	4:73413471..73413471
ALDH1A2		ENST00000249750	No	p.I399I	c.1197T>C	Unknown	Heterozygous	Unverified	Substitution - coding silent	15:57962066..57962066
ALDH1A3		ENST00000329841	No	p.?	c.666+10C>T	Unknown	Heterozygous	Unverified	Unknown	15:100894092..100894092
ALDH1B1		ENST00000377698	No	p.G443G	c.1329C>A	Unknown	Heterozygous	Unverified	Substitution - coding silent	9:38397077..38397077
ALDH2		ENST00000261733	Yes	p.?	c.440+9T>G	Unknown	Heterozygous	Unverified	Unknown	12:111785355..111785355
ALDH2_ENST00000261733		ENST00000261733	No	p.?	c.440+9T>G	Unknown	Heterozygous	Unverified	Unknown	12:111785355..111785355
ALG11		ENST00000521508	No	p.Y244C	c.731A>G	Unknown	Heterozygous	Unverified	Substitution - Missense	13:52024461..52024461
ALG2		ENST00000476832	No	p.G168D	c.503G>A	Unknown	Heterozygous	Unverified	Substitution - Missense	9:99218682..99218682
ALG2_ENST00000319033		ENST00000319033	No	p.G75D	c.224G>A	Unknown	Heterozygous	Unverified	Substitution - Missense	9:99218682..99218682
ALKBH2		ENST00000343075	No	p.T114T	c.342G>T	Unknown	Heterozygous	Unverified	Substitution - coding silent	12:109090146..109090146
ALPK2		NM_052947	No	p.Q737K	c.2209C>A	Previously Reported	Heterozygous	Unverified	Substitution - Missense	18:58536061..58536061
ALPK2		NM_052947	No	p.P697Q	c.2090C>A	Unknown	Heterozygous	Unverified	Substitution - Missense	18:58536180..58536180
ALPK2_ENST00000361673		ENST00000361673	No	p.Q1376K	c.4126C>A	Previously Reported	Heterozygous	Verified	Substitution - Missense	18:58536061..58536061
ALPK2_ENST00000361673		ENST00000361673	No	p.P1336H	c.4007C>A	Unknown	Heterozygous	Unverified	Substitution - Missense	18:58536180..58536180
ALPK2_ENST00000361673		ENST00000361673	No	p.T558I	c.1673C>T	Unknown	Heterozygous	Verified	Substitution - Missense	18:58579103..58579103
ALPL		ENST00000374832	No	p.H381N	c.1141C>A	Unknown	Heterozygous	Unverified	Substitution - Missense	1:21575876..21575876
ALPP		ENST00000392027	No	p.I89M	c.267A>G	Unknown	Heterozygous	Unverified	Substitution - Missense	2:232379273..232379273
AMAC1		ENST00000297307	No	p.L262L	c.786C>T	Previously Reported	Heterozygous	Unverified	Substitution - coding silent	17:35193522..35193522
AMBRA1		ENST00000314845	No	p.T80T	c.240G>A	Unknown	Heterozygous	Unverified	Substitution - coding silent	11:46547251..46547251
AMBRA1_ENST00000458649		ENST00000458649	No	p.T80T	c.240G>A	Unknown	Heterozygous	Unverified	Substitution - coding silent	11:46547251..46547251
AMER1		NM_152424.1	Yes	p.S174fs*1	c.519_520insT	Previously Reported	Heterozygous	Verified	Insertion - Frameshift	X:64192767..64192768
AMER1		NM_152424.1	Yes	p.Q675H	c.2025G>T	Unknown	Heterozygous	Unverified	Substitution - Missense	X:64191262..64191262
AMHR2		ENST00000257863	No	p.K230K	c.690G>A	Unknown	Heterozygous	Unverified	Substitution - coding silent	12:53425757..53425757
AMICA1		ENST00000292067	No	p.R77C	c.229C>T	Unknown	Heterozygous	Unverified	Substitution - Missense	11:118210652..118210652
AMICA1_ENST00000356289		ENST00000356289	No	p.R87C	c.259C>T	Unknown	Heterozygous	Unverified	Substitution - Missense	11:118210652..118210652
AMIGO1		ENST00000369862	No	p.V358A	c.1073T>C	Unknown	Heterozygous	Unverified	Substitution - Missense	1:109507840..109507840
AMN		ENST00000299155	No	p.W112*	c.336G>A	Unknown	Heterozygous	Unverified	Substitution - Nonsense	14:102928798..102928798
AMOT		ENST00000304758	No	p.Y246N	c.736T>A	Unknown	Heterozygous	Unverified	Substitution - Missense	X:112790746..112790746
AMOT_ENST00000371958		ENST00000371958	No	p.Y423N	c.1267T>A	Unknown	Heterozygous	Unverified	Substitution - Missense	X:112790746..112790746
AMOT_ENST00000371959		ENST00000371959	No	p.Y655N	c.1963T>A	Unknown	Heterozygous	Unverified	Substitution - Missense	X:112790746..112790746
AMY2B		ENST00000361355	No	p.T386T	c.1158T>C	Unknown	Heterozygous	Unverified	Substitution - coding silent	1:103577546..103577546
ANAPC1		ENST00000341068	No	p.M1923fs*7	c.5767delA	Unknown	Heterozygous	Verified	Deletion - Frameshift	2:111769359..111769359
ANAPC1		ENST00000341068	No	p.R77M	c.230G>T	Unknown	Heterozygous	Unverified	Substitution - Missense	2:111878955..111878955
ANAPC2		ENST00000323927	No	p.S767R	c.2301C>A	Unknown	Heterozygous	Unverified	Substitution - Missense	9:137175110..137175110
ANGPTL5		ENST00000334289	No	p.E180K	c.538G>A	Unknown	Heterozygous	Unverified	Substitution - Missense	11:101902623..101902623
ANK1		ENST00000347528	No	p.M254T	c.761T>C	Unknown	Heterozygous	Unverified	Substitution - Missense	8:41723584..41723584
ANK1		ENST00000347528	No	p.R182C	c.544C>T	Unknown	Heterozygous	Unverified	Substitution - Missense	8:41725829..41725829
ANK1_ENST00000265709		ENST00000265709	No	p.R215C	c.643C>T	Unknown	Heterozygous	Unverified	Substitution - Missense	8:41725829..41725829
ANK1_ENST00000265709		ENST00000265709	No	p.M287T	c.860T>C	Unknown	Heterozygous	Unverified	Substitution - Missense	8:41723584..41723584
ANK2		ENST00000357077	No	p.R585R	c.1755C>T	Unknown	Heterozygous	Unverified	Substitution - coding silent	4:113277908..113277908
ANK2_ENST00000506722		ENST00000506722	No	p.R564R	c.1692C>T	Unknown	Heterozygous	Unverified	Substitution - coding silent	4:113277908..113277908
ANK3		ENST00000280772	No	p.F3632S	c.10895T>C	Unknown	Heterozygous	Unverified	Substitution - Missense	10:60069986..60069986
ANKDD1A		ENST00000380230	No	p.H279H	c.837C>T	Previously Reported	Heterozygous	Unverified	Substitution - coding silent	15:64934204..64934204
ANKMY1		ENST00000391987	No	p.?	c.904-3C>A	Unknown	Heterozygous	Unverified	Unknown	2:240525852..240525852
ANKMY1_ENST00000361678		ENST00000361678	No	p.?	c.481-3C>A	Unknown	Heterozygous	Unverified	Unknown	2:240525852..240525852
ANKMY1_ENST00000405523		ENST00000405523	No	p.?	c.481-3C>A	Unknown	Heterozygous	Unverified	Unknown	2:240525852..240525852
ANKRD11		ENST00000301030	No	p.A1276A	c.3828G>A	Unknown	Heterozygous	Unverified	Substitution - coding silent	16:89282714..89282714
ANKRD11		ENST00000301030	No	p.D1731V	c.5192A>T	Unknown	Heterozygous	Unverified	Substitution - Missense	16:89281350..89281350
ANKRD11		ENST00000301030	No	p.A2149V	c.6446C>T	Unknown	Heterozygous	Unverified	Substitution - Missense	16:89280096..89280096
ANKRD11		ENST00000301030	No	p.S2067G	c.6199A>G	Unknown	Heterozygous	Unverified	Substitution - Missense	16:89280343..89280343
ANKRD12		ENST00000262126	No	p.A163A	c.489C>T	Unknown	Heterozygous	Unverified	Substitution - coding silent	18:9211621..9211621
ANKRD13B		ENST00000394859	No	p.I313I	c.939C>T	Previously Reported	Heterozygous	Unverified	Substitution - coding silent	17:29611613..29611613
ANKRD18B		ENST00000290943	No	p.N407N	c.1221T>C	Unknown	Heterozygous	Unverified	Substitution - coding silent	9:33548195..33548195
ANKRD24		ENST00000262969	No	p.K336N	c.1008G>C	Unknown	Heterozygous	Unverified	Substitution - Missense	19:4216570..4216570
ANKRD24_ENST00000262970		ENST00000262970	No	p.K560N	c.1680G>C	Unknown	Heterozygous	Unverified	Substitution - Missense	19:4216570..4216570
ANKRD24_ENST00000318934		ENST00000318934	No	p.K470N	c.1410G>C	Unknown	Heterozygous	Unverified	Substitution - Missense	19:4216570..4216570
ANKRD30A		ENST00000361713	No	p.A466T	c.1396G>A	Unknown	Heterozygous	Unverified	Substitution - Missense	10:37149671..37149671
ANKRD30A_ENST00000602533		ENST00000602533	No	p.A466T	c.1396G>A	Unknown	Heterozygous	Unverified	Substitution - Missense	10:37149671..37149671
ANKRD30B		ENST00000447268	No	p.I472fs*16	c.1414_1415insA	Unknown	Heterozygous	Unverified	Insertion - Frameshift	18:14778069..14778070
ANKRD30B_ENST00000358984		ENST00000358984	No	p.I472fs*16	c.1414_1415insA	Unknown	Heterozygous	Unverified	Insertion - Frameshift	18:14778069..14778070
ANKRD32		ENST00000255667	No	p.L108L	c.324A>G	Unknown	Heterozygous	Unverified	Substitution - coding silent	5:94688616..94688616
ANKRD32_ENST00000265140		ENST00000265140	No	p.L744L	c.2232A>G	Unknown	Heterozygous	Unverified	Substitution - coding silent	5:94688616..94688616
ANKRD34A		ENST00000323397	No	p.Q321H	c.963G>T	Unknown	Heterozygous	Unverified	Substitution - Missense	1:145960797..145960797
ANKRD36C_ENST00000295246		ENST00000295246	No	p.?	c.232-7C>A	Unknown	Heterozygous	Unverified	Unknown	2:95908581..95908581
ANKRD36_ENST00000420699		ENST00000420699	No	p.?	c.2784+5T>C	Unknown	Heterozygous	Unverified	Unknown	2:97200367..97200367
ANKRD53		ENST00000272421	No	p.R339delR	c.1009_1011delAGA	Unknown	Heterozygous	Unverified	Deletion - In frame	2:70984228..70984230
ANKS1B		ENST00000547776	No	p.K21K	c.63A>G	Unknown	Heterozygous	Unverified	Substitution - coding silent	12:99984175..99984175
ANKS1B		ENST00000547776	No	p.E106D	c.318A>T	Unknown	Heterozygous	Unverified	Substitution - Missense	12:99812209..99812209
ANKS1B		ENST00000547776	No	p.H1161Y	c.3481C>T	Unknown	Heterozygous	Unverified	Substitution - Missense	12:98773065..98773065
ANKS1B_ENST00000329257		ENST00000329257	No	p.E106D	c.318A>T	Unknown	Heterozygous	Unverified	Substitution - Missense	12:99812209..99812209
ANKS1B_ENST00000329257		ENST00000329257	No	p.H1161Y	c.3481C>T	Unknown	Heterozygous	Unverified	Substitution - Missense	12:98773065..98773065
ANKS1B_ENST00000329257		ENST00000329257	No	p.K21K	c.63A>G	Unknown	Heterozygous	Unverified	Substitution - coding silent	12:99984175..99984175
ANKS1B_ENST00000332712		ENST00000332712	No	p.H351Y	c.1051C>T	Unknown	Heterozygous	Unverified	Substitution - Missense	12:98773065..98773065
ANKS1B_ENST00000549493		ENST00000549493	No	p.H411Y	c.1231C>T	Unknown	Heterozygous	Unverified	Substitution - Missense	12:98773065..98773065
ANKZF1		ENST00000323348	No	p.V348I	c.1042G>A	Unknown	Heterozygous	Unverified	Substitution - Missense	2:219233937..219233937
ANO8		ENST00000159087	No	p.D696fs*13	c.2076_2077insG	Unknown	Heterozygous	Verified	Insertion - Frameshift	19:17328311..17328312
ANO9		ENST00000332826	No	p.W277C	c.831G>T	Unknown	Heterozygous	Unverified	Substitution - Missense	11:429759..429759
ANUBL1		ENST00000344646	No	p.G91W	c.271G>T	Unknown	Heterozygous	Unverified	Substitution - Missense	10:45652023..45652023
ANXA7		ENST00000372919	No	p.A422A	c.1266T>C	Unknown	Heterozygous	Unverified	Substitution - coding silent	10:73378989..73378989
ANXA9		ENST00000368947	No	p.K45T	c.134A>C	Unknown	Heterozygous	Unverified	Substitution - Missense	1:150983396..150983396
AOC3		ENST00000308423	No	p.W677*	c.2031G>A	Unknown	Heterozygous	Unverified	Substitution - Nonsense	17:42856289..42856289
AP001011.2_ENST00000261598		ENST00000261598	No	p.A997T	c.2989G>A	Unknown	Heterozygous	Unverified	Substitution - Missense	18:2729350..2729350
AP001011.3_ENST00000320876		ENST00000320876	No	p.A997T	c.2989G>A	Unknown	Heterozygous	Unverified	Substitution - Missense	18:2729350..2729350
AP2A1		ENST00000359032	No	p.P603P	c.1809G>A	Unknown	Heterozygous	Unverified	Substitution - coding silent	19:49801745..49801745
AP2A1_ENST00000359032		ENST00000359032_v68	No	p.P603P	c.1809G>A	Unknown	Heterozygous	Unverified	Substitution - coding silent	19:49801745..49801745
AP2A2		ENST00000448903	No	p.?	c.2206+3A>G	Unknown	Heterozygous	Unverified	Unknown	11:1003807..1003807
AP2M1		ENST00000292807	No	p.R170Q	c.509G>A	Unknown	Heterozygous	Unverified	Substitution - Missense	3:184180928..184180928
AP3B1		ENST00000255194	No	p.?	c.537-9A>G	Unknown	Heterozygous	Unverified	Unknown	5:78225617..78225617
AP3B1		ENST00000255194	No	p.L924fs*11	c.2769_2770insA	Unknown	Heterozygous	Verified	Insertion - Frameshift	5:78039082..78039083
AP4E1		ENST00000261842	No	p.W553*	c.1659G>A	Unknown	Heterozygous	Unverified	Substitution - Nonsense	15:50958602..50958602
APAF1		ENST00000551964	No	p.N782N	c.2346T>C	Unknown	Heterozygous	Unverified	Substitution - coding silent	12:98699449..98699449
APBB3		ENST00000354402	No	p.A290V	c.869C>T	Unknown	Heterozygous	Unverified	Substitution - Missense	5:140561086..140561086
APC		ENST00000457016	Yes	p.R2714C	c.8140C>T	Unknown	Heterozygous	Verified	Substitution - Missense	5:112843734..112843734
APCDD1L		ENST00000371149	No	p.P228L	c.683C>T	Unknown	Heterozygous	Unverified	Substitution - Missense	20:58467164..58467164
APH1B		ENST00000261879	No	p.A17A	c.51G>A	Unknown	Heterozygous	Unverified	Substitution - coding silent	15:63277674..63277674
API5		ENST00000378852	No	p.R9H	c.26G>A	Unknown	Heterozygous	Unverified	Substitution - Missense	11:43312153..43312153
API5_ENST00000531273		ENST00000531273	No	p.R9H	c.26G>A	Unknown	Heterozygous	Unverified	Substitution - Missense	11:43312153..43312153
API5_ENST00000534600		ENST00000534600	No	p.R9H	c.26G>A	Unknown	Heterozygous	Unverified	Substitution - Missense	11:43312153..43312153
APLF		ENST00000303795	No	p.?	c.1287-1G>T	Unknown	Heterozygous	Unverified	Unknown	2:68567340..68567340
APOBR		ENST00000328423	No	p.S982T	c.2944T>A	Unknown	Heterozygous	Unverified	Substitution - Missense	16:28498096..28498096
APOBR_ENST00000564831		ENST00000564831	No	p.S991T	c.2971T>A	Unknown	Heterozygous	Unverified	Substitution - Missense	16:28498096..28498096
APOF		ENST00000398189	No	p.P236fs*4	c.705delG	Unknown	Heterozygous	Verified	Deletion - Frameshift	12:56361501..56361501
APP		ENST00000346798	No	p.P173H	c.518C>A	Unknown	Heterozygous	Unverified	Substitution - Missense	21:26051144..26051144
AQP1		ENST00000311813	No	p.D256N	c.766G>A	Unknown	Heterozygous	Unverified	Substitution - Missense	7:30923585..30923585
AQP1		ENST00000311813	No	p.R162C	c.484C>T	Unknown	Heterozygous	Unverified	Substitution - Missense	7:30922165..30922165
AQP1_ENST00000441328		ENST00000441328	No	p.D173N	c.517G>A	Unknown	Heterozygous	Unverified	Substitution - Missense	7:30923585..30923585
AQP1_ENST00000441328		ENST00000441328	No	p.R79C	c.235C>T	Unknown	Heterozygous	Unverified	Substitution - Missense	7:30922165..30922165
AR	1	ENST00000374690	Yes	p.T878A	c.2632A>G	Previously Reported	Heterozygous	Verified	Substitution - Missense	X:67723710..67723710
ARAF		ENST00000377045	No	p.E280K	c.838G>A	Unknown	Homozygous	Verified	Substitution - Missense	X:47567096..47567096
ARAP3		ENST00000239440	No	p.Q90*	c.268C>T	Unknown	Heterozygous	Unverified	Substitution - Nonsense	5:141680219..141680219
ARF3		ENST00000256682	No	p.G163E	c.488G>A	Unknown	Heterozygous	Unverified	Substitution - Missense	12:48939005..48939005
ARFGAP2		ENST00000524782	No	p.E390*	c.1168G>T	Unknown	Heterozygous	Unverified	Substitution - Nonsense	11:47167946..47167946
ARHGAP1		ENST00000311956	No	p.K229E	c.685A>G	Unknown	Heterozygous	Unverified	Substitution - Missense	11:46680698..46680698
ARHGAP17		ENST00000303665	No	p.S424S	c.1272C>T	Previously Reported	Heterozygous	Unverified	Substitution - coding silent	16:24943832..24943832
ARHGAP17_ENST00000289968		ENST00000289968	No	p.S424S	c.1272C>T	Previously Reported	Heterozygous	Unverified	Substitution - coding silent	16:24943832..24943832
ARHGAP19_ENST00000358531		ENST00000358531	No	p.I164I	c.492T>C	Unknown	Heterozygous	Unverified	Substitution - coding silent	10:97263541..97263541
ARHGAP24		ENST00000264343	No	p.T388T	c.1164G>T	Unknown	Heterozygous	Unverified	Substitution - coding silent	4:85995097..85995097
ARHGAP24_ENST00000395184		ENST00000395184	No	p.T481T	c.1443G>T	Unknown	Heterozygous	Unverified	Substitution - coding silent	4:85995097..85995097
ARHGAP29		ENST00000260526	No	p.S539G	c.1615A>G	Unknown	Heterozygous	Unverified	Substitution - Missense	1:94188903..94188903
ARHGAP32		ENST00000392657	No	p.L638M	c.1912T>A	Unknown	Heterozygous	Unverified	Substitution - Missense	11:128974196..128974196
ARHGAP32_ENST00000310343		ENST00000310343	No	p.L987M	c.2959T>A	Unknown	Heterozygous	Unverified	Substitution - Missense	11:128974196..128974196
ARHGAP33_ENST00000221905		ENST00000221905	No	p.L4delL	c.9_11delGTT	Unknown	Heterozygous	Unverified	Deletion - In frame	19:35777593..35777595
ARHGAP40		ENST00000243967	No	p.A14T	c.40G>A	Unknown	Heterozygous	Unverified	Substitution - Missense	20:38634722..38634722
ARHGAP40_ENST00000373345		ENST00000373345	No	p.A243T	c.727G>A	Unknown	Heterozygous	Unverified	Substitution - Missense	20:38634722..38634722
ARHGAP42		ENST00000298815_v65	No	p.K192fs*55	c.569delA	Unknown	Heterozygous	Unverified	Deletion - Frameshift	11:100921576..100921576
ARHGAP8		ENST00000389774	No	p.K232N	c.696A>T	Unknown	Heterozygous	Unverified	Substitution - Missense	22:44845275..44845275
ARHGEF1		ENST00000337665	No	p.R291W	c.871C>T	Unknown	Heterozygous	Unverified	Substitution - Missense	19:41894532..41894532
ARHGEF10		NM_014629.1	No	p.E851E	c.2553G>A	Unknown	Heterozygous	Unverified	Substitution - coding silent	8:1933942..1933942
ARHGEF10_ENST00000398560		ENST00000398560	No	p.L599I	c.1795C>A	Unknown	Heterozygous	Unverified	Substitution - Missense	8:1903467..1903467
ARHGEF10_ENST00000398564		ENST00000349830	No	p.E1074E	c.3222G>A	Unknown	Heterozygous	Unverified	Substitution - coding silent	8:1933942..1933942
ARHGEF11		ENST00000368194	No	p.Q1177H	c.3531G>C	Unknown	Heterozygous	Unverified	Substitution - Missense	1:156940409..156940409
ARHGEF11		ENST00000368194	No	p.T923T	c.2769C>A	Unknown	Heterozygous	Unverified	Substitution - coding silent	1:156946088..156946088
ARHGEF11_ENST00000315174		ENST00000315174	No	p.Q553H	c.1659G>C	Unknown	Heterozygous	Unverified	Substitution - Missense	1:156940409..156940409
ARHGEF11_ENST00000315174		ENST00000315174	No	p.T299T	c.897C>A	Unknown	Heterozygous	Unverified	Substitution - coding silent	1:156946088..156946088
ARHGEF17		ENST00000263674	No	p.P308H	c.923C>A	Unknown	Heterozygous	Unverified	Substitution - Missense	11:73309561..73309561
ARHGEF25		ENST00000286494	No	p.E33K	c.97G>A	Unknown	Heterozygous	Unverified	Substitution - Missense	12:57611991..57611991
ARHGEF26		ENST00000356448	No	p.S457S	c.1371C>T	Unknown	Heterozygous	Unverified	Substitution - coding silent	3:154152816..154152816
ARHGEF26_ENST00000356448		ENST00000356448	No	p.S457S	c.1371C>T	Unknown	Heterozygous	Unverified	Substitution - coding silent	3:154152816..154152816
ARHGEF40_ENST00000298694		ENST00000298694	No	p.A142V	c.425C>T	Unknown	Heterozygous	Unverified	Substitution - Missense	14:21074155..21074155
ARHGEF5		ENST00000056217	No	p.C186C	c.558C>T	Unknown	Heterozygous	Unverified	Substitution - coding silent	7:144363227..144363227
ARID1A		ENST00000324856	Yes	p.N1986N	c.5958T>C	Unknown	Heterozygous	Unverified	Substitution - coding silent	1:26779856..26779856
ARID1B		ENST00000275248	Yes	p.E2146*	c.6436G>T	Unknown	Heterozygous	Unverified	Substitution - Nonsense	6:157207631..157207631
ARID1B_ENST00000346085		ENST00000346085	No	p.E2164*	c.6490G>T	Unknown	Heterozygous	Unverified	Substitution - Nonsense	6:157207631..157207631
ARID5A		ENST00000357485	No	p.R9M	c.26G>T	Unknown	Heterozygous	Unverified	Substitution - Missense	2:96547423..96547423
ARID5B		ENST00000279873	No	p.H754H	c.2262C>T	Unknown	Heterozygous	Unverified	Substitution - coding silent	10:62091725..62091725
ARID5B_ENST00000309334		ENST00000309334	No	p.H511H	c.1533C>T	Unknown	Heterozygous	Unverified	Substitution - coding silent	10:62091725..62091725
ARMC3		ENST00000298032	No	p.G686R	c.2056G>A	Unknown	Heterozygous	Unverified	Substitution - Missense	10:23030606..23030606
ARMC3		ENST00000298032	No	p.Y140H	c.418T>C	Unknown	Heterozygous	Unverified	Substitution - Missense	10:22959455..22959455
ARMC3		ENST00000298032	No	p.G686G	c.2058A>G	Previously Reported	Heterozygous	Unverified	Substitution - coding silent	10:23030608..23030608
ARMC3_ENST00000409049		ENST00000409049	No	p.Y140H	c.418T>C	Unknown	Heterozygous	Unverified	Substitution - Missense	10:22959455..22959455
ARMC7		ENST00000245543	No	p.T121T	c.363G>A	Unknown	Heterozygous	Unverified	Substitution - coding silent	17:75128804..75128804
ARNT2		ENST00000303329	No	p.S205L	c.614C>T	Unknown	Heterozygous	Unverified	Substitution - Missense	15:80475215..80475215
ARRB2		ENST00000269260	No	p.?	c.161-8C>A	Unknown	Heterozygous	Unverified	Unknown	17:4716404..4716404
ARSJ		ENST00000315366	No	p.G95*	c.283G>T	Unknown	Heterozygous	Unverified	Substitution - Nonsense	4:113978552..113978552
AR_ENST00000544984		ENST00000544984	No	p.T696A	c.2086A>G	Previously Reported	Heterozygous	Unverified	Substitution - Missense	X:67723710..67723710
ASAH2		ENST00000395526	No	p.V334M	c.1000G>A	Unknown	Heterozygous	Unverified	Substitution - Missense	10:50214826..50214826
ASAH2_ENST00000395526		ENST00000395526	No	p.V353M	c.1057G>A	Unknown	Heterozygous	Unverified	Substitution - Missense	10:50214826..50214826
ASAP1		ENST00000357668	No	p.P918S	c.2752C>T	Unknown	Heterozygous	Unverified	Substitution - Missense	8:130061019..130061019
ASB15_ENST00000451558		ENST00000451558	No	p.V459L	c.1375G>T	Unknown	Heterozygous	Unverified	Substitution - Missense	7:123629369..123629369
ASCC3		ENST00000369162	No	p.N664K	c.1992T>G	Unknown	Heterozygous	Unverified	Substitution - Missense	6:100718162..100718162
ASH1L		ENST00000392403	No	p.K1222fs*11	c.3665delA	Previously Reported	Heterozygous	Verified	Deletion - Frameshift	1:155479205..155479205
ASNA1		ENST00000357332	No	p.R260S	c.780G>T	Unknown	Heterozygous	Unverified	Substitution - Missense	19:12747457..12747457
ASPM		ENST00000367409	No	p.K2619fs*22	c.7856delA	Unknown	Heterozygous	Verified	Deletion - Frameshift	1:197101395..197101395
ASTL		ENST00000342380	No	p.?	c.243+8C>T	Unknown	Heterozygous	Unverified	Unknown	2:96135343..96135343
ASTN1		ENST00000361833	No	p.E352*	c.1054G>T	Unknown	Heterozygous	Unverified	Substitution - Nonsense	1:177029700..177029700
ASTN1		ENST00000361833	No	p.?	c.2941-3C>T	Unknown	Heterozygous	Unverified	Unknown	1:176888207..176888207
ASTN1		ENST00000361833	No	p.?	c.3074+9C>T	Unknown	Heterozygous	Unverified	Unknown	1:176888062..176888062
ASTN1_ENST00000367654		ENST00000367654	No	p.?	c.2965-3C>T	Unknown	Heterozygous	Unverified	Unknown	1:176888207..176888207
ASTN1_ENST00000367654		ENST00000367654	No	p.E352*	c.1054G>T	Unknown	Heterozygous	Unverified	Substitution - Nonsense	1:177029700..177029700
ASTN1_ENST00000367654		ENST00000367654	No	p.?	c.3098+9C>T	Unknown	Heterozygous	Unverified	Unknown	1:176888062..176888062
ASTN2		ENST00000361209	No	p.Q1040Q	c.3120G>A	Unknown	Heterozygous	Unverified	Substitution - coding silent	9:116618406..116618406
ASTN2_ENST00000288520		ENST00000288520	No	p.Q192Q	c.576G>A	Unknown	Heterozygous	Unverified	Substitution - coding silent	9:116618406..116618406
ASTN2_ENST00000313400		ENST00000313400	No	p.Q1091Q	c.3273G>A	Unknown	Heterozygous	Unverified	Substitution - coding silent	9:116618406..116618406
ASTN2_ENST00000361477		ENST00000361477	No	p.Q143Q	c.429G>A	Unknown	Heterozygous	Unverified	Substitution - coding silent	9:116618406..116618406
ASXL2		ENST00000272341	No	p.H333R	c.998A>G	Unknown	Heterozygous	Unverified	Substitution - Missense	2:25749778..25749778
ASXL2_ENST00000435504		ENST00000435504	No	p.H593R	c.1778A>G	Unknown	Heterozygous	Unverified	Substitution - Missense	2:25749778..25749778
ASXL3		ENST00000269197	No	p.P112S	c.334C>T	Unknown	Heterozygous	Unverified	Substitution - Missense	18:33738617..33738617
ASXL3_ENST00000269197		ENST00000269197	No	p.P405S	c.1213C>T	Unknown	Heterozygous	Unverified	Substitution - Missense	18:33738617..33738617
ATAD3A		ENST00000378755	No	p.G426G	c.1278C>T	Unknown	Heterozygous	Unverified	Substitution - coding silent	1:1524317..1524317
ATAD3B		ENST00000308647	No	p.R329C	c.985C>T	Unknown	Heterozygous	Unverified	Substitution - Missense	1:1486131..1486131
ATAT1_ENST00000330083		ENST00000330083	No	p.F9I	c.25T>A	Unknown	Heterozygous	Unverified	Substitution - Missense	6:30627228..30627228
ATF6		ENST00000367942	No	p.D428G	c.1283A>G	Unknown	Heterozygous	Unverified	Substitution - Missense	1:161846544..161846544
ATF6B		ENST00000375203	No	p.P461fs*17	c.1382delC	Unknown	Heterozygous	Verified	Deletion - Frameshift	6:32117901..32117901
ATF7IP		ENST00000261168	No	p.D461N	c.1381G>A	Unknown	Heterozygous	Unverified	Substitution - Missense	12:14425296..14425296
ATF7IP_ENST00000543189		ENST00000543189	No	p.D461N	c.1381G>A	Unknown	Heterozygous	Unverified	Substitution - Missense	12:14425296..14425296
ATG13		ENST00000451945	No	p.?	c.318-3C>T	Unknown	Heterozygous	Unverified	Unknown	11:46650174..46650174
ATG13_ENST00000528494		ENST00000528494	No	p.?	c.318-3C>T	Unknown	Heterozygous	Unverified	Unknown	11:46650174..46650174
ATG2B		ENST00000359933	No	p.?	c.3990+7T>C	Unknown	Heterozygous	Unverified	Unknown	14:96311535..96311535
ATG2B		ENST00000359933	No	p.Q19Q	c.57G>A	Unknown	Heterozygous	Unverified	Substitution - coding silent	14:96362920..96362920
ATG5		ENST00000343245	No	p.K235fs*4	c.704delA	Previously Reported	Heterozygous	Verified	Deletion - Frameshift	6:106186664..106186664
ATIC_ENST00000236959		ENST00000236959	No	p.Y558F	c.1673A>T	Unknown	Heterozygous	Unverified	Substitution - Missense	2:215349549..215349549
ATL2		ENST00000419554	No	p.I362I	c.1086C>A	Unknown	Heterozygous	Unverified	Substitution - coding silent	2:38300314..38300314
ATL2_ENST00000378954		ENST00000378954	No	p.I362I	c.1086C>A	Unknown	Heterozygous	Unverified	Substitution - coding silent	2:38300314..38300314
ATM	1	ENST00000278616	Yes	p.Q912*	c.2734C>T	Unknown	Heterozygous	Unverified	Substitution - Nonsense	11:108268505..108268505
ATM_ENST00000278616		ENST00000278616	No	p.Q912*	c.2734C>T	Unknown	Heterozygous	Unverified	Substitution - Nonsense	11:108268505..108268505
ATP10B		ENST00000327245	No	p.T986A	c.2956A>G	Unknown	Heterozygous	Unverified	Substitution - Missense	5:160606969..160606969
ATP11A		ENST00000375645	No	p.?	c.1992-10C>T	Unknown	Heterozygous	Unverified	Unknown	13:112854269..112854269
ATP11A_ENST00000375630		ENST00000375630	No	p.?	c.1992-10C>T	Unknown	Heterozygous	Unverified	Unknown	13:112854269..112854269
ATP1A2		ENST00000361216	No	p.G627G	c.1881C>T	Previously Reported	Heterozygous	Unverified	Substitution - coding silent	1:160134537..160134537
ATP1A3		ENST00000302102	No	p.?	c.994-3C>T	Unknown	Heterozygous	Unverified	Unknown	19:41982109..41982109
ATP1B2		ENST00000250111	No	p.?	c.709-7G>A	Unknown	Heterozygous	Unverified	Unknown	17:7655724..7655724
ATP2A1		ENST00000357084	No	p.D737D	c.2211C>T	Unknown	Heterozygous	Unverified	Substitution - coding silent	16:28901973..28901973
ATP2B4		ENST00000357681	No	p.R993C	c.2977C>T	Unknown	Heterozygous	Unverified	Substitution - Missense	1:203722642..203722642
ATP2B4_ENST00000367218		ENST00000367218	No	p.R993C	c.2977C>T	Unknown	Heterozygous	Unverified	Substitution - Missense	1:203722642..203722642
ATP2C1		ENST00000359644	No	p.T811T	c.2433C>A	Unknown	Heterozygous	Unverified	Substitution - coding silent	3:130998335..130998335
ATP2C1		ENST00000359644	No	p.S298I	c.893G>T	Unknown	Heterozygous	Unverified	Substitution - Missense	3:130959335..130959335
ATP2C1_ENST00000393221		ENST00000393221	No	p.S332I	c.995G>T	Unknown	Heterozygous	Unverified	Substitution - Missense	3:130959335..130959335
ATP2C1_ENST00000393221		ENST00000393221	No	p.T845T	c.2535C>A	Unknown	Heterozygous	Unverified	Substitution - coding silent	3:130998335..130998335
ATP2C2		ENST00000262429	No	p.R174G	c.520A>G	Unknown	Heterozygous	Unverified	Substitution - Missense	16:84415487..84415487
ATP5E		ENST00000395659	No	p.K44K	c.132A>G	Unknown	Heterozygous	Unverified	Substitution - coding silent	20:59030330..59030330
ATP5G1		ENST00000355938	No	p.I95T	c.284T>C	Unknown	Heterozygous	Unverified	Substitution - Missense	17:48895322..48895322
ATP6V0A1		ENST00000343619	No	p.P391Q	c.1172C>A	Unknown	Heterozygous	Unverified	Substitution - Missense	17:42490635..42490635
ATP6V0A1_ENST00000264649		ENST00000264649	No	p.P398Q	c.1193C>A	Unknown	Heterozygous	Unverified	Substitution - Missense	17:42490635..42490635
ATP6V0D1		ENST00000290949	No	p.K322R	c.965A>G	Unknown	Heterozygous	Unverified	Substitution - Missense	16:67438619..67438619
ATP6V0D2		ENST00000285393	No	p.N266N	c.798C>T	Unknown	Heterozygous	Unverified	Substitution - coding silent	8:86150270..86150270
ATP6V1B1		ENST00000234396	No	p.Y329Y	c.987C>T	Unknown	Heterozygous	Unverified	Substitution - coding silent	2:70963239..70963239
ATP6V1F		ENST00000249289	No	p.P34P	c.102C>A	Unknown	Heterozygous	Unverified	Substitution - coding silent	7:128863006..128863006
ATP7A		NM_000052.2	No	p.L1006M	c.3016C>A	Unknown	Heterozygous	Unverified	Substitution - Missense	X:78029349..78029349
ATP7A_ENST00000341514		ENST00000341514	No	p.L1006M	c.3016C>A	Unknown	Heterozygous	Unverified	Substitution - Missense	X:78029349..78029349
ATP8A1_ENST00000264449		ENST00000264449	No	p.I158L	c.472A>T	Unknown	Heterozygous	Unverified	Substitution - Missense	4:42594341..42594341
ATP8A2		ENST00000381655	No	p.R1120Q	c.3359G>A	Unknown	Heterozygous	Unverified	Substitution - Missense	13:25968661..25968661
ATP8A2		ENST00000381655	No	p.N339I	c.1016A>T	Unknown	Heterozygous	Unverified	Substitution - Missense	13:25551462..25551462
ATP8B1		ENST00000283684	No	p.L122S	c.365T>C	Unknown	Heterozygous	Unverified	Substitution - Missense	18:57704583..57704583
ATP8B1		ENST00000283684	No	p.R412H	c.1235G>A	Unknown	Heterozygous	Verified	Substitution - Missense	18:57688493..57688493
ATR	1	NM_001184	Yes	p.S1493S	c.4479T>A	Unknown	Heterozygous	Unverified	Substitution - coding silent	3:142515419..142515419
ATXN1		ENST00000244769	No	p.D86N	c.256G>A	Unknown	Heterozygous	Unverified	Substitution - Missense	6:16328055..16328055
ATXN2		ENST00000377617	No	p.T296T	c.888T>A	Unknown	Heterozygous	Unverified	Substitution - coding silent	12:111552918..111552918
ATXN7L1_ENST00000388807		ENST00000388807	No	p.A260A	c.780C>T	Unknown	Heterozygous	Unverified	Substitution - coding silent	7:105614534..105614534
ATXN7L1_ENST00000419735		ENST00000419735	No	p.A600A	c.1800C>T	Unknown	Heterozygous	Unverified	Substitution - coding silent	7:105614534..105614534
ATXN7L3		ENST00000389384	No	p.A20T	c.58G>A	Unknown	Heterozygous	Unverified	Substitution - Missense	17:44197724..44197724
ATXN7L3_ENST00000454077		ENST00000454077	No	p.A20T	c.58G>A	Unknown	Heterozygous	Unverified	Substitution - Missense	17:44197724..44197724
AUP1		ENST00000377526	No	p.V89D	c.266T>A	Unknown	Homozygous	Unverified	Substitution - Missense	2:74529205..74529205
AURKAIP1		ENST00000378853	No	p.R86I	c.257G>T	Unknown	Heterozygous	Unverified	Substitution - Missense	1:1374241..1374241
AURKC		ENST00000448930	No	p.A232fs*4	c.690delG	Previously Reported	Heterozygous	Verified	Deletion - Frameshift	19:57235279..57235279
AURKC_ENST00000302804		ENST00000302804	No	p.A266fs*4	c.792delG	Previously Reported	Heterozygous	Verified	Deletion - Frameshift	19:57235279..57235279
AUTS2		ENST00000342771	No	p.S856L	c.2567C>T	Unknown	Heterozygous	Unverified	Substitution - Missense	7:70789783..70789783
AXL		ENST00000359092	No	p.A79T	c.235G>A	Unknown	Heterozygous	Unverified	Substitution - Missense	19:41220785..41220785
AXL_ENST00000301178		ENST00000301178	No	p.A79T	c.235G>A	Unknown	Heterozygous	Unverified	Substitution - Missense	19:41220785..41220785
B3GALNT1		ENST00000392779	No	p.G141G	c.423T>C	Unknown	Heterozygous	Unverified	Substitution - coding silent	3:161086332..161086332
B3GALT1		ENST00000392690	No	p.W288*	c.864G>A	Previously Reported	Heterozygous	Unverified	Substitution - Nonsense	2:167869903..167869903
B4GALNT3		ENST00000266383	No	p.V632V	c.1896A>G	Unknown	Heterozygous	Unverified	Substitution - coding silent	12:553819..553819
B4GALNT3		ENST00000266383	No	p.R327W	c.979C>T	Unknown	Heterozygous	Unverified	Substitution - Missense	12:549894..549894
B4GALT4		ENST00000393765	No	p.V216A	c.647T>C	Unknown	Heterozygous	Unverified	Substitution - Missense	3:119224085..119224085
BAG4		ENST00000287322	No	p.G456fs*>2	c.1358delA	Previously Reported	Heterozygous	Verified	Deletion - Frameshift	8:38210477..38210477
BAG6		ENST00000375976	No	p.?	c.2555-8G>A	Unknown	Heterozygous	Unverified	Unknown	6:31641236..31641236
BAG6_ENST00000404765		ENST00000404765	No	p.?	c.2663-8G>A	Unknown	Heterozygous	Unverified	Unknown	6:31641236..31641236
BAHCC1		ENST00000436173	No	p.A2490V	c.7469C>T	Unknown	Heterozygous	Unverified	Substitution - Missense	17:81462825..81462825
BAHD1		ENST00000416165	No	p.?	c.1433-5C>A	Unknown	Heterozygous	Unverified	Unknown	15:40461907..40461907
BAIAP2L2		ENST00000381669	No	p.E387delE	c.1160_1162delAGG	Unknown	Heterozygous	Unverified	Deletion - In frame	22:38087221..38087223
BAIAP3		ENST00000324385	No	p.A856A	c.2568C>T	Unknown	Heterozygous	Unverified	Substitution - coding silent	16:1346331..1346331
BAIAP3		ENST00000324385	No	p.R573H	c.1718G>A	Previously Reported	Heterozygous	Unverified	Substitution - Missense	16:1344479..1344479
BAIAP3		ENST00000324385	No	p.H1106fs*17	c.3315delC	Unknown	Heterozygous	Verified	Deletion - Frameshift	16:1348156..1348156
BAIAP3_ENST00000397488		ENST00000397488	No	p.H1088fs*17	c.3261delC	Unknown	Heterozygous	Verified	Deletion - Frameshift	16:1348156..1348156
BAIAP3_ENST00000397488		ENST00000397488	No	p.R555H	c.1664G>A	Previously Reported	Heterozygous	Unverified	Substitution - Missense	16:1344479..1344479
BAIAP3_ENST00000397488		ENST00000397488	No	p.A838A	c.2514C>T	Unknown	Heterozygous	Unverified	Substitution - coding silent	16:1346331..1346331
BARD1	1	ENST00000260947	No	p.?	c.1396-9T>A	Unknown	Heterozygous	Unverified	Unknown	2:214767663..214767663
BARD1_ENST00000260947		ENST00000260947	No	p.?	c.1396-9T>A	Unknown	Heterozygous	Unverified	Unknown	2:214767663..214767663
BATF3		ENST00000243440	No	p.K38N	c.114G>T	Unknown	Heterozygous	Unverified	Substitution - Missense	1:212697042..212697042
BAZ1A		ENST00000382422	No	p.M1082L	c.3244A>T	Unknown	Heterozygous	Unverified	Substitution - Missense	14:34771568..34771568
BAZ1A		ENST00000382422	No	p.A508D	c.1523C>A	Unknown	Heterozygous	Unverified	Substitution - Missense	14:34786209..34786209
BCAN		ENST00000329117	No	p.V316I	c.946G>A	Unknown	Heterozygous	Unverified	Substitution - Missense	1:156648744..156648744
BCAN_ENST00000361588		ENST00000361588	No	p.V316I	c.946G>A	Unknown	Heterozygous	Unverified	Substitution - Missense	1:156648744..156648744
BCAP31		ENST00000441714	No	p.V18fs*27	c.52delG	Unknown	Heterozygous	Unverified	Deletion - Frameshift	X:153723193..153723193
BCAP31_ENST00000458587		ENST00000458587	No	p.V85fs*27	c.253delG	Unknown	Heterozygous	Unverified	Deletion - Frameshift	X:153723193..153723193
BCAR3		ENST00000260502	No	p.L195I	c.583C>A	Unknown	Heterozygous	Unverified	Substitution - Missense	1:93589323..93589323
BCAR3_ENST00000370247		ENST00000370247	No	p.L104I	c.310C>A	Unknown	Heterozygous	Unverified	Substitution - Missense	1:93589323..93589323
BCAT1		ENST00000261192	No	p.L88S	c.263T>C	Unknown	Heterozygous	Unverified	Substitution - Missense	12:24894291..24894291
BCKDK		ENST00000394951	No	p.L87L	c.261T>G	Unknown	Heterozygous	Unverified	Substitution - coding silent	16:31109576..31109576
BCKDK_ENST00000394951		ENST00000394951	No	p.L87L	c.261T>G	Unknown	Heterozygous	Unverified	Substitution - coding silent	16:31109576..31109576
BCL11A		ENST00000335712	Yes	p.A665T	c.1993G>A	Unknown	Heterozygous	Unverified	Substitution - Missense	2:60460919..60460919
BCL11A_ENST00000356842		ENST00000356842	No	p.A665T	c.1993G>A	Unknown	Heterozygous	Unverified	Substitution - Missense	2:60460919..60460919
BCL2L15		ENST00000393316	No	p.L18L	c.54A>G	Unknown	Heterozygous	Unverified	Substitution - coding silent	1:113887322..113887322
BCL7B		ENST00000223368	No	p.G72S	c.214G>A	Unknown	Heterozygous	Unverified	Substitution - Missense	7:73543599..73543599
BCL9L		NM_182557.1	No	p.R886W	c.2656C>T	Unknown	Heterozygous	Unverified	Substitution - Missense	11:118901087..118901087
BCL9L_ENST00000334801		ENST00000334801	No	p.R886W	c.2656C>T	Unknown	Heterozygous	Unverified	Substitution - Missense	11:118901087..118901087
BCL9L_ENST00000392849		ENST00000392849	No	p.R886W	c.2656C>T	Unknown	Heterozygous	Unverified	Substitution - Missense	11:118901087..118901087
BCL9_ENST00000234739		ENST00000234739	No	p.S689delS	c.2063_2065delCTT	Unknown	Heterozygous	Verified	Deletion - In frame	1:147620218..147620220
BCORL1		ENST00000218147	Yes	p.T1064T	c.3192C>A	Unknown	Heterozygous	Unverified	Substitution - coding silent	X:130015964..130015964
BCORL1_ENST00000303743		ENST00000303743	No	p.T1064T	c.3192C>A	Unknown	Heterozygous	Unverified	Substitution - coding silent	X:130015964..130015964
BCR		ENST00000305877	Yes	p.K866Q	c.2596A>C	Unknown	Heterozygous	Verified	Substitution - Missense	22:23288166..23288166
BDP1		ENST00000358731	No	p.S630L	c.1889C>T	Unknown	Heterozygous	Unverified	Substitution - Missense	5:71497359..71497359
BEST2		ENST00000042931	No	p.F14F	c.42C>T	Unknown	Heterozygous	Unverified	Substitution - coding silent	19:12752634..12752634
BEST3_ENST00000330891		ENST00000330891	No	p.L278I	c.832C>A	Unknown	Heterozygous	Unverified	Substitution - Missense	12:69676951..69676951
BEST3_ENST00000330891		ENST00000330891	No	p.K496N	c.1488A>T	Unknown	Heterozygous	Unverified	Substitution - Missense	12:69655426..69655426
BEST3_ENST00000331471		ENST00000331471	No	p.L278I	c.832C>A	Unknown	Heterozygous	Unverified	Substitution - Missense	12:69676951..69676951
BFSP1		ENST00000377873	No	p.A616D	c.1847C>A	Unknown	Heterozygous	Unverified	Substitution - Missense	20:17494225..17494225
BFSP1_ENST00000377868		ENST00000377868	No	p.A491D	c.1472C>A	Unknown	Heterozygous	Unverified	Substitution - Missense	20:17494225..17494225
BHLHE40		ENST00000256495	No	p.D165N	c.493G>A	Unknown	Heterozygous	Unverified	Substitution - Missense	3:4982946..4982946
BICC1		ENST00000373886	No	p.D443Y	c.1327G>T	Unknown	Heterozygous	Unverified	Substitution - Missense	10:58796487..58796487
BICC1_ENST00000263103		ENST00000263103	No	p.D69Y	c.205G>T	Unknown	Heterozygous	Unverified	Substitution - Missense	10:58796487..58796487
BIRC3		ENST00000263464	Yes	p.W302*	c.905G>A	Unknown	Heterozygous	Verified	Substitution - Nonsense	11:102325517..102325517
BMP6		ENST00000283147	No	p.?	c.857+5G>A	Unknown	Heterozygous	Unverified	Unknown	6:7845337..7845337
BMPR2		ENST00000374580	No	p.T606I	c.1817C>T	Unknown	Heterozygous	Verified	Substitution - Missense	2:202555482..202555482
BMS1		ENST00000374518	No	p.R1260I	c.3779G>T	Unknown	Heterozygous	Unverified	Substitution - Missense	10:42831026..42831026
BMX		ENST00000357607	No	p.A150D	c.449C>A	Unknown	Heterozygous	Verified	Substitution - Missense	X:15517932..15517932
BNC2		ENST00000380672	No	p.P545L	c.1634C>T	Unknown	Heterozygous	Unverified	Substitution - Missense	9:16436560..16436560
BNC2_ENST00000380666		ENST00000380666	No	p.P545L	c.1634C>T	Unknown	Heterozygous	Unverified	Substitution - Missense	9:16436560..16436560
BNC2_ENST00000418777		ENST00000418777	No	p.P502L	c.1505C>T	Unknown	Heterozygous	Unverified	Substitution - Missense	9:16436560..16436560
BOC		ENST00000355385	No	p.E422E	c.1266G>A	Unknown	Heterozygous	Unverified	Substitution - coding silent	3:113274406..113274406
BRAT1		ENST00000340611	No	p.P764P	c.2292A>G	Unknown	Heterozygous	Unverified	Substitution - coding silent	7:2538243..2538243
BRCA2	1	ENST00000380152	Yes	p.D946fs*14	c.2830delA	Unknown	Heterozygous	Verified	Deletion - Frameshift	13:32337185..32337185
BRCA2_ENST00000544455		ENST00000544455	No	p.D946fs*14	c.2830delA	Unknown	Heterozygous	Verified	Deletion - Frameshift	13:32337185..32337185
BRD1		ENST00000216267	No	p.?	c.1367+7G>A	Unknown	Heterozygous	Unverified	Unknown	22:49822944..49822944
BRD2_ENST00000395289		ENST00000395289	No	p.R707R	c.2121G>A	Unknown	Heterozygous	Unverified	Substitution - coding silent	6:32980002..32980002
BRD8		ENST00000254900	No	p.S975S	c.2925T>C	Unknown	Heterozygous	Unverified	Substitution - coding silent	5:138150940..138150940
BRIP1	1	ENST00000259008	Yes	p.N306N	c.918C>T	Unknown	Heterozygous	Unverified	Substitution - coding silent	17:61808467..61808467
BRIP1_ENST00000259008		ENST00000259008	No	p.N306N	c.918C>T	Unknown	Heterozygous	Unverified	Substitution - coding silent	17:61808467..61808467
BRPF3		ENST00000357641	No	p.G516S	c.1546G>A	Unknown	Heterozygous	Unverified	Substitution - Missense	6:36204755..36204755
BRPF3		ENST00000357641	No	p.L508L	c.1522C>T	Unknown	Heterozygous	Unverified	Substitution - coding silent	6:36204731..36204731
BRWD3		ENST00000373275	No	p.S222fs*2	c.665_666delCT	Unknown	Heterozygous	Verified	Deletion - Frameshift	X:80744179..80744180
BRWD3		ENST00000373275	No	p.C530C	c.1590C>T	Unknown	Heterozygous	Unverified	Substitution - coding silent	X:80723808..80723808
BRWD3		ENST00000373275	No	p.S349S	c.1047T>G	Unknown	Heterozygous	Unverified	Substitution - coding silent	X:80734157..80734157
BSG		ENST00000333511	No	p.T105I	c.314C>T	Unknown	Heterozygous	Unverified	Substitution - Missense	19:578020..578020
BSN		ENST00000296452	No	p.S2705S	c.8115G>A	Unknown	Heterozygous	Unverified	Substitution - coding silent	3:49657671..49657671
BTBD11		ENST00000280758	No	p.Q729fs*4	c.2180delC	Previously Reported	Heterozygous	Unverified	Deletion - Frameshift	12:107617385..107617385
BTBD11_ENST00000357167		ENST00000357167	No	p.Q266fs*4	c.791delC	Previously Reported	Heterozygous	Unverified	Deletion - Frameshift	12:107617385..107617385
BTBD16		ENST00000260723	No	p.W233C	c.699G>C	Unknown	Heterozygous	Unverified	Substitution - Missense	10:122299042..122299042
BTBD19		ENST00000450269	No	p.S70R	c.208A>C	Unknown	Heterozygous	Unverified	Substitution - Missense	1:44810334..44810334
BTBD19_ENST00000450269		ENST00000450269_v68	No	p.S70R	c.208A>C	Unknown	Heterozygous	Unverified	Substitution - Missense	1:44810334..44810334
BTBD3		ENST00000378226	No	p.T450A	c.1348A>G	Unknown	Heterozygous	Unverified	Substitution - Missense	20:11923445..11923445
BTBD7		ENST00000334746	No	p.H927fs*21	c.2778_2779insA	Previously Reported	Heterozygous	Verified	Insertion - Frameshift	14:93242893..93242894
BTBD9		ENST00000314100	No	p.N343S	c.1028A>G	Previously Reported	Heterozygous	Unverified	Substitution - Missense	6:38345016..38345016
BTBD9_ENST00000403056		ENST00000403056	No	p.N411S	c.1232A>G	Previously Reported	Heterozygous	Unverified	Substitution - Missense	6:38345016..38345016
BTK		ENST00000308731	Yes	p.Q290L	c.869A>T	Unknown	Heterozygous	Unverified	Substitution - Missense	X:101359318..101359318
BZW1		ENST00000353957	No	p.G141S	c.421G>A	Unknown	Heterozygous	Unverified	Substitution - Missense	2:200817124..200817124
BZW1_ENST00000452790		ENST00000452790	No	p.G173S	c.517G>A	Unknown	Heterozygous	Unverified	Substitution - Missense	2:200817124..200817124
BZW2		ENST00000258761	No	p.S374S	c.1122C>T	Unknown	Heterozygous	Unverified	Substitution - coding silent	7:16704560..16704560
C10orf112		ENST00000454679	No	p.W511*	c.1533G>A	Unknown	Heterozygous	Unverified	Substitution - Nonsense	10:19327631..19327631
C10orf128_ENST00000453436		ENST00000453436	No	p.N106N	c.318T>C	Unknown	Heterozygous	Unverified	Substitution - coding silent	10:49156180..49156180
C10orf25		ENST00000298298	No	p.D32Y	c.94G>T	Unknown	Heterozygous	Unverified	Substitution - Missense	10:45000766..45000766
C10orf46		ENST00000369151	No	p.Q56fs*32	c.165delG	Previously Reported	Heterozygous	Verified	Deletion - Frameshift	10:118754598..118754598
C10orf61		ENST00000265993	No	p.T536A	c.1606A>G	Unknown	Heterozygous	Unverified	Substitution - Missense	10:95664285..95664285
C10orf71_ENST00000374144		ENST00000374144	No	p.R969W	c.2905C>T	Unknown	Heterozygous	Unverified	Substitution - Missense	10:49325450..49325450
C10orf76		ENST00000370033	No	p.?	c.1705+2T>C	Unknown	Heterozygous	Unverified	Unknown	10:101956595..101956595
C10orf88		ENST00000481909	No	p.F158L	c.474C>A	Unknown	Heterozygous	Unverified	Substitution - Missense	10:122948823..122948823
C10orf90		ENST00000284694	No	p.F420F	c.1260T>C	Unknown	Heterozygous	Unverified	Substitution - coding silent	10:126464970..126464970
C10orf90_ENST00000544758		ENST00000544758	No	p.F517F	c.1551T>C	Unknown	Heterozygous	Unverified	Substitution - coding silent	10:126464970..126464970
C10orf91		ENST00000392630	No	p.P17fs*28	c.49delC	Unknown	Heterozygous	Unverified	Deletion - Frameshift	10:132445715..132445715
C11orf30		ENST00000334736	No	p.S883S	c.2649G>A	Previously Reported	Heterozygous	Unverified	Substitution - coding silent	11:76542307..76542307
C11orf47		ENST00000354685	No	p.A144V	c.431C>T	Unknown	Heterozygous	Unverified	Substitution - Missense	11:6498646..6498646
C11orf47		ENST00000354685	No	p.F520L	c.1558T>C	Unknown	Heterozygous	Unverified	Substitution - Missense	11:6519765..6519765
C11orf53		ENST00000280325	No	p.D20E	c.60C>A	Unknown	Heterozygous	Unverified	Substitution - Missense	11:111284128..111284128
C11orf53		ENST00000280325	No	p.P58P	c.174C>A	Unknown	Heterozygous	Unverified	Substitution - coding silent	11:111284242..111284242
C11orf55		ENST00000355500	No	p.P22H	c.65C>A	Unknown	Heterozygous	Unverified	Substitution - Missense	11:36271742..36271742
C11orf9		ENST00000265460	No	p.F1076F	c.3228C>T	Unknown	Heterozygous	Unverified	Substitution - coding silent	11:61785847..61785847
C11orf9_ENST00000278836		ENST00000278836	No	p.F1116F	c.3348C>T	Unknown	Heterozygous	Unverified	Substitution - coding silent	11:61785847..61785847
C12orf10		ENST00000267103	No	p.P310H	c.929C>A	Unknown	Heterozygous	Unverified	Substitution - Missense	12:53306843..53306843
C12orf10		ENST00000267103	No	p.R219R	c.657T>C	Unknown	Heterozygous	Unverified	Substitution - coding silent	12:53306212..53306212
C12orf26		ENST00000248306	No	p.?	c.1479-2A>G	Unknown	Heterozygous	Unverified	Unknown	12:82456725..82456725
C12orf35		ENST00000312561	No	p.S1568N	c.4703G>A	Unknown	Heterozygous	Unverified	Substitution - Missense	12:31985658..31985658
C12orf41		ENST00000420613	No	p.A76D	c.227C>A	Unknown	Heterozygous	Unverified	Substitution - Missense	12:48681406..48681406
C12orf41_ENST00000420613		ENST00000420613	No	p.A76D	c.227C>A	Unknown	Heterozygous	Unverified	Substitution - Missense	12:48681406..48681406
C12orf50		ENST00000298699	No	p.K236M	c.707A>T	Unknown	Heterozygous	Unverified	Substitution - Missense	12:87987960..87987960
C12orf51		ENST00000377560	No	p.Y3685H	c.11053T>C	Unknown	Heterozygous	Unverified	Substitution - Missense	12:112167532..112167532
C12orf51		ENST00000377560	No	p.R2270H	c.6809G>A	Unknown	Heterozygous	Unverified	Substitution - Missense	12:112207930..112207930
C12orf51_ENST00000377560		ENST00000377560_v62	No	p.R2520H	c.7559G>A	Unknown	Heterozygous	Unverified	Substitution - Missense	12:112207930..112207930
C12orf51_ENST00000377560		ENST00000377560_v62	No	p.Y3935H	c.11803T>C	Unknown	Heterozygous	Unverified	Substitution - Missense	12:112167532..112167532
C12orf69		ENST00000316048	No	p.A2D	c.5C>A	Unknown	Heterozygous	Unverified	Substitution - Missense	12:14806676..14806676
C12orf69		ENST00000316048	No	p.L21R	c.62T>G	Unknown	Heterozygous	Unverified	Substitution - Missense	12:14806619..14806619
C12orf71		ENST00000429849	No	p.P29P	c.87C>A	Unknown	Heterozygous	Unverified	Substitution - coding silent	12:27082397..27082397
C13orf26		ENST00000380473	No	p.?	c.808+5G>A	Unknown	Heterozygous	Unverified	Unknown	13:30969051..30969051
C13orf33		ENST00000380482	No	p.S158P	c.472T>C	Unknown	Heterozygous	Unverified	Substitution - Missense	13:30921097..30921097
C13orf33		ENST00000380482	No	p.I110V	c.328A>G	Unknown	Heterozygous	Unverified	Substitution - Missense	13:30917452..30917452
C14orf1		ENST00000256319	No	p.?	c.343+3A>G	Unknown	Heterozygous	Unverified	Unknown	14:75651768..75651768
C14orf101		ENST00000261556	No	p.?	c.1869+4T>C	Unknown	Heterozygous	Unverified	Unknown	14:56636602..56636602
C14orf109		ENST00000283534	No	p.L17P	c.50T>C	Unknown	Heterozygous	Unverified	Substitution - Missense	14:93186325..93186325
C14orf109_ENST00000415050		ENST00000415050	No	p.L55P	c.164T>C	Unknown	Heterozygous	Unverified	Substitution - Missense	14:93186325..93186325
C14orf129		ENST00000555181	No	p.T113A	c.337A>G	Unknown	Heterozygous	Unverified	Substitution - Missense	14:96385601..96385601
C14orf159		ENST00000523816	No	p.H598H	c.1794C>T	Unknown	Heterozygous	Unverified	Substitution - coding silent	14:91224776..91224776
C14orf183		ENST00000305273	No	p.E2D	c.6G>T	Unknown	Heterozygous	Unverified	Substitution - Missense	14:50092638..50092638
C14orf183		ENST00000305273	No	p.Q37H	c.111G>T	Unknown	Heterozygous	Unverified	Substitution - Missense	14:50091739..50091739
C14orf39		ENST00000321731	No	p.R457I	c.1370G>T	Unknown	Heterozygous	Unverified	Substitution - Missense	14:60455134..60455134
C14orf39		ENST00000321731	No	p.L311L	c.933T>C	Unknown	Heterozygous	Unverified	Substitution - coding silent	14:60466018..60466018
C14orf79		ENST00000547315	No	p.?	c.699+5G>A	Unknown	Heterozygous	Unverified	Unknown	14:104991625..104991625
C14orf80_ENST00000329886		ENST00000329886	No	p.L71L	c.211C>T	Unknown	Heterozygous	Unverified	Substitution - coding silent	14:105492208..105492208
C14orf80_ENST00000392522		ENST00000392522	No	p.L110L	c.328C>T	Unknown	Heterozygous	Unverified	Substitution - coding silent	14:105492208..105492208
C14orf80_ENST00000392523		ENST00000392523	No	p.L110L	c.328C>T	Unknown	Heterozygous	Unverified	Substitution - coding silent	14:105492208..105492208
C15orf42		ENST00000268138	No	p.E1000D	c.3000G>T	Unknown	Heterozygous	Unverified	Substitution - Missense	15:89618191..89618191
C15orf52		ENST00000559313	No	p.R74R	c.222C>T	Unknown	Heterozygous	Unverified	Substitution - coding silent	15:40339938..40339938
C16orf11		ENST00000409413	No	p.P30P	c.90C>A	Unknown	Heterozygous	Unverified	Substitution - coding silent	16:563384..563384
C16orf48		ENST00000243878	No	p.R252C	c.754C>T	Previously Reported	Heterozygous	Unverified	Substitution - Missense	16:67663546..67663546
C16orf7		ENST00000389386	No	p.Q400*	c.1198C>T	Unknown	Heterozygous	Unverified	Substitution - Nonsense	16:89710646..89710646
C16orf78		ENST00000299191	No	p.Y218N	c.652T>A	Unknown	Heterozygous	Unverified	Substitution - Missense	16:49399132..49399132
C16orf91		ENST00000310355	No	p.G129fs*17	c.383_384insA	Unknown	Heterozygous	Verified	Insertion - Frameshift	16:1426238..1426239
C16orf91		ENST00000310355	No	p.C37C	c.111C>T	Unknown	Heterozygous	Unverified	Substitution - coding silent	16:1429234..1429234
C17orf55		ENST00000332012	No	p.G52V	c.155G>T	Unknown	Heterozygous	Unverified	Substitution - Missense	17:81305210..81305210
C17orf80		ENST00000359042	No	p.K54K	c.162G>A	Unknown	Heterozygous	Unverified	Substitution - coding silent	17:73235644..73235644
C17orf80_ENST00000426147		ENST00000426147	No	p.K54K	c.162G>A	Unknown	Heterozygous	Unverified	Substitution - coding silent	17:73235644..73235644
C18orf34		ENST00000300227	No	p.?	c.1176+1G>A	Unknown	Heterozygous	Unverified	Unknown	18:33293158..33293158
C18orf34_ENST00000383096		ENST00000383096	No	p.?	c.1176+1G>A	Unknown	Heterozygous	Unverified	Unknown	18:33293158..33293158
C19orf26		ENST00000215376	No	p.A334V	c.1001C>T	Unknown	Heterozygous	Unverified	Substitution - Missense	19:1231236..1231236
C19orf26_ENST00000382477		ENST00000382477	No	p.A360V	c.1079C>T	Unknown	Heterozygous	Unverified	Substitution - Missense	19:1231236..1231236
C19orf43		ENST00000242784	No	p.?	c.423+5G>C	Unknown	Heterozygous	Unverified	Unknown	19:12731339..12731339
C19orf55		ENST00000396908	No	p.V364V	c.1092C>T	Previously Reported	Heterozygous	Unverified	Substitution - coding silent	19:35767938..35767938
C19orf6		ENST00000356663	No	p.E198G	c.593A>G	Unknown	Heterozygous	Unverified	Substitution - Missense	19:1013255..1013255
C19orf66_ENST00000397881		ENST00000397881	No	p.H4R	c.11A>G	Unknown	Heterozygous	Unverified	Substitution - Missense	19:10089347..10089347
C19orf77		ENST00000215531	No	p.S80I	c.239G>T	Unknown	Heterozygous	Unverified	Substitution - Missense	19:3478419..3478419
C19orf77_ENST00000215531		ENST00000215531_v68	No	p.S80I	c.239G>T	Unknown	Heterozygous	Unverified	Substitution - Missense	19:3478419..3478419
C1QL1		ENST00000253407	No	p.A206A	c.618C>A	Unknown	Heterozygous	Unverified	Substitution - coding silent	17:44960347..44960347
C1QTNF2		ENST00000393975	No	p.D245E	c.735C>A	Unknown	Heterozygous	Unverified	Substitution - Missense	5:160349426..160349426
C1QTNF2		ENST00000393975	No	p.T247K	c.740C>A	Unknown	Heterozygous	Unverified	Substitution - Missense	5:160349421..160349421
C1QTNF4		ENST00000302514	No	p.M93I	c.279G>T	Unknown	Heterozygous	Unverified	Substitution - Missense	11:47590532..47590532
C1RL		ENST00000266542	No	p.R393M	c.1178G>T	Unknown	Heterozygous	Unverified	Substitution - Missense	12:7096677..7096677
C1orf112		ENST00000286031	No	p.F252fs*51	c.750delT	Previously Reported	Heterozygous	Unverified	Deletion - Frameshift	1:169821726..169821726
C1orf116		ENST00000359470	No	p.L340L	c.1020G>T	Unknown	Heterozygous	Unverified	Substitution - coding silent	1:207022744..207022744
C1orf116		ENST00000359470	No	p.L593L	c.1777C>T	Unknown	Heterozygous	Unverified	Substitution - coding silent	1:207021987..207021987
C1orf150		ENST00000366488	No	p.C68*	c.204C>A	Unknown	Heterozygous	Unverified	Substitution - Nonsense	1:247574178..247574178
C1orf168		ENST00000343433	No	p.I703K	c.2108T>A	Unknown	Heterozygous	Unverified	Substitution - Missense	1:56720196..56720196
C1orf173		ENST00000326665	No	p.?	c.24-9G>A	Unknown	Heterozygous	Unverified	Unknown	1:74649324..74649324
C1orf173		ENST00000326665	No	p.A1100T	c.3298G>A	Unknown	Heterozygous	Unverified	Substitution - Missense	1:74572412..74572412
C1orf194_ENST00000369948		ENST00000369948	No	p.T4I	c.11C>T	Unknown	Heterozygous	Unverified	Substitution - Missense	1:109112669..109112669
C1orf198		ENST00000366663	No	p.Q269R	c.806A>G	Unknown	Heterozygous	Unverified	Substitution - Missense	1:230843475..230843475
C1orf216		ENST00000270815	No	p.V156V	c.468C>A	Unknown	Heterozygous	Unverified	Substitution - coding silent	1:35715854..35715854
C1orf216		ENST00000270815	No	p.A93fs*26	c.277delG	Unknown	Heterozygous	Verified	Deletion - Frameshift	1:35716045..35716045
C1orf220_ENST00000319387		ENST00000319387_v70	No	p.G92G	c.276C>T	Unknown	Heterozygous	Unverified	Substitution - coding silent	1:178545380..178545380
C1orf222		ENST00000378596	No	p.V90M	c.268G>A	Unknown	Heterozygous	Unverified	Substitution - Missense	1:1923894..1923894
C1orf228		ENST00000458657	No	p.R210M	c.629G>T	Unknown	Heterozygous	Unverified	Substitution - Missense	1:44701109..44701109
C20orf114		ENST00000253354	No	p.A267V	c.800C>T	Unknown	Heterozygous	Unverified	Substitution - Missense	20:33301285..33301285
C20orf133		ENST00000217246	No	p.E331*	c.991G>T	Unknown	Heterozygous	Unverified	Substitution - Nonsense	20:15986732..15986732
C20orf194		ENST00000252032	No	p.V927D	c.2780T>A	Unknown	Heterozygous	Unverified	Substitution - Missense	20:3270433..3270433
C20orf43		ENST00000023939	No	p.E155G	c.464A>G	Unknown	Heterozygous	Unverified	Substitution - Missense	20:56484176..56484176
C21orf7		ENST00000399947	No	p.P127L	c.380C>T	Previously Reported	Heterozygous	Unverified	Substitution - Missense	21:29149198..29149198
C21orf7		ENST00000399947	No	p.?	c.228-10C>A	Unknown	Heterozygous	Unverified	Unknown	21:29092429..29092429
C21orf7_ENST00000286791		ENST00000286791	No	p.?	c.228-10C>A	Unknown	Heterozygous	Unverified	Unknown	21:29092429..29092429
C21orf7_ENST00000399935		ENST00000399935	No	p.P27L	c.80C>T	Previously Reported	Heterozygous	Unverified	Substitution - Missense	21:29149198..29149198
C2orf16		ENST00000408964	No	p.P1104P	c.3312C>T	Unknown	Heterozygous	Unverified	Substitution - coding silent	2:27579884..27579884
C2orf16_ENST00000408964		ENST00000408964	No	p.P1104P	c.3312C>T	Unknown	Heterozygous	Unverified	Substitution - coding silent	2:27579884..27579884
C2orf44		ENST00000295148	Yes	p.G157S	c.469G>A	Unknown	Heterozygous	Unverified	Substitution - Missense	2:24039026..24039026
C2orf67		ENST00000281772	No	p.M22V	c.64A>G	Unknown	Heterozygous	Unverified	Substitution - Missense	2:210154519..210154519
C2orf67		ENST00000281772	No	p.S611N	c.1832G>A	Unknown	Heterozygous	Unverified	Substitution - Missense	2:210044028..210044028
C2orf70		ENST00000329615	No	p.K174E	c.520A>G	Unknown	Heterozygous	Unverified	Substitution - Missense	2:26579352..26579352
C3orf38		ENST00000318887	No	p.L298L	c.892C>T	Unknown	Heterozygous	Unverified	Substitution - coding silent	3:88156537..88156537
C3orf67		ENST00000295966	No	p.S403N	c.1208G>A	Previously Reported	Heterozygous	Unverified	Substitution - Missense	3:58863568..58863568
C3orf67_ENST00000482387		ENST00000482387	No	p.S403N	c.1208G>A	Previously Reported	Heterozygous	Unverified	Substitution - Missense	3:58863568..58863568
C3orf78		ENST00000477703	No	p.?	c.151+9delG	Unknown	Heterozygous	Verified	Unknown	3:52536915..52536915
C4orf21		ENST00000309071	No	p.P679P	c.2037G>T	Unknown	Heterozygous	Unverified	Substitution - coding silent	4:112618005..112618005
C4orf21_ENST00000505019		ENST00000505019	No	p.P679P	c.2037G>T	Unknown	Heterozygous	Unverified	Substitution - coding silent	4:112618005..112618005
C4orf22_ENST00000508675		ENST00000508675	No	p.H121Q	c.363T>A	Unknown	Heterozygous	Unverified	Substitution - Missense	4:80608362..80608362
C4orf37		ENST00000295268	No	p.F294L	c.880T>C	Unknown	Heterozygous	Unverified	Substitution - Missense	4:97972333..97972333
C5		ENST00000223642	No	p.F1574Y	c.4721T>A	Unknown	Heterozygous	Unverified	Substitution - Missense	9:120957326..120957326
C5		ENST00000223642	No	p.R1246R	c.3738T>C	Unknown	Heterozygous	Unverified	Substitution - coding silent	9:120976826..120976826
C5orf4		ENST00000326080	No	p.V184I	c.550G>A	Unknown	Heterozygous	Unverified	Substitution - Missense	5:154823409..154823409
C5orf44		ENST00000399438	No	p.?	c.216-1G>T	Unknown	Heterozygous	Unverified	Unknown	5:65637695..65637695
C5orf44		ENST00000399438	No	p.D49G	c.146A>G	Unknown	Heterozygous	Unverified	Substitution - Missense	5:65635974..65635974
C5orf44_ENST00000399438		ENST00000399438	No	p.?	c.216-1G>T	Unknown	Heterozygous	Unverified	Unknown	5:65637695..65637695
C5orf44_ENST00000399438		ENST00000399438	No	p.D49G	c.146A>G	Unknown	Heterozygous	Unverified	Substitution - Missense	5:65635974..65635974
C6orf10		ENST00000447241	No	p.F259I	c.775T>A	Unknown	Heterozygous	Unverified	Substitution - Missense	6:32293898..32293898
C6orf103		ENST00000326929	No	p.Y672C	c.2015A>G	Unknown	Heterozygous	Unverified	Substitution - Missense	6:146721425..146721425
C6orf103		ENST00000326929	No	p.S16S	c.48G>A	Unknown	Heterozygous	Unverified	Substitution - coding silent	6:146599088..146599088
C6orf170		ENST00000398212	No	p.K1027*	c.3079A>T	Unknown	Heterozygous	Unverified	Substitution - Nonsense	6:121113152..121113152
C6orf174		ENST00000368268	No	p.A675T	c.2023G>A	Unknown	Heterozygous	Unverified	Substitution - Missense	6:127476003..127476003
C6orf191		ENST00000368143	No	p.S31S	c.93C>A	Unknown	Heterozygous	Unverified	Substitution - coding silent	6:129845793..129845793
C6orf201		ENST00000380175	No	p.P119S	c.355C>T	Unknown	Heterozygous	Unverified	Substitution - Missense	6:4122019..4122019
C6orf201_ENST00000333388		ENST00000333388	No	p.P122S	c.364C>T	Unknown	Heterozygous	Unverified	Substitution - Missense	6:4122019..4122019
C6orf25		ENST00000375809	No	p.L123P	c.368T>C	Unknown	Heterozygous	Unverified	Substitution - Missense	6:31723945..31723945
C6orf25_ENST00000375806		ENST00000375806	No	p.L123P	c.368T>C	Unknown	Heterozygous	Unverified	Substitution - Missense	6:31723945..31723945
C6orf26		ENST00000415669	No	p.K135N	c.405G>T	Unknown	Heterozygous	Unverified	Substitution - Missense	6:31764319..31764319
C6orf27		ENST00000375688	No	p.G753G	c.2259C>T	Unknown	Heterozygous	Unverified	Substitution - coding silent	6:31766310..31766310
C6orf27		ENST00000375688	No	p.W789fs*56	c.2363_2364insT	Unknown	Heterozygous	Verified	Insertion - Frameshift	6:31766018..31766019
C6orf64		ENST00000229903	No	p.P90S	c.268C>T	Unknown	Heterozygous	Unverified	Substitution - Missense	6:39105716..39105716
C6orf94		ENST00000237275	No	p.Q57R	c.170A>G	Unknown	Heterozygous	Unverified	Substitution - Missense	6:143898660..143898660
C7_ENST00000313164		ENST00000313164	No	p.L555L	c.1663T>C	Previously Reported	Heterozygous	Unverified	Substitution - coding silent	5:40962086..40962086
C7orf42		ENST00000341567	No	p.T198T	c.594T>C	Unknown	Heterozygous	Unverified	Substitution - coding silent	7:66948692..66948692
C7orf49		ENST00000361743	No	p.E81D	c.243G>T	Unknown	Heterozygous	Unverified	Substitution - Missense	7:135166758..135166758
C7orf49_ENST00000393114		ENST00000393114	No	p.E109D	c.327G>T	Unknown	Heterozygous	Unverified	Substitution - Missense	7:135166758..135166758
C7orf61		ENST00000332375	No	p.A14fs*17	c.37_38insG	Unknown	Heterozygous	Verified	Insertion - Frameshift	7:100463988..100463989
C7orf63		ENST00000316089	No	p.A795T	c.2383G>A	Unknown	Heterozygous	Unverified	Substitution - Missense	7:90307825..90307825
C7orf63		ENST00000316089	No	p.H168R	c.503A>G	Unknown	Heterozygous	Unverified	Substitution - Missense	7:90268355..90268355
C7orf63		ENST00000316089	No	p.A197S	c.589G>T	Unknown	Heterozygous	Unverified	Substitution - Missense	7:90271582..90271582
C7orf63_ENST00000389297		ENST00000389297	No	p.A841T	c.2521G>A	Unknown	Heterozygous	Unverified	Substitution - Missense	7:90307825..90307825
C7orf63_ENST00000389297		ENST00000389297	No	p.A197S	c.589G>T	Unknown	Heterozygous	Unverified	Substitution - Missense	7:90271582..90271582
C7orf63_ENST00000389297		ENST00000389297	No	p.H168R	c.503A>G	Unknown	Heterozygous	Unverified	Substitution - Missense	7:90268355..90268355
C7orf70		ENST00000313324	No	p.D68Y	c.202G>T	Unknown	Heterozygous	Unverified	Substitution - Missense	7:6330953..6330953
C7orf72		ENST00000297001	No	p.Q196R	c.587A>G	Unknown	Heterozygous	Unverified	Substitution - Missense	7:50104347..50104347
C8orf45		ENST00000396592	No	p.G253G	c.759A>G	Unknown	Heterozygous	Unverified	Substitution - coding silent	8:66880898..66880898
C9orf102		ENST00000288985	No	p.A367V	c.1100C>T	Unknown	Heterozygous	Unverified	Substitution - Missense	9:95916343..95916343
C9orf125		ENST00000374848	No	p.H226Y	c.676C>T	Unknown	Heterozygous	Unverified	Substitution - Missense	9:101476417..101476417
C9orf131		ENST00000312292	No	p.A736T	c.2206G>A	Unknown	Heterozygous	Unverified	Substitution - Missense	9:35044835..35044835
C9orf131_ENST00000421362		ENST00000421362	No	p.A688T	c.2062G>A	Unknown	Heterozygous	Unverified	Substitution - Missense	9:35044835..35044835
C9orf144		ENST00000291050	No	p.A374V	c.1121C>T	Unknown	Heterozygous	Unverified	Substitution - Missense	9:34834371..34834371
C9orf164		ENST00000339861	No	p.A53T	c.157G>A	Unknown	Heterozygous	Unverified	Substitution - Missense	9:89363831..89363831
C9orf174_ENST00000375205		ENST00000375205	No	p.D110Y	c.328G>T	Unknown	Heterozygous	Unverified	Substitution - Missense	9:97294068..97294068
C9orf3_ENST00000375315		ENST00000375315	No	p.A520V	c.1559C>T	Unknown	Heterozygous	Unverified	Substitution - Missense	9:94928429..94928429
C9orf47		ENST00000334490	No	p.W5R	c.13T>C	Previously Reported	Heterozygous	Unverified	Substitution - Missense	9:88991008..88991008
C9orf68		ENST00000381895	No	p.N362S	c.1085A>G	Previously Reported	Heterozygous	Unverified	Substitution - Missense	9:4605351..4605351
C9orf84		ENST00000394779	No	p.W1255*	c.3765G>A	Unknown	Heterozygous	Unverified	Substitution - Nonsense	9:111691903..111691903
C9orf84_ENST00000374287		ENST00000374287	No	p.W1294*	c.3882G>A	Unknown	Heterozygous	Unverified	Substitution - Nonsense	9:111691903..111691903
C9orf86		ENST00000311502	No	p.P248S	c.742C>T	Previously Reported	Heterozygous	Unverified	Substitution - Missense	9:136831770..136831770
C9orf86		ENST00000311502	No	p.L237L	c.711C>A	Unknown	Heterozygous	Unverified	Substitution - coding silent	9:136831739..136831739
C9orf86_ENST00000371663		ENST00000371663	No	p.L159L	c.477C>A	Unknown	Heterozygous	Unverified	Substitution - coding silent	9:136831739..136831739
C9orf86_ENST00000371663		ENST00000371663	No	p.P170S	c.508C>T	Previously Reported	Heterozygous	Unverified	Substitution - Missense	9:136831770..136831770
C9orf89		ENST00000375464	No	p.Y39C	c.116A>G	Unknown	Heterozygous	Unverified	Substitution - Missense	9:93107782..93107782
C9orf95		ENST00000361092	No	p.?	c.317+5G>T	Unknown	Heterozygous	Unverified	Unknown	9:75069890..75069890
CA14		ENST00000369111	No	p.L90fs*38	c.262_263delCT	Previously Reported	Heterozygous	Verified	Deletion - Frameshift	1:150262163..150262164
CA3		ENST00000285381	No	p.Y51Y	c.153T>C	Unknown	Heterozygous	Unverified	Substitution - coding silent	8:85439830..85439830
CA9		ENST00000378357	No	p.E242G	c.725A>G	Unknown	Heterozygous	Unverified	Substitution - Missense	9:35676184..35676184
CABIN1		ENST00000398319	No	p.F993I	c.2977T>A	Unknown	Heterozygous	Unverified	Substitution - Missense	22:24084645..24084645
CACNA1B		ENST00000371372	No	p.R1906*	c.5716C>T	Unknown	Heterozygous	Unverified	Substitution - Nonsense	9:138115618..138115618
CACNA1B_ENST00000277549		ENST00000277549	No	p.R1100*	c.3298C>T	Unknown	Heterozygous	Unverified	Substitution - Nonsense	9:138115618..138115618
CACNA1D		ENST00000288139	Yes	p.D1897H	c.5689G>C	Unknown	Heterozygous	Unverified	Substitution - Missense	3:53805026..53805026
CACNA1F		ENST00000376265	No	p.P1766L	c.5297C>T	Unknown	Heterozygous	Unverified	Substitution - Missense	X:49206823..49206823
CACNA1G		ENST00000359106	No	p.S999S	c.2997C>T	Unknown	Heterozygous	Unverified	Substitution - coding silent	17:50596579..50596579
CACNA1G		ENST00000359106	No	p.T77T	c.231G>A	Unknown	Heterozygous	Unverified	Substitution - coding silent	17:50561690..50561690
CACNA1G_ENST00000354983		ENST00000354983	No	p.T77T	c.231G>A	Unknown	Heterozygous	Unverified	Substitution - coding silent	17:50561690..50561690
CACNA1G_ENST00000354983		ENST00000354983	No	p.S976S	c.2928C>T	Unknown	Heterozygous	Unverified	Substitution - coding silent	17:50596579..50596579
CACNA1G_ENST00000359106		ENST00000359106	No	p.T77T	c.231G>A	Unknown	Heterozygous	Unverified	Substitution - coding silent	17:50561690..50561690
CACNA1G_ENST00000359106		ENST00000359106	No	p.S999S	c.2997C>T	Unknown	Heterozygous	Unverified	Substitution - coding silent	17:50596579..50596579
CACNA1G_ENST00000416767		ENST00000416767	No	p.T77T	c.231G>A	Unknown	Heterozygous	Unverified	Substitution - coding silent	17:50561690..50561690
CACNA1G_ENST00000416767		ENST00000416767	No	p.S999S	c.2997C>T	Unknown	Heterozygous	Unverified	Substitution - coding silent	17:50596579..50596579
CACNA1H		ENST00000358590	No	p.A2164V	c.6491C>T	Unknown	Heterozygous	Unverified	Substitution - Missense	16:1220441..1220441
CACNA1H		ENST00000358590	No	p.K1346M	c.4037A>T	Unknown	Heterozygous	Unverified	Substitution - Missense	16:1210650..1210650
CACNA1H		ENST00000358590	No	p.A1475A	c.4425C>T	Unknown	Heterozygous	Unverified	Substitution - coding silent	16:1211555..1211555
CACNA1H_ENST00000348261		ENST00000348261	No	p.K1346M	c.4037A>T	Unknown	Heterozygous	Unverified	Substitution - Missense	16:1210650..1210650
CACNA1H_ENST00000348261		ENST00000348261	No	p.A1475A	c.4425C>T	Unknown	Heterozygous	Unverified	Substitution - coding silent	16:1211555..1211555
CACNA1H_ENST00000348261		ENST00000348261	No	p.A2170V	c.6509C>T	Unknown	Heterozygous	Unverified	Substitution - Missense	16:1220441..1220441
CACNA1H_ENST00000358590		ENST00000358590	No	p.K1346M	c.4037A>T	Unknown	Heterozygous	Unverified	Substitution - Missense	16:1210650..1210650
CACNA1H_ENST00000358590		ENST00000358590	No	p.A1475A	c.4425C>T	Unknown	Heterozygous	Unverified	Substitution - coding silent	16:1211555..1211555
CACNA1H_ENST00000358590		ENST00000358590	No	p.A2164V	c.6491C>T	Unknown	Heterozygous	Unverified	Substitution - Missense	16:1220441..1220441
CACNA1I		ENST00000404898	No	p.I639T	c.1916T>C	Unknown	Heterozygous	Unverified	Substitution - Missense	22:39658180..39658180
CACNA1I		ENST00000404898	No	p.S693S	c.2079G>A	Unknown	Heterozygous	Unverified	Substitution - coding silent	22:39658970..39658970
CACNA1I_ENST00000336649		ENST00000336649	No	p.I680T	c.2039T>C	Unknown	Heterozygous	Unverified	Substitution - Missense	22:39658180..39658180
CACNA1I_ENST00000336649		ENST00000336649	No	p.S734S	c.2202G>A	Unknown	Heterozygous	Unverified	Substitution - coding silent	22:39658970..39658970
CACNA1I_ENST00000400164		ENST00000400164	No	p.I639T	c.1916T>C	Unknown	Heterozygous	Unverified	Substitution - Missense	22:39658180..39658180
CACNA1I_ENST00000400164		ENST00000400164	No	p.S693S	c.2079G>A	Unknown	Heterozygous	Unverified	Substitution - coding silent	22:39658970..39658970
CACNA1I_ENST00000402142		ENST00000402142	No	p.S728S	c.2184G>A	Unknown	Heterozygous	Unverified	Substitution - coding silent	22:39658970..39658970
CACNA1I_ENST00000402142		ENST00000402142	No	p.I674T	c.2021T>C	Unknown	Heterozygous	Unverified	Substitution - Missense	22:39658180..39658180
CACNA2D2		ENST00000424201	No	p.G374D	c.1121G>A	Unknown	Heterozygous	Unverified	Substitution - Missense	3:50379463..50379463
CACNA2D3		ENST00000474759	No	p.I185F	c.553A>T	Unknown	Heterozygous	Unverified	Substitution - Missense	3:54562808..54562808
CACNA2D3		ENST00000474759	No	p.V977I	c.2929G>A	Previously Reported	Heterozygous	Unverified	Substitution - Missense	3:55018259..55018259
CACNA2D3		ENST00000474759	No	p.Y190Y	c.570T>C	Unknown	Heterozygous	Unverified	Substitution - coding silent	3:54562825..54562825
CACNA2D4		ENST00000382722	No	p.T639T	c.1917G>A	Unknown	Heterozygous	Unverified	Substitution - coding silent	12:1860168..1860168
CACNA2D4_ENST00000382722		ENST00000382722	No	p.T639T	c.1917G>A	Unknown	Heterozygous	Unverified	Substitution - coding silent	12:1860168..1860168
CACNB4		ENST00000539935	No	p.R168fs*39	c.502delA	Unknown	Heterozygous	Unverified	Deletion - Frameshift	2:151876445..151876445
CACNB4		ENST00000539935	No	p.?	c.1302+9A>G	Unknown	Heterozygous	Unverified	Unknown	2:151841894..151841894
CACNB4_ENST00000339254		ENST00000339254	No	p.?	c.1305+9A>G	Unknown	Heterozygous	Unverified	Unknown	2:151841894..151841894
CACNB4_ENST00000339254		ENST00000339254	No	p.R168fs*37	c.502delA	Unknown	Heterozygous	Unverified	Deletion - Frameshift	2:151876445..151876445
CACNB4_ENST00000534999		ENST00000534999	No	p.R134fs*39	c.400delA	Unknown	Heterozygous	Unverified	Deletion - Frameshift	2:151876445..151876445
CACNB4_ENST00000534999		ENST00000534999	No	p.?	c.1200+9A>G	Unknown	Heterozygous	Unverified	Unknown	2:151841894..151841894
CACNB4_ENST00000539935		ENST00000539935	No	p.R168fs*39	c.502delA	Unknown	Heterozygous	Unverified	Deletion - Frameshift	2:151876445..151876445
CACNB4_ENST00000539935		ENST00000539935	No	p.?	c.1302+9A>G	Unknown	Heterozygous	Unverified	Unknown	2:151841894..151841894
CACUL1		ENST00000340214	No	p.Q56fs*32	c.165delG	Previously Reported	Heterozygous	Verified	Deletion - Frameshift	10:118754598..118754598
CADM3		ENST00000368124	No	p.V263F	c.787G>T	Unknown	Heterozygous	Unverified	Substitution - Missense	1:159194034..159194034
CADM4		ENST00000222374	No	p.R151H	c.452G>A	Unknown	Heterozygous	Unverified	Substitution - Missense	19:43626831..43626831
CADPS2		ENST00000449022	No	p.V480L	c.1438G>T	Unknown	Heterozygous	Unverified	Substitution - Missense	7:122554587..122554587
CADPS2_ENST00000313070		ENST00000313070	No	p.V480L	c.1438G>T	Unknown	Heterozygous	Unverified	Substitution - Missense	7:122554587..122554587
CALD1		ENST00000361675	No	p.E283D	c.849G>T	Unknown	Heterozygous	Unverified	Substitution - Missense	7:134933618..134933618
CALN1		ENST00000329008	No	p.E174*	c.520G>T	Unknown	Heterozygous	Unverified	Substitution - Nonsense	7:71810348..71810348
CALN1_ENST00000395275		ENST00000395275	No	p.E216*	c.646G>T	Unknown	Heterozygous	Unverified	Substitution - Nonsense	7:71810348..71810348
CAMK2G		ENST00000351293	No	p.A266T	c.796G>A	Unknown	Heterozygous	Unverified	Substitution - Missense	10:73847248..73847248
CAMK2G		ENST00000351293	No	p.P426S	c.1276C>T	Unknown	Heterozygous	Unverified	Substitution - Missense	10:73815227..73815227
CAMK2G_ENST00000322635		ENST00000322635	No	p.P458S	c.1372C>T	Unknown	Heterozygous	Unverified	Substitution - Missense	10:73815227..73815227
CAMK2G_ENST00000322635		ENST00000322635	No	p.A266T	c.796G>A	Unknown	Heterozygous	Unverified	Substitution - Missense	10:73847248..73847248
CAMK2G_ENST00000322680		ENST00000322680	No	p.P487S	c.1459C>T	Unknown	Heterozygous	Verified	Substitution - Missense	10:73815227..73815227
CAMK2G_ENST00000322680		ENST00000322680	No	p.A266T	c.796G>A	Unknown	Heterozygous	Verified	Substitution - Missense	10:73847248..73847248
CAMKK1		ENST00000348335	No	p.L417I	c.1249C>A	Unknown	Heterozygous	Verified	Substitution - Missense	17:3869579..3869579
CAMKK1_ENST00000158166		ENST00000158166	No	p.L455I	c.1363C>A	Unknown	Heterozygous	Unverified	Substitution - Missense	17:3869579..3869579
CAND2		ENST00000295989	No	p.R970Q	c.2909G>A	Unknown	Heterozygous	Unverified	Substitution - Missense	3:12827489..12827489
CAND2_ENST00000454887		ENST00000454887	No	p.R15Q	c.44G>A	Unknown	Heterozygous	Unverified	Substitution - Missense	3:12827489..12827489
CAND2_ENST00000456430		ENST00000456430	No	p.R1087Q	c.3260G>A	Unknown	Heterozygous	Unverified	Substitution - Missense	3:12827489..12827489
CAPG		ENST00000263867	No	p.G288W	c.862G>T	Unknown	Heterozygous	Unverified	Substitution - Missense	2:85398050..85398050
CAPN14		ENST00000403897	No	p.E617D	c.1851G>T	Unknown	Heterozygous	Unverified	Substitution - Missense	2:31177750..31177750
CAPN14_ENST00000444918		ENST00000444918	No	p.E617D	c.1851G>T	Unknown	Heterozygous	Unverified	Substitution - Missense	2:31177750..31177750
CAPN2		ENST00000295006	No	p.?	c.1825-6T>A	Unknown	Heterozygous	Unverified	Unknown	1:223770441..223770441
CAPNS1		ENST00000246533	No	p.I123I	c.369T>C	Unknown	Heterozygous	Unverified	Substitution - coding silent	19:36142944..36142944
CAPZA1		ENST00000263168	No	p.G83C	c.247G>T	Unknown	Heterozygous	Unverified	Substitution - Missense	1:112654492..112654492
CAPZB_ENST00000375142		ENST00000375142	No	p.R269H	c.806G>A	Unknown	Heterozygous	Unverified	Substitution - Missense	1:19342790..19342790
CARD11		ENST00000396946	Yes	p.Q392Q	c.1176G>A	Unknown	Heterozygous	Unverified	Substitution - coding silent	7:2937202..2937202
CARD6		ENST00000254691	No	p.A423fs*2	c.1263delG	Unknown	Heterozygous	Unverified	Deletion - Frameshift	5:40852595..40852595
CARD6		ENST00000254691	No	p.S265T	c.793T>A	Unknown	Heterozygous	Unverified	Substitution - Missense	5:40843661..40843661
CARS2		ENST00000257347	No	p.A481A	c.1443T>C	Unknown	Heterozygous	Unverified	Substitution - coding silent	13:110642495..110642495
CASC3		ENST00000264645	No	p.N596D	c.1786A>G	Unknown	Heterozygous	Unverified	Substitution - Missense	17:40168238..40168238
CASC5		ENST00000346991	Yes	p.P492A	c.1474C>G	Unknown	Heterozygous	Unverified	Substitution - Missense	15:40621660..40621660
CASC5_ENST00000346991		ENST00000346991	No	p.P492A	c.1474C>G	Unknown	Heterozygous	Verified	Substitution - Missense	15:40621660..40621660
CASK		ENST00000378166	No	p.L383L	c.1147C>T	Unknown	Heterozygous	Unverified	Substitution - coding silent	X:41609912..41609912
CASKIN2		ENST00000321617	No	p.P339fs*95	c.1016delC	Previously Reported	Heterozygous	Verified	Deletion - Frameshift	17:75504988..75504988
CASP3		ENST00000308394	No	p.?	c.604+8C>T	Unknown	Heterozygous	Unverified	Unknown	4:184631029..184631029
CASP4		ENST00000444739	No	p.I237V	c.709A>G	Unknown	Heterozygous	Unverified	Substitution - Missense	11:104949615..104949615
CASP7		ENST00000369321	No	p.R200R	c.600G>A	Unknown	Heterozygous	Unverified	Substitution - coding silent	10:113725486..113725486
CASP8		ENST00000264275	Yes	p.?	c.711+7G>A	Unknown	Heterozygous	Unverified	Unknown	2:201274960..201274960
CASP8AP2		ENST00000551025	No	p.Q254Q	c.762G>A	Unknown	Heterozygous	Unverified	Substitution - coding silent	6:89862471..89862471
CASP8_ENST00000264275		ENST00000264275	No	p.?	c.711+7G>A	Unknown	Heterozygous	Unverified	Unknown	2:201274960..201274960
CASP8_ENST00000358485		ENST00000358485	No	p.?	c.837+7G>A	Unknown	Heterozygous	Unverified	Unknown	2:201274960..201274960
CASZ1		ENST00000377022	No	p.A764T	c.2290G>A	Unknown	Heterozygous	Unverified	Substitution - Missense	1:10653767..10653767
CASZ1		ENST00000377022	No	p.G1330V	c.3989G>T	Unknown	Heterozygous	Unverified	Substitution - Missense	1:10643191..10643191
CATSPER2		ENST00000396879	No	p.Q93R	c.278A>G	Unknown	Heterozygous	Unverified	Substitution - Missense	15:43647335..43647335
CATSPER3		ENST00000282611	No	p.K329M	c.986A>T	Unknown	Heterozygous	Unverified	Substitution - Missense	5:135010422..135010422
CAV3		ENST00000397368	No	p.C124C	c.372C>T	Unknown	Heterozygous	Unverified	Substitution - coding silent	3:8745783..8745783
CCAR1		ENST00000265872	No	p.F394L	c.1180T>C	Unknown	Heterozygous	Unverified	Substitution - Missense	10:68753913..68753913
CCAR1		ENST00000265872	No	p.R544H	c.1631G>A	Unknown	Heterozygous	Unverified	Substitution - Missense	10:68756278..68756278
CCDC110		ENST00000307588	No	p.M658T	c.1973T>C	Unknown	Heterozygous	Unverified	Substitution - Missense	4:185458614..185458614
CCDC116		ENST00000292779	No	p.S423I	c.1268G>T	Unknown	Heterozygous	Unverified	Substitution - Missense	22:21636496..21636496
CCDC116		ENST00000292779	No	p.P38T	c.112C>A	Unknown	Heterozygous	Unverified	Substitution - Missense	22:21634061..21634061
CCDC13		ENST00000310232	No	p.K143M	c.428A>T	Unknown	Heterozygous	Unverified	Substitution - Missense	3:42752660..42752660
CCDC146		ENST00000285871	No	p.L823I	c.2467C>A	Unknown	Heterozygous	Unverified	Substitution - Missense	7:77293003..77293003
CCDC146		ENST00000285871	No	p.V137L	c.409G>T	Unknown	Heterozygous	Unverified	Substitution - Missense	7:77241860..77241860
CCDC15		ENST00000344762	No	p.Q171R	c.512A>G	Unknown	Heterozygous	Unverified	Substitution - Missense	11:124959999..124959999
CCDC157		ENST00000338306	No	p.T68T	c.204G>A	Previously Reported	Heterozygous	Unverified	Substitution - coding silent	22:30369540..30369540
CCDC157_ENST00000405659		ENST00000405659	No	p.T119T	c.357G>A	Previously Reported	Heterozygous	Unverified	Substitution - coding silent	22:30369540..30369540
CCDC159		ENST00000427879	No	p.S98fs*17	c.287delC	Unknown	Heterozygous	Unverified	Deletion - Frameshift	19:11349116..11349116
CCDC15_ENST00000344762		ENST00000344762	No	p.Q171R	c.512A>G	Unknown	Heterozygous	Unverified	Substitution - Missense	11:124959999..124959999
CCDC15_ENST00000344762		ENST00000344762	No	p.N879N	c.2637T>C	Unknown	Heterozygous	Unverified	Substitution - coding silent	11:125038972..125038972
CCDC25		ENST00000356537	No	p.E147*	c.439G>T	Unknown	Heterozygous	Unverified	Substitution - Nonsense	8:27748189..27748189
CCDC35		ENST00000254579	No	p.A30T	c.88G>A	Unknown	Heterozygous	Unverified	Substitution - Missense	11:6545053..6545053
CCDC37		ENST00000352312	No	p.T252A	c.754A>G	Unknown	Heterozygous	Unverified	Substitution - Missense	3:126419659..126419659
CCDC38		ENST00000344280	No	p.K488N	c.1464A>T	Unknown	Heterozygous	Unverified	Substitution - Missense	12:95872275..95872275
CCDC40		ENST00000397545	No	p.?	c.2832+10G>T	Unknown	Heterozygous	Unverified	Unknown	17:80089894..80089894
CCDC40_ENST00000374877		ENST00000374877	No	p.?	c.2832+10G>T	Unknown	Heterozygous	Unverified	Unknown	17:80089894..80089894
CCDC51		ENST00000395694	No	p.S315L	c.944C>T	Unknown	Heterozygous	Unverified	Substitution - Missense	3:48432700..48432700
CCDC57		ENST00000445854	No	p.L217R	c.650T>G	Unknown	Heterozygous	Unverified	Substitution - Missense	17:82194108..82194108
CCDC57		ENST00000445854	No	p.Q394Q	c.1182G>A	Unknown	Heterozygous	Unverified	Substitution - coding silent	17:82183803..82183803
CCDC57_ENST00000389641		ENST00000389641	No	p.Q394Q	c.1182G>A	Unknown	Heterozygous	Unverified	Substitution - coding silent	17:82183803..82183803
CCDC57_ENST00000389641		ENST00000389641	No	p.L217R	c.650T>G	Unknown	Heterozygous	Unverified	Substitution - Missense	17:82194108..82194108
CCDC67		ENST00000298050	No	p.M34L	c.100A>T	Unknown	Heterozygous	Unverified	Substitution - Missense	11:93355441..93355441
CCDC73		ENST00000335185	No	p.L375S	c.1124T>C	Unknown	Heterozygous	Unverified	Substitution - Missense	11:32635757..32635757
CCDC74B_ENST00000392984		ENST00000392984	No	p.C10fs*23	c.27delC	Unknown	Heterozygous	Unverified	Deletion - Frameshift	2:130142956..130142956
CCDC88A		ENST00000263630	No	p.?	c.3162+4A>C	Unknown	Heterozygous	Unverified	Unknown	2:55322524..55322524
CCDC88A_ENST00000336838		ENST00000336838	No	p.?	c.3159+4A>C	Unknown	Heterozygous	Unverified	Unknown	2:55322524..55322524
CCDC88B		ENST00000356786	No	p.F53F	c.159C>T	Unknown	Heterozygous	Unverified	Substitution - coding silent	11:64340705..64340705
CCDC88C		ENST00000389857	No	p.S507G	c.1519A>G	Unknown	Heterozygous	Unverified	Substitution - Missense	14:91321128..91321128
CCDC88C_ENST00000389857		ENST00000389857	No	p.S507G	c.1519A>G	Unknown	Heterozygous	Unverified	Substitution - Missense	14:91321128..91321128
CCIN		ENST00000335119	No	p.T534S	c.1601C>G	Unknown	Heterozygous	Unverified	Substitution - Missense	9:36171103..36171103
CCKBR		ENST00000334619	No	p.R435G	c.1303A>G	Unknown	Heterozygous	Unverified	Substitution - Missense	11:6271502..6271502
CCKBR_ENST00000525462		ENST00000525462	No	p.R504G	c.1510A>G	Unknown	Heterozygous	Unverified	Substitution - Missense	11:6271502..6271502
CCNDBP1		ENST00000300213	No	p.V135I	c.403G>A	Unknown	Heterozygous	Unverified	Substitution - Missense	15:43190126..43190126
CCNI		ENST00000237654	No	p.G351G	c.1053T>C	Unknown	Heterozygous	Unverified	Substitution - coding silent	4:77048300..77048300
CCNL2		ENST00000400809	No	p.K486R	c.1457A>G	Unknown	Heterozygous	Unverified	Substitution - Missense	1:1387337..1387337
CCNT2		ENST00000264157	No	p.G294D	c.881G>A	Unknown	Heterozygous	Unverified	Substitution - Missense	2:134953336..134953336
CCNT2_ENST00000264157		ENST00000264157	No	p.G294D	c.881G>A	Unknown	Heterozygous	Unverified	Substitution - Missense	2:134953336..134953336
CCNYL2		ENST00000345581	No	p.?	c.546+10T>G	Unknown	Heterozygous	Unverified	Unknown	10:42425308..42425308
CCNYL2_ENST00000426433		ENST00000426433	No	p.?	c.645+10T>G	Unknown	Heterozygous	Unverified	Unknown	10:42425308..42425308
CCR2		ENST00000292301	No	p.G175V	c.524G>T	Unknown	Heterozygous	Unverified	Substitution - Missense	3:46358051..46358051
CCR2_ENST00000445132		ENST00000445132	No	p.G175V	c.524G>T	Unknown	Heterozygous	Unverified	Substitution - Missense	3:46358051..46358051
CCR7		ENST00000246657	No	p.A115A	c.345C>A	Unknown	Heterozygous	Unverified	Substitution - coding silent	17:40555534..40555534
CCR7		ENST00000246657	No	p.L340F	c.1018C>T	Unknown	Heterozygous	Unverified	Substitution - Missense	17:40554861..40554861
CCT5		ENST00000280326	No	p.V155I	c.463G>A	Unknown	Heterozygous	Unverified	Substitution - Missense	5:10256086..10256086
CCT5		ENST00000280326	No	p.E119G	c.356A>G	Unknown	Heterozygous	Unverified	Substitution - Missense	5:10255979..10255979
CD109		ENST00000287097	No	p.L246S	c.737T>C	Unknown	Heterozygous	Unverified	Substitution - Missense	6:73759007..73759007
CD109		ENST00000287097	No	p.V546A	c.1637T>C	Previously Reported	Heterozygous	Unverified	Substitution - Missense	6:73768194..73768194
CD14		ENST00000302014	No	p.H16H	c.48C>T	Unknown	Heterozygous	Unverified	Substitution - coding silent	5:140632936..140632936
CD164L2		ENST00000374027	No	p.P48P	c.144G>T	Unknown	Heterozygous	Unverified	Substitution - coding silent	1:27382612..27382612
CD164L2_ENST00000374025		ENST00000374025	No	p.P48P	c.144G>T	Unknown	Heterozygous	Unverified	Substitution - coding silent	1:27382612..27382612
CD1B		ENST00000368168	No	p.I253I	c.759C>A	Unknown	Heterozygous	Unverified	Substitution - coding silent	1:158329497..158329497
CD1C		ENST00000368170	No	p.R89H	c.266G>A	Unknown	Heterozygous	Unverified	Substitution - Missense	1:158291338..158291338
CD302		ENST00000259053	No	p.K114R	c.341A>G	Unknown	Heterozygous	Unverified	Substitution - Missense	2:159780133..159780133
CD38		ENST00000226279	No	p.?	c.234-6T>G	Unknown	Heterozygous	Unverified	Unknown	4:15816505..15816505
CD3E		ENST00000361763	No	p.R164*	c.490C>T	Previously Reported	Heterozygous	Unverified	Substitution - Nonsense	11:118313844..118313844
CD74		ENST00000377795	Yes	p.S42I	c.125G>T	Unknown	Heterozygous	Unverified	Substitution - Missense	5:150412625..150412625
CD74_ENST00000009530		ENST00000009530	No	p.S42I	c.125G>T	Unknown	Heterozygous	Unverified	Substitution - Missense	5:150412625..150412625
CD79A		ENST00000221972	Yes	p.Y104Y	c.312C>T	Unknown	Heterozygous	Unverified	Substitution - coding silent	19:41879222..41879222
CD80		ENST00000264246	No	p.A248T	c.742G>A	Unknown	Heterozygous	Unverified	Substitution - Missense	3:119529896..119529896
CD8A		ENST00000283635	No	p.G111G	c.333C>T	Unknown	Heterozygous	Unverified	Substitution - coding silent	2:86790398..86790398
CD8A_ENST00000538832		ENST00000538832	No	p.G152G	c.456C>T	Unknown	Heterozygous	Unverified	Substitution - coding silent	2:86790398..86790398
CD93		ENST00000246006	No	p.L438fs*46	c.1301_1302insG	Unknown	Heterozygous	Unverified	Insertion - Frameshift	20:23084891..23084892
CD97		ENST00000242786	No	p.?	c.1075+8C>A	Unknown	Heterozygous	Unverified	Unknown	19:14401571..14401571
CD97		ENST00000242786	No	p.T20I	c.59C>T	Unknown	Heterozygous	Unverified	Substitution - Missense	19:14388486..14388486
CDC123_ENST00000455773		ENST00000455773	No	p.K298fs*12	c.888delA	Unknown	Heterozygous	Verified	Deletion - Frameshift	10:12250486..12250486
CDC2L2		ENST00000357760	No	p.K475T	c.1424A>C	Unknown	Heterozygous	Unverified	Substitution - Missense	1:1704935..1704935
CDC2L2		ENST00000357760	No	p.K495K	c.1485G>A	Unknown	Heterozygous	Unverified	Substitution - coding silent	1:1704626..1704626
CDC2L2		ENST00000357760	No	p.?	c.1562-1G>T	Unknown	Heterozygous	Unverified	Unknown	1:1704345..1704345
CDC42BPB		ENST00000361246	No	p.A355T	c.1063G>A	Unknown	Heterozygous	Verified	Substitution - Missense	14:102980850..102980850
CDC42BPB		ENST00000361246	No	p.S1191S	c.3573G>A	Previously Reported	Heterozygous	Unverified	Substitution - coding silent	14:102946643..102946643
CDCA2		ENST00000330560	No	p.L65L	c.195G>A	Unknown	Heterozygous	Unverified	Substitution - coding silent	8:25460517..25460517
CDH1		ENST00000261769	Yes	p.P700S	c.2098C>T	Unknown	Heterozygous	Verified	Substitution - Missense	16:68823560..68823560
CDH13_ENST00000268613		ENST00000268613_v61	No	p.C689Y	c.2066G>A	Unknown	Heterozygous	Unverified	Substitution - Missense	16:83783404..83783404
CDH13_ENST00000268613		ENST00000268613_v61	No	p.A557T	c.1669G>A	Unknown	Heterozygous	Unverified	Substitution - Missense	16:83748238..83748238
CDH17		ENST00000027335	No	p.A400D	c.1199C>A	Unknown	Heterozygous	Unverified	Substitution - Missense	8:94165844..94165844
CDH20		ENST00000262717	No	p.?	c.1900+5G>A	Unknown	Heterozygous	Unverified	Unknown	18:61550234..61550234
CDH22		ENST00000372262	No	p.?	c.255+10G>A	Unknown	Heterozygous	Unverified	Unknown	20:46251030..46251030
CDH23		ENST00000398860	No	p.?	c.337-1G>T	Unknown	Heterozygous	Unverified	Unknown	10:71511119..71511119
CDH23_ENST00000299366		ENST00000299366	No	p.?	c.337-1G>T	Unknown	Heterozygous	Unverified	Unknown	10:71511119..71511119
CDH23_ENST00000398809		ENST00000398809	No	p.?	c.337-1G>T	Unknown	Heterozygous	Unverified	Unknown	10:71511119..71511119
CDH23_ENST00000461841		ENST00000461841	No	p.?	c.472-1G>T	Unknown	Heterozygous	Unverified	Unknown	10:71511119..71511119
CDH3		ENST00000264012	No	p.T646A	c.1936A>G	Unknown	Heterozygous	Verified	Substitution - Missense	16:68691860..68691860
CDH3_ENST00000429102		ENST00000429102	No	p.T646A	c.1936A>G	Unknown	Heterozygous	Unverified	Substitution - Missense	16:68691860..68691860
CDH5		ENST00000341529	No	p.?	c.500-1G>T	Unknown	Heterozygous	Unverified	Unknown	16:66388323..66388323
CDH8		ENST00000577390	No	p.Q278H	c.834G>T	Unknown	Heterozygous	Unverified	Substitution - Missense	16:61825013..61825013
CDH9		ENST00000231021	No	p.V657A	c.1970T>C	Unknown	Heterozygous	Unverified	Substitution - Missense	5:26881536..26881536
CDHR2		ENST00000261944	No	p.?	c.2058+10C>T	Unknown	Heterozygous	Unverified	Unknown	5:176581592..176581592
CDHR3		ENST00000317716	No	p.L450I	c.1348C>A	Unknown	Heterozygous	Unverified	Substitution - Missense	7:106015947..106015947
CDHR3_ENST00000317716		ENST00000317716	No	p.L450I	c.1348C>A	Unknown	Heterozygous	Unverified	Substitution - Missense	7:106015947..106015947
CDHR3_ENST00000343407		ENST00000343407	No	p.L169I	c.505C>A	Unknown	Heterozygous	Unverified	Substitution - Missense	7:106015947..106015947
CDHR3_ENST00000542731		ENST00000542731	No	p.L450I	c.1348C>A	Unknown	Heterozygous	Unverified	Substitution - Missense	7:106015947..106015947
CDIPT		ENST00000219789	No	p.Y135C	c.404A>G	Unknown	Heterozygous	Unverified	Substitution - Missense	16:29860591..29860591
CDK10_ENST00000353379		ENST00000353379	No	p.G175G	c.525T>C	Unknown	Heterozygous	Unverified	Substitution - coding silent	16:89693313..89693313
CDK19		ENST00000368911	No	p.T31N	c.92C>A	Unknown	Heterozygous	Verified	Substitution - Missense	6:110815045..110815045
CDK1_ENST00000395284		ENST00000395284	No	p.T47T	c.141T>G	Unknown	Heterozygous	Unverified	Substitution - coding silent	10:60784808..60784808
CDK20_ENST00000325303		ENST00000325303	No	p.A80V	c.239C>T	Unknown	Heterozygous	Unverified	Substitution - Missense	9:87971286..87971286
CDK20_ENST00000336654		ENST00000336654	No	p.A93V	c.278C>T	Unknown	Heterozygous	Unverified	Substitution - Missense	9:87971286..87971286
CDK9_ENST00000373264		ENST00000373264	No	p.D290Y	c.868G>T	Unknown	Heterozygous	Verified	Substitution - Missense	9:127789292..127789292
CDKAL1		ENST00000378610	No	p.S421A	c.1261T>G	Unknown	Heterozygous	Unverified	Substitution - Missense	6:21108425..21108425
CDKL3_ENST00000265334		ENST00000265334	No	p.?	c.1621+1G>T	Unknown	Heterozygous	Verified	Unknown	5:134304404..134304404
CDKL3_ENST00000435240		ENST00000435240	No	p.?	c.736+1G>T	Unknown	Heterozygous	Unverified	Unknown	5:134304404..134304404
CDKL3_ENST00000521118		ENST00000521118	No	p.?	c.1621+1G>T	Unknown	Heterozygous	Unverified	Unknown	5:134304404..134304404
CDKL5		ENST00000379996	No	p.H589H	c.1767C>T	Unknown	Heterozygous	Unverified	Substitution - coding silent	X:18604691..18604691
CDKL5		ENST00000379996	No	p.?	c.2153-4T>C	Unknown	Heterozygous	Unverified	Unknown	X:18613148..18613148
CDKL5		ENST00000379996	No	p.?	c.2714-1G>A	Unknown	Heterozygous	Unverified	Unknown	X:18646006..18646006
CDKN2B		ENST00000276925	No	p.G91G	c.273C>T	Unknown	Heterozygous	Unverified	Substitution - coding silent	9:22006131..22006131
CDO1		ENST00000250535	No	p.E31D	c.93G>T	Unknown	Heterozygous	Unverified	Substitution - Missense	5:115816305..115816305
CDS1		ENST00000295887	No	p.G283G	c.849T>C	Unknown	Heterozygous	Unverified	Substitution - coding silent	4:84638962..84638962
CDYL		ENST00000328908	No	p.E78*	c.232G>T	Unknown	Heterozygous	Unverified	Substitution - Nonsense	6:4891758..4891758
CEACAM1		ENST00000161559	No	p.?	c.1429+7A>G	Unknown	Heterozygous	Unverified	Unknown	19:42511569..42511569
CEACAM1_ENST00000358394		ENST00000358394	No	p.?	c.1234+7A>G	Unknown	Heterozygous	Unverified	Unknown	19:42511569..42511569
CECR2		ENST00000400585	No	p.K144E	c.430A>G	Unknown	Heterozygous	Unverified	Substitution - Missense	22:17499500..17499500
CECR2_ENST00000262608		ENST00000262608	No	p.K125E	c.373A>G	Unknown	Heterozygous	Unverified	Substitution - Missense	22:17499500..17499500
CECR2_ENST00000342247		ENST00000342247	No	p.K124E	c.370A>G	Unknown	Heterozygous	Unverified	Substitution - Missense	22:17499500..17499500
CEL		ENST00000372080	No	p.S49T	c.145T>A	Unknown	Heterozygous	Unverified	Substitution - Missense	9:133064473..133064473
CELA2A		ENST00000359621	No	p.Y22F	c.65A>T	Unknown	Heterozygous	Unverified	Substitution - Missense	1:15457110..15457110
CELSR1		ENST00000262738	No	p.P624T	c.1870C>A	Unknown	Heterozygous	Unverified	Substitution - Missense	22:46535301..46535301
CELSR2		ENST00000271332	No	p.A451A	c.1353C>A	Unknown	Heterozygous	Unverified	Substitution - coding silent	1:109251432..109251432
CELSR3		ENST00000164024	No	p.Q960*	c.2878C>T	Unknown	Heterozygous	Unverified	Substitution - Nonsense	3:48659757..48659757
CELSR3		ENST00000164024	No	p.D1093N	c.3277G>A	Unknown	Heterozygous	Unverified	Substitution - Missense	3:48659358..48659358
CENPB		ENST00000379751	No	p.A54E	c.161C>A	Unknown	Heterozygous	Unverified	Substitution - Missense	20:3786323..3786323
CENPC1		ENST00000273853	No	p.S868fs*5	c.2602delT	Previously Reported	Heterozygous	Verified	Deletion - Frameshift	4:67490035..67490035
CENPF		ENST00000366955	No	p.L23L	c.69T>C	Unknown	Heterozygous	Unverified	Substitution - coding silent	1:214613823..214613823
CENPI		ENST00000423383	No	p.L235I	c.703C>A	Unknown	Heterozygous	Unverified	Substitution - Missense	X:101126724..101126724
CENPT		ENST00000219172	No	p.P282H	c.845C>A	Unknown	Heterozygous	Unverified	Substitution - Missense	16:67830407..67830407
CENPT		ENST00000219172	No	p.K508E	c.1522A>G	Unknown	Heterozygous	Unverified	Substitution - Missense	16:67828514..67828514
CEP128		ENST00000281129	No	p.S249P	c.745T>C	Unknown	Heterozygous	Unverified	Substitution - Missense	14:80862774..80862774
CEP128_ENST00000216517		ENST00000216517	No	p.S249P	c.745T>C	Unknown	Heterozygous	Unverified	Substitution - Missense	14:80862774..80862774
CEP152		ENST00000399334	No	p.P1546Q	c.4637C>A	Unknown	Heterozygous	Unverified	Substitution - Missense	15:48738577..48738577
CEP152_ENST00000380950		ENST00000380950	No	p.P1602Q	c.4805C>A	Unknown	Heterozygous	Unverified	Substitution - Missense	15:48738577..48738577
CEP170		ENST00000366542	No	p.R389H	c.1166G>A	Unknown	Heterozygous	Unverified	Substitution - Missense	1:243186365..243186365
CEP170_ENST00000366543		ENST00000366543	No	p.R389H	c.1166G>A	Unknown	Heterozygous	Unverified	Substitution - Missense	1:243186365..243186365
CEP192		ENST00000325971	No	p.A974S	c.2920G>T	Unknown	Heterozygous	Unverified	Substitution - Missense	18:13068187..13068187
CEP192		ENST00000325971	No	p.A490V	c.1469C>T	Unknown	Heterozygous	Unverified	Substitution - Missense	18:13055847..13055847
CEP192_ENST00000506447		ENST00000506447	No	p.A1570S	c.4708G>T	Unknown	Heterozygous	Unverified	Substitution - Missense	18:13068187..13068187
CEP192_ENST00000506447		ENST00000506447	No	p.A1086V	c.3257C>T	Unknown	Heterozygous	Unverified	Substitution - Missense	18:13055847..13055847
CEP250		ENST00000397527	No	p.I268T	c.803T>C	Unknown	Heterozygous	Unverified	Substitution - Missense	20:35467507..35467507
CEP290		ENST00000552810	No	p.L1994I	c.5980C>A	Unknown	Heterozygous	Unverified	Substitution - Missense	12:88071325..88071325
CEP350		ENST00000367607	No	p.S1187P	c.3559T>C	Unknown	Heterozygous	Unverified	Substitution - Missense	1:180031328..180031328
CEP350		ENST00000367607	No	p.F751fs*13	c.2250delT	Unknown	Heterozygous	Verified	Deletion - Frameshift	1:180020024..180020024
CEP350_ENST00000367607		ENST00000367607	No	p.S1187P	c.3559T>C	Unknown	Heterozygous	Unverified	Substitution - Missense	1:180031328..180031328
CEP350_ENST00000367607		ENST00000367607	No	p.F751fs*13	c.2250delT	Unknown	Heterozygous	Verified	Deletion - Frameshift	1:180020024..180020024
CEP72		ENST00000264935	No	p.A548T	c.1642G>A	Unknown	Heterozygous	Unverified	Substitution - Missense	5:644401..644401
CEP89		ENST00000305768	Yes	p.R39H	c.116G>A	Unknown	Heterozygous	Unverified	Substitution - Missense	19:32966390..32966390
CEP89_ENST00000590597		ENST00000590597	No	p.R39H	c.116G>A	Unknown	Heterozygous	Unverified	Substitution - Missense	19:32966390..32966390
CERCAM		ENST00000372842	No	p.E215*	c.643G>T	Unknown	Heterozygous	Unverified	Substitution - Nonsense	9:128428412..128428412
CERCAM_ENST00000372838		ENST00000372838	No	p.E293*	c.877G>T	Unknown	Heterozygous	Unverified	Substitution - Nonsense	9:128428412..128428412
CERK		ENST00000216264	No	p.P222P	c.666C>A	Unknown	Heterozygous	Unverified	Substitution - coding silent	22:46707892..46707892
CERKL		ENST00000410087	No	p.V471I	c.1411G>A	Unknown	Heterozygous	Unverified	Substitution - Missense	2:181539219..181539219
CERKL_ENST00000339098		ENST00000339098	No	p.V497I	c.1489G>A	Unknown	Heterozygous	Unverified	Substitution - Missense	2:181539219..181539219
CES1_ENST00000360526		ENST00000360526	No	p.?	c.802-7T>C	Unknown	Heterozygous	Unverified	Unknown	16:55819646..55819646
CES2		ENST00000317091	No	p.Q437*	c.1309C>T	Unknown	Heterozygous	Unverified	Substitution - Nonsense	16:66941828..66941828
CES3		ENST00000303334	No	p.L240M	c.718C>A	Unknown	Heterozygous	Unverified	Substitution - Missense	16:66964626..66964626
CES3		ENST00000303334	No	p.T310T	c.930T>C	Unknown	Heterozygous	Unverified	Substitution - coding silent	16:66966733..66966733
CES5A		ENST00000319165	No	p.L366R	c.1097T>G	Unknown	Heterozygous	Unverified	Substitution - Missense	16:55856405..55856405
CES5A_ENST00000521992		ENST00000521992	No	p.L395R	c.1184T>G	Unknown	Heterozygous	Unverified	Substitution - Missense	16:55856405..55856405
CFH		ENST00000367429	No	p.V683L	c.2047G>T	Unknown	Heterozygous	Unverified	Substitution - Missense	1:196726643..196726643
CFI		ENST00000394634	No	p.?	c.659-8C>T	Unknown	Heterozygous	Unverified	Unknown	4:109760644..109760644
CFTR		ENST00000003084	No	p.S742S	c.2226T>C	Unknown	Heterozygous	Unverified	Substitution - coding silent	7:117592393..117592393
CGNL1		ENST00000281282	No	p.S523S	c.1569C>T	Unknown	Heterozygous	Unverified	Substitution - coding silent	15:57439568..57439568
CHAC1		ENST00000249798	No	p.L179L	c.537G>A	Unknown	Heterozygous	Unverified	Substitution - coding silent	15:40955642..40955642
CHAC1_ENST00000446533		ENST00000446533	No	p.L221L	c.663G>A	Unknown	Heterozygous	Unverified	Substitution - coding silent	15:40955642..40955642
CHAD		ENST00000258969	No	p.Y127C	c.380A>G	Previously Reported	Heterozygous	Unverified	Substitution - Missense	17:50468434..50468434
CHD1	1	ENST00000284049	No	p.N310fs*12	c.922_923insA	Unknown	Heterozygous	Verified	Insertion - Frameshift	5:98899642..98899643
CHD1	1	ENST00000284049	No	p.K401N	c.1203G>C	Unknown	Heterozygous	Unverified	Substitution - Missense	5:98898418..98898418
CHD1L		NM_004284.2	No	p.?	c.462+2T>C	Unknown	Heterozygous	Unverified	Unknown	1:147255929..147255929
CHD1L_ENST00000369258		ENST00000369258	No	p.?	c.462+2T>C	Unknown	Heterozygous	Unverified	Unknown	1:147255929..147255929
CHD2		NM_001271.1	No	p.?	c.1503-4G>A	Unknown	Heterozygous	Unverified	Unknown	15:92953353..92953353
CHD2		NM_001271.1	No	p.Q350L	c.1049A>T	Unknown	Heterozygous	Unverified	Substitution - Missense	15:92943065..92943065
CHD2_ENST00000394196		ENST00000394196	No	p.Q350L	c.1049A>T	Unknown	Heterozygous	Unverified	Substitution - Missense	15:92943065..92943065
CHD2_ENST00000394196		ENST00000394196	No	p.?	c.1503-4G>A	Unknown	Heterozygous	Unverified	Unknown	15:92953353..92953353
CHD3		ENST00000330494	No	p.T158T	c.474G>A	Previously Reported	Heterozygous	Unverified	Substitution - coding silent	17:7891029..7891029
CHD4		ENST00000357008	Yes	p.V872M	c.2614G>A	Unknown	Heterozygous	Unverified	Substitution - Missense	12:6593129..6593129
CHD4_ENST00000309577		ENST00000309577	No	p.V872M	c.2614G>A	Unknown	Heterozygous	Unverified	Substitution - Missense	12:6593129..6593129
CHD4_ENST00000357008		ENST00000357008	No	p.V872M	c.2614G>A	Unknown	Heterozygous	Unverified	Substitution - Missense	12:6593129..6593129
CHD8		ENST00000399982	No	p.D1426G	c.4277A>G	Unknown	Heterozygous	Verified	Substitution - Missense	14:21400968..21400968
CHD8_ENST00000430710		ENST00000430710	No	p.D1147G	c.3440A>G	Unknown	Heterozygous	Unverified	Substitution - Missense	14:21400968..21400968
CHD9		NM_025134.3	No	p.R2432fs*8	c.7288delA	Previously Reported	Heterozygous	Verified	Deletion - Frameshift	16:53314439..53314439
CHEK2	1	ENST00000328354	Yes	p.T387N	c.1160C>A	Unknown	Heterozygous	Verified	Substitution - Missense	22:28695809..28695809
CHIT1		ENST00000367229	No	p.A39P	c.115G>C	Unknown	Heterozygous	Unverified	Substitution - Missense	1:203225811..203225811
CHIT1		ENST00000367229	No	p.?	c.605+10A>G	Unknown	Heterozygous	Unverified	Unknown	1:203223125..203223125
CHL1		ENST00000256509	No	p.G146V	c.437G>T	Unknown	Heterozygous	Unverified	Substitution - Missense	3:340845..340845
CHM		ENST00000357749	No	p.A587V	c.1760C>T	Unknown	Heterozygous	Unverified	Substitution - Missense	X:85873062..85873062
CHPF2		ENST00000035307	No	p.T169I	c.506C>T	Unknown	Heterozygous	Unverified	Substitution - Missense	7:151235290..151235290
CHRDL2		ENST00000263671	No	p.P431S	c.1291C>T	Unknown	Heterozygous	Unverified	Substitution - Missense	11:74696563..74696563
CHRM4		ENST00000433765	No	p.K397K	c.1191A>G	Unknown	Heterozygous	Unverified	Substitution - coding silent	11:46385367..46385367
CHRNA1		ENST00000261007	No	p.L295L	c.885A>G	Unknown	Heterozygous	Unverified	Substitution - coding silent	2:174750138..174750138
CHRNA2		ENST00000407991	No	p.I325V	c.973A>G	Unknown	Heterozygous	Unverified	Substitution - Missense	8:27463470..27463470
CHRNA9		ENST00000310169	No	p.R331R	c.993G>A	Previously Reported	Heterozygous	Unverified	Substitution - coding silent	4:40354073..40354073
CHST14		ENST00000306243	No	p.P126L	c.377C>T	Unknown	Heterozygous	Unverified	Substitution - Missense	15:40471590..40471590
CHST15		ENST00000346248	No	p.E503A	c.1508A>C	Unknown	Heterozygous	Unverified	Substitution - Missense	10:124010327..124010327
CHST4		ENST00000338482	No	p.M7fs*1	c.13delA	Previously Reported	Heterozygous	Unverified	Deletion - Frameshift	16:71536690..71536690
CHST8		ENST00000262622	No	p.P98P	c.294G>A	Unknown	Heterozygous	Unverified	Substitution - coding silent	19:33772082..33772082
CHSY3		ENST00000305031	No	p.D777Y	c.2329G>T	Unknown	Heterozygous	Unverified	Substitution - Missense	5:130185471..130185471
CHUK		ENST00000370397	No	p.I590T	c.1769T>C	Unknown	Heterozygous	Unverified	Substitution - Missense	10:100194482..100194482
CHUK		ENST00000370397	No	p.M318T	c.953T>C	Unknown	Heterozygous	Verified	Substitution - Missense	10:100209770..100209770
CIAPIN1		ENST00000394391	No	p.V44V	c.132G>A	Unknown	Heterozygous	Unverified	Substitution - coding silent	16:57440797..57440797
CIITA_ENST00000324288		ENST00000324288	No	p.F962F	c.2886T>C	Unknown	Heterozygous	Unverified	Substitution - coding silent	16:10910257..10910257
CILP		ENST00000261883	No	p.R882M	c.2645G>T	Unknown	Heterozygous	Unverified	Substitution - Missense	15:65197641..65197641
CIR1		ENST00000342016	No	p.S278G	c.832A>G	Unknown	Heterozygous	Unverified	Substitution - Missense	2:174349018..174349018
CKAP2L		ENST00000302450	No	p.L189L	c.567C>T	Unknown	Heterozygous	Unverified	Substitution - coding silent	2:112756804..112756804
CKAP5		ENST00000529230	No	p.R1453R	c.4359C>T	Unknown	Heterozygous	Unverified	Substitution - coding silent	11:46760647..46760647
CKAP5		ENST00000529230	No	p.F56I	c.166T>A	Unknown	Heterozygous	Unverified	Substitution - Missense	11:46818395..46818395
CKAP5		ENST00000529230	No	p.T832A	c.2494A>G	Unknown	Heterozygous	Unverified	Substitution - Missense	11:46778539..46778539
CLCA4		ENST00000370563	No	p.D222Y	c.664G>T	Unknown	Heterozygous	Unverified	Substitution - Missense	1:86565380..86565380
CLCN1		ENST00000343257	No	p.A885D	c.2654C>A	Unknown	Heterozygous	Unverified	Substitution - Missense	7:143351652..143351652
CLCN1		ENST00000343257	No	p.G872R	c.2614G>A	Unknown	Heterozygous	Unverified	Substitution - Missense	7:143351612..143351612
CLCN2		ENST00000265593	No	p.E300Q	c.898G>C	Unknown	Heterozygous	Unverified	Substitution - Missense	3:184357362..184357362
CLCN4		ENST00000380833	No	p.W68C	c.204G>T	Unknown	Heterozygous	Unverified	Substitution - Missense	X:10187574..10187574
CLCN5		ENST00000376108	No	p.A79V	c.236C>T	Unknown	Heterozygous	Unverified	Substitution - Missense	X:50075825..50075825
CLCN5_ENST00000376088		ENST00000376088	No	p.A149V	c.446C>T	Unknown	Heterozygous	Unverified	Substitution - Missense	X:50075825..50075825
CLDN14		ENST00000399135	No	p.A72A	c.216G>A	Unknown	Heterozygous	Unverified	Substitution - coding silent	21:36461480..36461480
CLDN17		ENST00000286808	No	p.I55I	c.165C>T	Previously Reported	Heterozygous	Unverified	Substitution - coding silent	21:30166453..30166453
CLDN20		ENST00000367165	No	p.V77M	c.229G>A	Unknown	Heterozygous	Unverified	Substitution - Missense	6:155275948..155275948
CLDN24		ENST00000541814	No	p.Q111H	c.333G>T	Unknown	Heterozygous	Unverified	Substitution - Missense	4:183322094..183322094
CLDN4		ENST00000340958	No	p.A26V	c.77C>T	Unknown	Heterozygous	Unverified	Substitution - Missense	7:73831278..73831278
CLDN9		ENST00000445369	No	p.Q103Q	c.309G>A	Unknown	Heterozygous	Unverified	Substitution - coding silent	16:3013671..3013671
CLEC5A		ENST00000546910	No	p.N144S	c.431A>G	Unknown	Heterozygous	Unverified	Substitution - Missense	7:141931741..141931741
CLIC6		ENST00000349499	No	p.N565fs*15	c.1689delA	Unknown	Heterozygous	Unverified	Deletion - Frameshift	21:34708778..34708778
CLIC6_ENST00000360731		ENST00000360731	No	p.N583fs*15	c.1743delA	Unknown	Heterozygous	Unverified	Deletion - Frameshift	21:34708778..34708778
CLMN		ENST00000298912	No	p.S537P	c.1609T>C	Unknown	Heterozygous	Unverified	Substitution - Missense	14:95203740..95203740
CLN3		ENST00000359984	No	p.T108T	c.324A>G	Unknown	Heterozygous	Unverified	Substitution - coding silent	16:28487712..28487712
CLN3_ENST00000354630		ENST00000354630	No	p.T108T	c.324A>G	Unknown	Heterozygous	Unverified	Substitution - coding silent	16:28487712..28487712
CLN6		ENST00000249806	No	p.V225I	c.673G>A	Unknown	Heterozygous	Unverified	Substitution - Missense	15:68208403..68208403
CLPTM1		ENST00000337392	No	p.L287fs*59	c.858delC	Unknown	Heterozygous	Verified	Deletion - Frameshift	19:44987243..44987243
CLPTM1_ENST00000347493		ENST00000347493	No	p.L287fs*59	c.858delC	Unknown	Heterozygous	Verified	Deletion - Frameshift	19:44987243..44987243
CLPX		ENST00000300107	No	p.?	c.716-1G>T	Unknown	Heterozygous	Unverified	Unknown	15:65158752..65158752
CLSTN3		ENST00000266546	No	p.E211E	c.633G>A	Unknown	Heterozygous	Unverified	Substitution - coding silent	12:7135844..7135844
CLU		NM_001831.2	No	p.L63L	c.187C>T	Unknown	Heterozygous	Unverified	Substitution - coding silent	8:27610541..27610541
CMPK1		ENST00000371873	No	p.L150I	c.448C>A	Unknown	Heterozygous	Unverified	Substitution - Missense	1:47373084..47373084
CMTM5_ENST00000339180		ENST00000339180	No	p.P126fs*55	c.371delC	Unknown	Heterozygous	Unverified	Deletion - Frameshift	14:23378760..23378760
CNGA4		ENST00000379936	No	p.R149H	c.446G>A	Unknown	Heterozygous	Unverified	Substitution - Missense	11:6240240..6240240
CNGB1		ENST00000251102	No	p.E1244D	c.3732G>T	Unknown	Heterozygous	Unverified	Substitution - Missense	16:57884188..57884188
CNGB3		ENST00000320005	No	p.T198T	c.594A>G	Unknown	Heterozygous	Unverified	Substitution - coding silent	8:86668068..86668068
CNOT1		ENST00000317147	No	p.S494S	c.1482T>A	Unknown	Heterozygous	Unverified	Substitution - coding silent	16:58578801..58578801
CNOT1_ENST00000441024		ENST00000441024	No	p.S494S	c.1482T>A	Unknown	Heterozygous	Unverified	Substitution - coding silent	16:58578801..58578801
CNTN1		ENST00000551295	No	p.I507I	c.1521T>C	Unknown	Heterozygous	Unverified	Substitution - coding silent	12:40944008..40944008
CNTN1		ENST00000551295	No	p.P1000fs*>20	c.2998_2999insA	Unknown	Heterozygous	Verified	Insertion - Frameshift	12:41069976..41069977
CNTN1_ENST00000547849		ENST00000547849	No	p.I507I	c.1521T>C	Unknown	Heterozygous	Unverified	Substitution - coding silent	12:40944008..40944008
CNTNAP2		ENST00000361727	No	p.A679A	c.2037C>T	Unknown	Heterozygous	Unverified	Substitution - coding silent	7:147639245..147639245
CNTNAP3B		ENST00000377564	No	p.?	c.927+1G>T	Unknown	Heterozygous	Unverified	Unknown	9:41997567..41997567
CNTNAP5		ENST00000431078	No	p.Y172Y	c.516C>T	Previously Reported	Heterozygous	Unverified	Substitution - coding silent	2:124417577..124417577
CNTRL_ENST00000373855		ENST00000373855	No	p.R1722fs*4	c.5164_5165insT	Unknown	Heterozygous	Verified	Insertion - Frameshift	9:121161930..121161931
COASY		ENST00000393818	No	p.L426I	c.1276C>A	Unknown	Heterozygous	Unverified	Substitution - Missense	17:42565021..42565021
COASY_ENST00000590958		ENST00000590958	No	p.L455I	c.1363C>A	Unknown	Heterozygous	Unverified	Substitution - Missense	17:42565021..42565021
COBLL1		ENST00000342193	No	p.S1021Y	c.3062C>A	Unknown	Heterozygous	Unverified	Substitution - Missense	2:164694444..164694444
COBLL1_ENST00000194871		ENST00000194871	No	p.S1088Y	c.3263C>A	Unknown	Heterozygous	Unverified	Substitution - Missense	2:164694444..164694444
COE4_HUMAN		ENST00000380648	No	p.A553T	c.1657G>A	Previously Reported	Heterozygous	Unverified	Substitution - Missense	20:2755755..2755755
COG1		ENST00000299886	No	p.?	c.2383-1G>T	Unknown	Heterozygous	Unverified	Unknown	17:73205552..73205552
COG3		ENST00000349995	No	p.A726T	c.2176G>A	Unknown	Heterozygous	Unverified	Substitution - Missense	13:45524997..45524997
COG5		ENST00000297135	No	p.Q254H	c.762G>T	Unknown	Heterozygous	Unverified	Substitution - Missense	7:107412502..107412502
COG7		ENST00000307149	No	p.T39T	c.117C>G	Unknown	Heterozygous	Unverified	Substitution - coding silent	16:23452878..23452878
COL11A2		ENST00000341947	No	p.?	c.1971+6C>T	Unknown	Heterozygous	Unverified	Unknown	6:33177406..33177406
COL14A1		ENST00000297848	No	p.F1357F	c.4071T>C	Unknown	Heterozygous	Unverified	Substitution - coding silent	8:120285964..120285964
COL15A1		ENST00000375001	No	p.?	c.11+6A>G	Unknown	Heterozygous	Unverified	Unknown	9:98944078..98944078
COL15A1		ENST00000375001	No	p.A1243T	c.3727G>A	Unknown	Heterozygous	Unverified	Substitution - Missense	9:99066957..99066957
COL16A1		ENST00000373672	No	p.G1240*	c.3718G>T	Unknown	Heterozygous	Unverified	Substitution - Nonsense	1:31661668..31661668
COL16A1_ENST00000271069		ENST00000271069	No	p.G1240*	c.3718G>T	Unknown	Heterozygous	Unverified	Substitution - Nonsense	1:31661668..31661668
COL17A1		ENST00000353479	No	p.G639E	c.1916G>A	Unknown	Heterozygous	Unverified	Substitution - Missense	10:104053054..104053054
COL17A1		ENST00000353479	No	p.A376V	c.1127C>T	Unknown	Heterozygous	Unverified	Substitution - Missense	10:104060133..104060133
COL18A1		ENST00000355480	No	p.S1142fs*124	c.3419_3420delGA	Unknown	Heterozygous	Verified	Deletion - Frameshift	21:45505144..45505145
COL18A1_ENST00000359759		ENST00000359759	No	p.S1377fs*124	c.4124_4125delGA	Unknown	Heterozygous	Verified	Deletion - Frameshift	21:45505144..45505145
COL19A1		ENST00000322773	No	p.?	c.982-2A>T	Unknown	Heterozygous	Unverified	Unknown	6:69962824..69962824
COL1A2		ENST00000297268	No	p.N668D	c.2002A>G	Unknown	Heterozygous	Unverified	Substitution - Missense	7:94418529..94418529
COL24A1		ENST00000370571	No	p.?	c.3193-1G>T	Unknown	Heterozygous	Unverified	Unknown	1:85868627..85868627
COL27A1		ENST00000356083	No	p.P1044H	c.3131C>A	Unknown	Heterozygous	Unverified	Substitution - Missense	9:114252922..114252922
COL27A1		ENST00000356083	No	p.?	c.2782-1G>T	Unknown	Heterozygous	Unverified	Unknown	9:114240433..114240433
COL4A4		ENST00000396625	No	p.A181S	c.541G>T	Unknown	Heterozygous	Unverified	Substitution - Missense	2:227114645..227114645
COL4A4		ENST00000396625	No	p.G152V	c.455G>T	Unknown	Heterozygous	Unverified	Substitution - Missense	2:227118679..227118679
COL5A1		ENST00000371817	No	p.G943D	c.2828G>A	Unknown	Heterozygous	Unverified	Substitution - Missense	9:134796402..134796402
COL5A3		ENST00000264828	No	p.A1068S	c.3202G>T	Unknown	Heterozygous	Unverified	Substitution - Missense	19:9977397..9977397
COL6A1		ENST00000361866	No	p.S890S	c.2670G>A	Unknown	Heterozygous	Unverified	Substitution - coding silent	21:46003596..46003596
COL6A1		ENST00000361866	No	p.I681V	c.2041A>G	Unknown	Heterozygous	Unverified	Substitution - Missense	21:46002045..46002045
COL6A6		ENST00000358511	No	p.S1045S	c.3135C>T	Unknown	Heterozygous	Unverified	Substitution - coding silent	3:130574113..130574113
COL6A6		ENST00000358511	No	p.D1681E	c.5043C>A	Unknown	Heterozygous	Unverified	Substitution - Missense	3:130635713..130635713
COL6A6_ENST00000358511		ENST00000358511_v70	No	p.S1045S	c.3135C>T	Unknown	Heterozygous	Unverified	Substitution - coding silent	3:130574113..130574113
COL6A6_ENST00000358511		ENST00000358511_v70	No	p.D1681E	c.5043C>A	Unknown	Heterozygous	Unverified	Substitution - Missense	3:130635713..130635713
COL7A1		ENST00000328333	No	p.I145N	c.434T>A	Unknown	Heterozygous	Unverified	Substitution - Missense	3:48593442..48593442
COL7A1		ENST00000328333	No	p.R2622fs*9	c.7864delC	Unknown	Heterozygous	Unverified	Deletion - Frameshift	3:48568101..48568101
COL7A1		ENST00000328333	No	p.R2504G	c.7510C>G	Unknown	Heterozygous	Unverified	Substitution - Missense	3:48569891..48569891
COL7A1		ENST00000328333	No	p.?	c.6618+10G>T	Unknown	Heterozygous	Unverified	Unknown	3:48573503..48573503
COL7A1		ENST00000328333	No	p.V1187V	c.3561G>A	Unknown	Heterozygous	Unverified	Substitution - coding silent	3:48586236..48586236
COL7A1		ENST00000328333	No	p.V842V	c.2526G>A	Unknown	Heterozygous	Unverified	Substitution - coding silent	3:48588703..48588703
COL7A1		ENST00000328333	No	p.G100R	c.298G>A	Unknown	Heterozygous	Unverified	Substitution - Missense	3:48593665..48593665
COL8A1		ENST00000273342	No	p.S735delS	c.2199_2201delCTC	Unknown	Heterozygous	Unverified	Deletion - In frame	3:99796100..99796102
COL8A2		ENST00000397799	No	p.G53*	c.157G>T	Unknown	Heterozygous	Unverified	Substitution - Nonsense	1:36100086..36100086
COMMD5		ENST00000305103	No	p.R135Q	c.404G>A	Unknown	Heterozygous	Unverified	Substitution - Missense	8:144850935..144850935
COPB2		ENST00000333188	No	p.V286V	c.858C>T	Unknown	Heterozygous	Unverified	Substitution - coding silent	3:139373702..139373702
COPS2		ENST00000388901	No	p.?	c.716-4A>G	Unknown	Heterozygous	Unverified	Unknown	15:49134112..49134112
COPS5		ENST00000357849	No	p.D325E	c.975T>A	Unknown	Heterozygous	Verified	Substitution - Missense	8:67043263..67043263
COQ4		ENST00000300452	No	p.R227H	c.680G>A	Unknown	Heterozygous	Unverified	Substitution - Missense	9:128333527..128333527
CPA5		ENST00000393213	No	p.G242E	c.725G>A	Unknown	Heterozygous	Unverified	Substitution - Missense	7:130362972..130362972
CPAMD8		ENST00000291440	No	p.V1692V	c.5076G>A	Unknown	Heterozygous	Unverified	Substitution - coding silent	19:16897908..16897908
CPAMD8		ENST00000291440	No	p.L543L	c.1627C>T	Unknown	Heterozygous	Unverified	Substitution - coding silent	19:16980596..16980596
CPAMD8		ENST00000291440	No	p.D354D	c.1062C>T	Unknown	Heterozygous	Unverified	Substitution - coding silent	19:16997285..16997285
CPM		ENST00000551568	No	p.V101I	c.301G>A	Previously Reported	Heterozygous	Unverified	Substitution - Missense	12:68871914..68871914
CPO		ENST00000272852	No	p.E58*	c.172G>T	Unknown	Heterozygous	Unverified	Substitution - Nonsense	2:206955469..206955469
CPSF3L		ENST00000435064	No	p.E385D	c.1155G>T	Unknown	Heterozygous	Unverified	Substitution - Missense	1:1312926..1312926
CPSF6		ENST00000435070	No	p.P365S	c.1093C>T	Unknown	Heterozygous	Unverified	Substitution - Missense	12:69258988..69258988
CPSF6_ENST00000266679		ENST00000266679	No	p.P402S	c.1204C>T	Unknown	Heterozygous	Unverified	Substitution - Missense	12:69258988..69258988
CPSF6_ENST00000435070		ENST00000435070	No	p.P365S	c.1093C>T	Unknown	Heterozygous	Unverified	Substitution - Missense	12:69258988..69258988
CPSF7		ENST00000394888	No	p.Y263H	c.787T>C	Unknown	Heterozygous	Unverified	Substitution - Missense	11:61416283..61416283
CPSF7_ENST00000340437		ENST00000340437	No	p.Y306H	c.916T>C	Unknown	Heterozygous	Unverified	Substitution - Missense	11:61416283..61416283
CPT1A		ENST00000265641	No	p.G468G	c.1404C>A	Unknown	Heterozygous	Unverified	Substitution - coding silent	11:68780694..68780694
CPT1A_ENST00000376618		ENST00000376618	No	p.G468G	c.1404C>A	Unknown	Heterozygous	Unverified	Substitution - coding silent	11:68780694..68780694
CPT1C		ENST00000323446	No	p.P266H	c.797C>A	Unknown	Heterozygous	Unverified	Substitution - Missense	19:49705032..49705032
CPXM2		ENST00000241305	No	p.R755R	c.2265T>C	Unknown	Heterozygous	Unverified	Substitution - coding silent	10:123746770..123746770
CR2		ENST00000367057	No	p.Y1055C	c.3164A>G	Unknown	Heterozygous	Unverified	Substitution - Missense	1:207480029..207480029
CR2		ENST00000367057	No	p.V1082I	c.3244G>A	Unknown	Heterozygous	Unverified	Substitution - Missense	1:207485519..207485519
CRAT		ENST00000318080	No	p.P376L	c.1127C>T	Unknown	Heterozygous	Unverified	Substitution - Missense	9:129098609..129098609
CRB1		ENST00000367400	No	p.Q1251R	c.3752A>G	Unknown	Heterozygous	Unverified	Substitution - Missense	1:197438549..197438549
CRB1_ENST00000535699		ENST00000535699	No	p.Q1227R	c.3680A>G	Unknown	Heterozygous	Unverified	Substitution - Missense	1:197438549..197438549
CREB3L3		ENST00000078445	No	p.V326I	c.976G>A	Unknown	Heterozygous	Unverified	Substitution - Missense	19:4171383..4171383
CREBBP		ENST00000262367	Yes	p.R1288R	c.3864G>T	Unknown	Heterozygous	Unverified	Substitution - coding silent	16:3745327..3745327
CREBBP		ENST00000262367	Yes	p.A110V	c.329C>T	Unknown	Heterozygous	Verified	Substitution - Missense	16:3850766..3850766
CREBZF		ENST00000490820	No	p.G61R	c.181G>A	Unknown	Heterozygous	Unverified	Substitution - Missense	11:85664695..85664695
CRELD2		ENST00000328268	No	p.K125E	c.373A>G	Unknown	Heterozygous	Unverified	Substitution - Missense	22:49920205..49920205
CRELD2_ENST00000404488		ENST00000404488	No	p.K125E	c.373A>G	Unknown	Heterozygous	Unverified	Substitution - Missense	22:49920205..49920205
CRISP3		ENST00000263045	No	p.Y166Y	c.498C>T	Unknown	Heterozygous	Unverified	Substitution - coding silent	6:49733218..49733218
CRISP3_ENST00000433368		ENST00000433368	No	p.Y189Y	c.567C>T	Unknown	Heterozygous	Unverified	Substitution - coding silent	6:49733218..49733218
CRMP1		ENST00000324989	No	p.S144T	c.430T>A	Unknown	Heterozygous	Unverified	Substitution - Missense	4:5866708..5866708
CRMP1		ENST00000324989	No	p.S293R	c.879C>A	Unknown	Heterozygous	Unverified	Substitution - Missense	4:5851411..5851411
CROCC		ENST00000375541	No	p.R266H	c.797G>A	Unknown	Heterozygous	Unverified	Substitution - Missense	1:16930542..16930542
CROT		ENST00000331536	No	p.?	c.116-10T>C	Unknown	Heterozygous	Unverified	Unknown	7:87359196..87359196
CRSP3		ENST00000354577	No	p.A1330P	c.3988G>C	Unknown	Heterozygous	Unverified	Substitution - Missense	6:131587816..131587816
CRTAC1		ENST00000370597	No	p.A373A	c.1119C>T	Unknown	Heterozygous	Unverified	Substitution - coding silent	10:97901517..97901517
CRTAC1_ENST00000370591		ENST00000370591	No	p.A373A	c.1119C>T	Unknown	Heterozygous	Unverified	Substitution - coding silent	10:97901517..97901517
CRTC1		ENST00000321949	Yes	p.S572fs*4	c.1705_1706insC	Unknown	Heterozygous	Verified	Insertion - Frameshift	19:18777182..18777183
CRTC1_ENST00000338797		ENST00000338797	No	p.S588fs*4	c.1753_1754insC	Unknown	Heterozygous	Verified	Insertion - Frameshift	19:18777182..18777183
CRTC3		ENST00000268184	Yes	p.?	c.700-1G>T	Unknown	Heterozygous	Unverified	Unknown	15:90619740..90619740
CRYGS		ENST00000307944	No	p.H123H	c.369C>T	Unknown	Heterozygous	Unverified	Substitution - coding silent	3:186538864..186538864
CSF1		ENST00000369802	No	p.C134C	c.402C>T	Unknown	Heterozygous	Unverified	Substitution - coding silent	1:109921852..109921852
CSF1_ENST00000329608		ENST00000329608	No	p.C134C	c.402C>T	Unknown	Heterozygous	Unverified	Substitution - coding silent	1:109921852..109921852
CSF3R		ENST00000373103	Yes	p.S469fs*5	c.1397_1398insC	Unknown	Heterozygous	Verified	Insertion - Frameshift	1:36469728..36469729
CSF3R_ENST00000373104		ENST00000373104	No	p.S469fs*5	c.1397_1398insC	Unknown	Heterozygous	Unverified	Insertion - Frameshift	1:36469728..36469729
CSGALNACT2		ENST00000374466	No	p.R381Q	c.1142G>A	Unknown	Heterozygous	Unverified	Substitution - Missense	10:43164027..43164027
CSMD1_ENST00000318252		ENST00000318252	No	p.P1736P	c.5208C>T	Unknown	Heterozygous	Unverified	Substitution - coding silent	8:3151407..3151407
CSMD1_ENST00000318252		ENST00000318252	No	p.S271R	c.813T>A	Unknown	Heterozygous	Unverified	Substitution - Missense	8:3409541..3409541
CSMD1_ENST00000537824		ENST00000537824	No	p.P2007P	c.6021C>T	Unknown	Heterozygous	Unverified	Substitution - coding silent	8:3151407..3151407
CSMD1_ENST00000537824		ENST00000537824	No	p.S542R	c.1626T>A	Unknown	Heterozygous	Unverified	Substitution - Missense	8:3409541..3409541
CSMD1_ENST00000539096		ENST00000539096	No	p.S542R	c.1626T>A	Unknown	Heterozygous	Unverified	Substitution - Missense	8:3409541..3409541
CSMD1_ENST00000539096		ENST00000539096	No	p.P2007P	c.6021C>T	Unknown	Heterozygous	Unverified	Substitution - coding silent	8:3151407..3151407
CSMD2		ENST00000241312	No	p.H408R	c.1223A>G	Unknown	Heterozygous	Unverified	Substitution - Missense	1:33810846..33810846
CSMD2_ENST00000338325		ENST00000338325	No	p.H5R	c.14A>G	Unknown	Heterozygous	Unverified	Substitution - Missense	1:33810846..33810846
CSMD2_ENST00000373381		ENST00000373381	No	p.H448R	c.1343A>G	Unknown	Heterozygous	Unverified	Substitution - Missense	1:33810846..33810846
CSMD3		ENST00000297405	No	p.T373T	c.1119A>G	Unknown	Heterozygous	Unverified	Substitution - coding silent	8:112976060..112976060
CSMD3		ENST00000297405	No	p.R3551C	c.10651C>T	Previously Reported	Heterozygous	Verified	Substitution - Missense	8:112234454..112234454
CSMD3		ENST00000297405	No	p.A3496A	c.10488C>A	Unknown	Heterozygous	Unverified	Substitution - coding silent	8:112237329..112237329
CSMD3		ENST00000297405	No	p.P3491H	c.10472C>A	Unknown	Heterozygous	Verified	Substitution - Missense	8:112237345..112237345
CSMD3		ENST00000297405	No	p.P1059S	c.3175C>T	Unknown	Heterozygous	Unverified	Substitution - Missense	8:112650179..112650179
CSMD3		ENST00000297405	No	p.C204Y	c.611G>A	Previously Reported	Heterozygous	Verified	Substitution - Missense	8:113173820..113173820
CSMD3_ENST00000343508		ENST00000343508	No	p.R3511C	c.10531C>T	Previously Reported	Heterozygous	Unverified	Substitution - Missense	8:112234454..112234454
CSMD3_ENST00000343508		ENST00000343508	No	p.A3456A	c.10368C>A	Unknown	Heterozygous	Unverified	Substitution - coding silent	8:112237329..112237329
CSMD3_ENST00000343508		ENST00000343508	No	p.P3451H	c.10352C>A	Unknown	Heterozygous	Unverified	Substitution - Missense	8:112237345..112237345
CSMD3_ENST00000343508		ENST00000343508	No	p.P1019S	c.3055C>T	Unknown	Heterozygous	Unverified	Substitution - Missense	8:112650179..112650179
CSMD3_ENST00000343508		ENST00000343508	No	p.C164Y	c.491G>A	Previously Reported	Heterozygous	Unverified	Substitution - Missense	8:113173820..113173820
CSMD3_ENST00000343508		ENST00000343508	No	p.T333T	c.999A>G	Unknown	Heterozygous	Unverified	Substitution - coding silent	8:112976060..112976060
CSN2		ENST00000353151	No	p.N205S	c.614A>G	Unknown	Heterozygous	Unverified	Substitution - Missense	4:69957335..69957335
CSNK1G3		ENST00000395411	No	p.L59I	c.175T>A	Unknown	Heterozygous	Verified	Substitution - Missense	5:123545838..123545838
CSNK2A1		ENST00000349736	No	p.?	c.510+6G>T	Unknown	Heterozygous	Unverified	Unknown	20:495713..495713
CSNK2B		ENST00000375866	No	p.K139N	c.417G>T	Unknown	Heterozygous	Unverified	Substitution - Missense	6:31669368..31669368
CSPG4		ENST00000308508	No	p.Q467H	c.1401G>T	Unknown	Heterozygous	Verified	Substitution - Missense	15:75689664..75689664
CSPP1		ENST00000262210	No	p.K122fs*2	c.364delA	Unknown	Heterozygous	Verified	Deletion - Frameshift	8:67086063..67086063
CSRNP1		ENST00000273153	No	p.S347N	c.1040G>A	Unknown	Heterozygous	Unverified	Substitution - Missense	3:39143785..39143785
CSRNP2		ENST00000228515	No	p.S473L	c.1418C>T	Unknown	Heterozygous	Unverified	Substitution - Missense	12:51063960..51063960
CST7		ENST00000376835	No	p.H158Y	c.472C>T	Unknown	Heterozygous	Unverified	Substitution - Missense	20:24959680..24959680
CSTF2T		ENST00000331173	No	p.P217T	c.649C>A	Unknown	Heterozygous	Unverified	Substitution - Missense	10:51698901..51698901
CTBP2		ENST00000309035	No	p.G199G	c.597G>A	Unknown	Heterozygous	Unverified	Substitution - coding silent	10:125027163..125027163
CTC1		ENST00000315684	No	p.D793V	c.2378A>T	Unknown	Heterozygous	Unverified	Substitution - Missense	17:8231910..8231910
CTCFL		ENST00000243914	No	p.H446Y	c.1336C>T	Unknown	Heterozygous	Unverified	Substitution - Missense	20:57512747..57512747
CTCFL_ENST00000423479		ENST00000423479	No	p.H446Y	c.1336C>T	Unknown	Heterozygous	Unverified	Substitution - Missense	20:57512747..57512747
CTNNA3		NM_013266.1	No	p.?	c.1047+8A>T	Unknown	Heterozygous	Unverified	Unknown	10:67180309..67180309
CTNNA3_ENST00000433211		ENST00000433211	No	p.?	c.1047+8A>T	Unknown	Heterozygous	Unverified	Unknown	10:67180309..67180309
CTNNA3_ENST00000545309		ENST00000545309	No	p.?	c.1047+8A>T	Unknown	Heterozygous	Unverified	Unknown	10:67180309..67180309
CTNND1		ENST00000361391	No	p.T611N	c.1832C>A	Unknown	Heterozygous	Unverified	Substitution - Missense	11:57805991..57805991
CTNND1_ENST00000399050		ENST00000399050	No	p.T611N	c.1832C>A	Unknown	Heterozygous	Unverified	Substitution - Missense	11:57805991..57805991
CTRB1		ENST00000361017	No	p.Q257*	c.769C>T	Unknown	Heterozygous	Unverified	Substitution - Nonsense	16:75224843..75224843
CTSA		ENST00000372484	No	p.R393*	c.1177C>T	Unknown	Heterozygous	Unverified	Substitution - Nonsense	20:45896999..45896999
CTSF		ENST00000310325	No	p.Y463C	c.1388A>G	Unknown	Heterozygous	Unverified	Substitution - Missense	11:66564000..66564000
CTSL1		ENST00000343150	No	p.G177D	c.530G>A	Unknown	Heterozygous	Verified	Substitution - Missense	9:87728718..87728718
CTSL1_ENST00000342020		ENST00000342020	No	p.G177D	c.530G>A	Unknown	Heterozygous	Unverified	Substitution - Missense	9:87728718..87728718
CTSL2		ENST00000259470	No	p.N193N	c.579C>T	Unknown	Heterozygous	Unverified	Substitution - coding silent	9:97036565..97036565
CUBN		ENST00000377833	No	p.E1959K	c.5875G>A	Unknown	Heterozygous	Unverified	Substitution - Missense	10:16937643..16937643
CUBN		ENST00000377833	No	p.T999I	c.2996C>T	Unknown	Heterozygous	Unverified	Substitution - Missense	10:17068076..17068076
CUBN		ENST00000377833	No	p.S3434S	c.10302C>A	Unknown	Heterozygous	Unverified	Substitution - coding silent	10:16835074..16835074
CUL1		ENST00000409469	No	p.?	c.1598-10C>T	Unknown	Heterozygous	Unverified	Unknown	7:148789740..148789740
CUL1		ENST00000409469	No	p.D653Y	c.1957G>T	Unknown	Heterozygous	Unverified	Substitution - Missense	7:148797946..148797946
CUL4B		ENST00000404115	No	p.R791K	c.2372G>A	Unknown	Heterozygous	Unverified	Substitution - Missense	X:120532543..120532543
CUL4B_ENST00000336592		ENST00000336592	No	p.R778K	c.2333G>A	Unknown	Heterozygous	Unverified	Substitution - Missense	X:120532543..120532543
CUL4B_ENST00000371322		ENST00000371322	No	p.R773K	c.2318G>A	Unknown	Heterozygous	Unverified	Substitution - Missense	X:120532543..120532543
CUL5		ENST00000393094	No	p.R495I	c.1484G>T	Unknown	Heterozygous	Unverified	Substitution - Missense	11:108094431..108094431
CUL5		ENST00000393094	No	p.S189Y	c.566C>A	Unknown	Heterozygous	Unverified	Substitution - Missense	11:108054659..108054659
CUL7		ENST00000265348	No	p.R41H	c.122G>A	Previously Reported	Heterozygous	Unverified	Substitution - Missense	6:43052667..43052667
CUL7		ENST00000265348	No	p.?	c.732+10G>A	Unknown	Heterozygous	Unverified	Unknown	6:43051602..43051602
CUX1		ENST00000292535	Yes	p.E174*	c.520G>T	Unknown	Heterozygous	Unverified	Substitution - Nonsense	7:102104449..102104449
CUX1_ENST00000292538		ENST00000292538	No	p.E185*	c.553G>T	Unknown	Heterozygous	Unverified	Substitution - Nonsense	7:102104449..102104449
CUX2		ENST00000261726	No	p.?	c.436+5T>G	Unknown	Heterozygous	Unverified	Unknown	12:111291557..111291557
CWC27		ENST00000381070	No	p.Q373L	c.1118A>T	Unknown	Heterozygous	Unverified	Substitution - Missense	5:64971778..64971778
CWC27		ENST00000381070	No	p.V335fs*1	c.995delA	Previously Reported	Heterozygous	Unverified	Deletion - Frameshift	5:64885499..64885499
CWC27		ENST00000381070	No	p.I129I	c.387C>A	Unknown	Heterozygous	Unverified	Substitution - coding silent	5:64783970..64783970
CXCL12_ENST00000374426		ENST00000374426	No	p.?	c.267-8T>C	Unknown	Heterozygous	Unverified	Unknown	10:44376040..44376040
CXCL12_ENST00000395794		ENST00000395794	No	p.R125H	c.374G>A	Unknown	Heterozygous	Unverified	Substitution - Missense	10:44377798..44377798
CYBASC3		ENST00000294072	No	p.G121G	c.363C>T	Unknown	Heterozygous	Unverified	Substitution - coding silent	11:61353814..61353814
CYBASC3_ENST00000426130		ENST00000426130	No	p.G138G	c.414C>T	Unknown	Heterozygous	Unverified	Substitution - coding silent	11:61353814..61353814
CYC1		ENST00000318911	No	p.A261D	c.782C>A	Unknown	Heterozygous	Unverified	Substitution - Missense	8:144097043..144097043
CYFIP2_ENST00000435847		ENST00000435847	No	p.L278M	c.832C>A	Unknown	Heterozygous	Unverified	Substitution - Missense	5:157323984..157323984
CYLC1		ENST00000329312	No	p.S488T	c.1462T>A	Unknown	Heterozygous	Unverified	Substitution - Missense	X:83874170..83874170
CYLC1_ENST00000329312		ENST00000329312	No	p.S488T	c.1462T>A	Unknown	Heterozygous	Unverified	Substitution - Missense	X:83874170..83874170
CYP11B2		ENST00000323110	No	p.T312N	c.935C>A	Unknown	Heterozygous	Unverified	Substitution - Missense	8:142914283..142914283
CYP19A1		ENST00000396402	No	p.?	c.145+6T>C	Unknown	Heterozygous	Unverified	Unknown	15:51242762..51242762
CYP1A1		ENST00000395048	No	p.P43T	c.127C>A	Unknown	Heterozygous	Unverified	Substitution - Missense	15:74722971..74722971
CYP2J2		ENST00000371204	No	p.F296L	c.888C>A	Unknown	Heterozygous	Unverified	Substitution - Missense	1:59907901..59907901
CYP39A1		ENST00000275016	No	p.C437Y	c.1310G>A	Unknown	Heterozygous	Unverified	Substitution - Missense	6:46553795..46553795
CYP4F2		ENST00000221700	No	p.S2S	c.6C>A	Unknown	Heterozygous	Unverified	Substitution - coding silent	19:15897606..15897606
CYP4F8		ENST00000325723	No	p.?	c.1312-5C>A	Unknown	Heterozygous	Unverified	Unknown	19:15628756..15628756
CYP4V2		ENST00000378802	No	p.L375P	c.1124T>C	Unknown	Heterozygous	Unverified	Substitution - Missense	4:186208898..186208898
CYP8B1		ENST00000316161	No	p.K105fs*4	c.315delA	Previously Reported	Heterozygous	Unverified	Deletion - Frameshift	3:42875502..42875502
CYR61		ENST00000451137	No	p.S95P	c.283T>C	Unknown	Heterozygous	Unverified	Substitution - Missense	1:85581933..85581933
CYSLTR1		ENST00000373304	No	p.S193L	c.578C>T	Unknown	Heterozygous	Unverified	Substitution - Missense	X:78273169..78273169
CYTH4		ENST00000248901	No	p.N307S	c.920A>G	Unknown	Heterozygous	Unverified	Substitution - Missense	22:37311490..37311490
DACH2		ENST00000373125	No	p.T552A	c.1654A>G	Unknown	Heterozygous	Unverified	Substitution - Missense	X:86814804..86814804
DACH2_ENST00000373131		ENST00000373131	No	p.T539A	c.1615A>G	Unknown	Heterozygous	Unverified	Substitution - Missense	X:86814804..86814804
DACT2		NM_214462.1	No	p.Q121fs*228	c.361delC	Unknown	Heterozygous	Unverified	Deletion - Frameshift	6:168308172..168308172
DACT2		NM_214462.1	No	p.R353H	c.1058G>A	Previously Reported	Heterozygous	Unverified	Substitution - Missense	6:168307475..168307475
DACT2_ENST00000366795		ENST00000366795	No	p.R761H	c.2282G>A	Previously Reported	Heterozygous	Unverified	Substitution - Missense	6:168307475..168307475
DACT2_ENST00000366795		ENST00000366795	No	p.Q529fs*228	c.1585delC	Unknown	Heterozygous	Unverified	Deletion - Frameshift	6:168308172..168308172
DAGLA		ENST00000257215	No	p.P855S	c.2563C>T	Unknown	Heterozygous	Unverified	Substitution - Missense	11:61743923..61743923
DARC_ENST00000359381		ENST00000359381	No	p.P37T	c.109C>A	Unknown	Heterozygous	Unverified	Substitution - Missense	1:159205548..159205548
DARC_ENST00000368121		ENST00000368121	No	p.P39T	c.115C>A	Unknown	Heterozygous	Unverified	Substitution - Missense	1:159205548..159205548
DAXX		ENST00000266000	Yes	p.T174T	c.522T>C	Unknown	Heterozygous	Unverified	Substitution - coding silent	6:33321253..33321253
DBC1		ENST00000373969	No	p.V673V	c.2019G>A	Unknown	Heterozygous	Unverified	Substitution - coding silent	9:119167351..119167351
DBC1		ENST00000373969	No	p.G453C	c.1357G>T	Unknown	Heterozygous	Unverified	Substitution - Missense	9:119168013..119168013
DCAF13		ENST00000297579	No	p.K578E	c.1732A>G	Unknown	Heterozygous	Unverified	Substitution - Missense	8:103442820..103442820
DCAF8L1		ENST00000441525	No	p.K333M	c.998A>T	Unknown	Heterozygous	Unverified	Substitution - Missense	X:27980337..27980337
DCAKD		ENST00000342350	No	p.Y109Y	c.327C>T	Previously Reported	Heterozygous	Unverified	Substitution - coding silent	17:45030169..45030169
DCC		ENST00000442544	No	p.T309T	c.927C>A	Unknown	Heterozygous	Unverified	Substitution - coding silent	18:52925312..52925312
DCC_ENST00000412726		ENST00000412726	No	p.T157T	c.471C>A	Unknown	Heterozygous	Unverified	Substitution - coding silent	18:52925312..52925312
DCHS1		ENST00000299441	No	p.R1966C	c.5896C>T	Previously Reported	Heterozygous	Unverified	Substitution - Missense	11:6627143..6627143
DCHS2		ENST00000357232	No	p.?	c.5994+5A>T	Unknown	Heterozygous	Unverified	Unknown	4:154240532..154240532
DCLK3		ENST00000416516	No	p.S492P	c.1474T>C	Unknown	Heterozygous	Verified	Substitution - Missense	3:36721638..36721638
DCPS		ENST00000263579	No	p.A80A	c.240C>T	Unknown	Heterozygous	Unverified	Substitution - coding silent	11:126306608..126306608
DCST2		ENST00000368424	No	p.Y405fs*18	c.1213delT	Previously Reported	Heterozygous	Verified	Deletion - Frameshift	1:155029362..155029362
DCTN1		ENST00000361874	Yes	p.R486R	c.1458G>T	Unknown	Heterozygous	Unverified	Substitution - coding silent	2:74369426..74369426
DDB1	1	ENST00000301764	No	p.R198*	c.592C>T	Previously Reported	Heterozygous	Unverified	Substitution - Nonsense	11:61326851..61326851
DDC		ENST00000357936	No	p.V240F	c.718G>T	Unknown	Heterozygous	Unverified	Substitution - Missense	7:50504056..50504056
DDC_ENST00000380984		ENST00000380984	No	p.V240F	c.718G>T	Unknown	Heterozygous	Unverified	Substitution - Missense	7:50504056..50504056
DDX11		ENST00000542838	No	p.?	c.2271+5G>A	Unknown	Heterozygous	Unverified	Unknown	12:31102316..31102316
DDX11_ENST00000407793		ENST00000407793	No	p.?	c.2271+5G>A	Unknown	Heterozygous	Unverified	Unknown	12:31102316..31102316
DDX12_ENST00000432996		ENST00000432996	No	p.H651R	c.1952A>G	Unknown	Heterozygous	Unverified	Substitution - Missense	12:9421488..9421488
DDX18		ENST00000263239	No	p.N290S	c.869A>G	Unknown	Heterozygous	Unverified	Substitution - Missense	2:117821979..117821979
DDX41_ENST00000507955		ENST00000507955	No	p.V517L	c.1549G>T	Unknown	Heterozygous	Unverified	Substitution - Missense	5:177512496..177512496
DDX47		ENST00000358007	No	p.?	c.898-10A>G	Unknown	Heterozygous	Unverified	Unknown	12:12824530..12824530
DDX50		ENST00000373585	No	p.I429F	c.1285A>T	Unknown	Heterozygous	Unverified	Substitution - Missense	10:68934244..68934244
DDX50		ENST00000373585	No	p.V240M	c.718G>A	Unknown	Heterozygous	Unverified	Substitution - Missense	10:68913240..68913240
DDX50		ENST00000373585	No	p.S527R	c.1581C>A	Previously Reported	Heterozygous	Unverified	Substitution - Missense	10:68936065..68936065
DDX53		ENST00000327968	No	p.T406A	c.1216A>G	Unknown	Heterozygous	Unverified	Substitution - Missense	X:23001273..23001273
DDX58		ENST00000379883	No	p.L64L	c.192C>T	Unknown	Heterozygous	Unverified	Substitution - coding silent	9:32500854..32500854
DDX58		ENST00000379883	No	p.L540S	c.1619T>C	Unknown	Heterozygous	Unverified	Substitution - Missense	9:32481359..32481359
DDX60		ENST00000393743	No	p.L456F	c.1368G>T	Unknown	Heterozygous	Unverified	Substitution - Missense	4:168285470..168285470
DDX60_ENST00000393743		ENST00000393743	No	p.L456F	c.1368G>T	Unknown	Heterozygous	Unverified	Substitution - Missense	4:168285470..168285470
DECR1		ENST00000220764	No	p.?	c.949-4T>A	Unknown	Heterozygous	Unverified	Unknown	8:90051834..90051834
DEF6		ENST00000316637	No	p.H54H	c.162C>T	Unknown	Heterozygous	Unverified	Substitution - coding silent	6:35309735..35309735
DEF8		ENST00000268676	No	p.R116H	c.347G>A	Unknown	Heterozygous	Unverified	Substitution - Missense	16:89955208..89955208
DEF8_ENST00000418391		ENST00000418391	No	p.R55H	c.164G>A	Unknown	Heterozygous	Unverified	Substitution - Missense	16:89955208..89955208
DEGS1		ENST00000391877	No	p.G219S	c.655G>A	Unknown	Heterozygous	Unverified	Substitution - Missense	1:224190149..224190149
DENND1A		ENST00000373624	No	p.R603M	c.1808G>T	Unknown	Heterozygous	Unverified	Substitution - Missense	9:123383683..123383683
DENND1A		ENST00000373624	No	p.D569Y	c.1705G>T	Unknown	Heterozygous	Unverified	Substitution - Missense	9:123383786..123383786
DENND1A		ENST00000373624	No	p.G26D	c.77G>A	Unknown	Heterozygous	Unverified	Substitution - Missense	9:123878962..123878962
DENND1A		ENST00000373624	No	p.D601Y	c.1801G>T	Unknown	Heterozygous	Unverified	Substitution - Missense	9:123383690..123383690
DENND1A_ENST00000373618		ENST00000373618	No	p.A11T	c.31G>A	Unknown	Heterozygous	Unverified	Substitution - Missense	9:123878962..123878962
DENND1A_ENST00000373620		ENST00000373620	No	p.G26D	c.77G>A	Unknown	Heterozygous	Unverified	Substitution - Missense	9:123878962..123878962
DENND1A_ENST00000394219		ENST00000394219	No	p.D612Y	c.1834G>T	Unknown	Heterozygous	Unverified	Substitution - Missense	9:123383690..123383690
DENND1A_ENST00000394219		ENST00000394219	No	p.D580Y	c.1738G>T	Unknown	Heterozygous	Unverified	Substitution - Missense	9:123383786..123383786
DENND1A_ENST00000394219		ENST00000394219	No	p.R614M	c.1841G>T	Unknown	Heterozygous	Unverified	Substitution - Missense	9:123383683..123383683
DENND1B		ENST00000235453	No	p.L35I	c.103C>A	Unknown	Heterozygous	Unverified	Substitution - Missense	1:197674163..197674163
DENND1B_ENST00000367396		ENST00000367396	No	p.L45I	c.133C>A	Unknown	Heterozygous	Unverified	Substitution - Missense	1:197674163..197674163
DENND2A		ENST00000275884	No	p.V904A	c.2711T>C	Unknown	Heterozygous	Unverified	Substitution - Missense	7:140522055..140522055
DENND4B		ENST00000361217	No	p.C134Y	c.401G>A	Unknown	Heterozygous	Unverified	Substitution - Missense	1:153942902..153942902
DENND4B		ENST00000361217	No	p.?	c.719+5G>A	Unknown	Heterozygous	Unverified	Unknown	1:153941864..153941864
DENND4B_ENST00000361217		ENST00000361217	No	p.?	c.1055+5G>A	Unknown	Heterozygous	Unverified	Unknown	1:153941864..153941864
DENND4B_ENST00000361217		ENST00000361217	No	p.L182L	c.546G>A	Unknown	Heterozygous	Unverified	Substitution - coding silent	1:153942902..153942902
DENND5B		ENST00000389082	No	p.?	c.3340-3C>T	Unknown	Heterozygous	Unverified	Unknown	12:31392396..31392396
DENND5B_ENST00000306833		ENST00000306833	No	p.?	c.3445-3C>T	Unknown	Heterozygous	Unverified	Unknown	12:31392396..31392396
DEPDC1_ENST00000456315		ENST00000456315	No	p.Q494R	c.1481A>G	Unknown	Heterozygous	Unverified	Substitution - Missense	1:68482327..68482327
DERA		ENST00000428559	No	p.R35C	c.103C>T	Previously Reported	Heterozygous	Unverified	Substitution - Missense	12:15957007..15957007
DFFA		ENST00000377036	No	p.?	c.441+1G>A	Unknown	Heterozygous	Unverified	Unknown	1:10467189..10467189
DFFA_ENST00000377038		ENST00000377038	No	p.?	c.441+1G>A	Unknown	Heterozygous	Unverified	Unknown	1:10467189..10467189
DFNB31		ENST00000362057	No	p.V905M	c.2713G>A	Unknown	Heterozygous	Unverified	Substitution - Missense	9:114402765..114402765
DFNB31_ENST00000374059		ENST00000374059	No	p.V554M	c.1660G>A	Unknown	Heterozygous	Unverified	Substitution - Missense	9:114402765..114402765
DGCR8		ENST00000351989	No	p.Q583R	c.1748A>G	Unknown	Heterozygous	Unverified	Substitution - Missense	22:20094755..20094755
DHFRL1		ENST00000394221	No	p.R138M	c.413G>T	Unknown	Heterozygous	Unverified	Substitution - Missense	3:94061099..94061099
DHRS7C		ENST00000330255	No	p.H197H	c.591C>T	Unknown	Heterozygous	Unverified	Substitution - coding silent	17:9772906..9772906
DHRS7C		ENST00000330255	No	p.W242fs*>72	c.724_725insT	Unknown	Heterozygous	Unverified	Insertion - Frameshift	17:9772772..9772773
DHTKD1		ENST00000263035	No	p.I73fs*34	c.214delA	Unknown	Heterozygous	Verified	Deletion - Frameshift	10:12081531..12081531
DHX30		ENST00000445061	No	p.G177fs*9	c.526delG	Unknown	Heterozygous	Verified	Deletion - Frameshift	3:47841036..47841036
DHX30		ENST00000445061	No	p.S1071S	c.3213C>T	Unknown	Heterozygous	Unverified	Substitution - coding silent	3:47849651..47849651
DHX33		ENST00000225296	No	p.C683C	c.2049C>T	Unknown	Heterozygous	Unverified	Substitution - coding silent	17:5444280..5444280
DHX58		ENST00000251642	No	p.I240I	c.720C>T	Unknown	Heterozygous	Unverified	Substitution - coding silent	17:42108067..42108067
DIABLO		ENST00000443649	No	p.S126L	c.377C>T	Unknown	Heterozygous	Verified	Substitution - Missense	12:122216808..122216808
DIDO1		ENST00000395343	No	p.R536K	c.1607G>A	Unknown	Heterozygous	Unverified	Substitution - Missense	20:62896978..62896978
DIDO1		ENST00000395343	No	p.A2054V	c.6161C>T	Previously Reported	Heterozygous	Unverified	Substitution - Missense	20:62879795..62879795
DIDO1_ENST00000395335		ENST00000395335	No	p.R536K	c.1607G>A	Unknown	Heterozygous	Unverified	Substitution - Missense	20:62896978..62896978
DIP2B		ENST00000301180	No	p.G1510G	c.4530C>T	Unknown	Heterozygous	Unverified	Substitution - coding silent	12:50744638..50744638
DIP2C		ENST00000280886	No	p.D807N	c.2419G>A	Unknown	Heterozygous	Verified	Substitution - Missense	10:364432..364432
DIP2C_ENST00000540204		ENST00000540204	No	p.D128N	c.382G>A	Unknown	Heterozygous	Unverified	Substitution - Missense	10:364432..364432
DIS3L2		ENST00000325385	No	p.R724*	c.2170C>T	Unknown	Heterozygous	Unverified	Substitution - Nonsense	2:232334380..232334380
DISP1		ENST00000284476	No	p.Q1364R	c.4091A>G	Unknown	Heterozygous	Unverified	Substitution - Missense	1:223005488..223005488
DLEC1		ENST00000308059	No	p.Q833H	c.2499G>T	Unknown	Heterozygous	Unverified	Substitution - Missense	3:38097571..38097571
DLEC1_ENST00000346219		ENST00000346219	No	p.Q833H	c.2499G>T	Unknown	Heterozygous	Unverified	Substitution - Missense	3:38097571..38097571
DLG2		ENST00000398309	No	p.R532*	c.1594C>T	Unknown	Heterozygous	Unverified	Substitution - Nonsense	11:83633242..83633242
DLG2_ENST00000280241		ENST00000280241	No	p.R571*	c.1711C>T	Unknown	Heterozygous	Unverified	Substitution - Nonsense	11:83633242..83633242
DLG2_ENST00000376104		ENST00000376104	No	p.R637*	c.1909C>T	Unknown	Heterozygous	Unverified	Substitution - Nonsense	11:83633242..83633242
DLG2_ENST00000418306		ENST00000418306	No	p.R429*	c.1285C>T	Unknown	Heterozygous	Unverified	Substitution - Nonsense	11:83633242..83633242
DLG4		ENST00000293813	No	p.Y44fs*38	c.130delT	Unknown	Heterozygous	Verified	Deletion - Frameshift	17:7218270..7218270
DLGAP3		ENST00000373347	No	p.I612I	c.1836C>T	Previously Reported	Heterozygous	Unverified	Substitution - coding silent	1:34885556..34885556
DLX2		ENST00000234198	No	p.K135delK	c.403_405delAAG	Unknown	Heterozygous	Unverified	Deletion - In frame	2:172101642..172101644
DMBT1		ENST00000368909	No	p.N1875D	c.5623A>G	Unknown	Heterozygous	Unverified	Substitution - Missense	10:122630475..122630475
DMBT1_ENST00000368909		ENST00000368909	No	p.N1875D	c.5623A>G	Unknown	Heterozygous	Unverified	Substitution - Missense	10:122630475..122630475
DMBT1_ENST00000368915		ENST00000368915	No	p.N2004D	c.6010A>G	Unknown	Heterozygous	Unverified	Substitution - Missense	10:122630475..122630475
DMBX1		NM_147192.2	No	p.M14I	c.42G>A	Unknown	Heterozygous	Unverified	Substitution - Missense	1:46507052..46507052
DMD_ENST00000357033		ENST00000357033	No	p.S315S	c.945C>T	Unknown	Heterozygous	Unverified	Substitution - coding silent	X:32697885..32697885
DMD_ENST00000378677		ENST00000378677	No	p.S311S	c.933C>T	Unknown	Heterozygous	Unverified	Substitution - coding silent	X:32697885..32697885
DMD_ENST00000378687		ENST00000378677	No	p.S311S	c.933C>T	Unknown	Heterozygous	Unverified	Substitution - coding silent	X:32697885..32697885
DMXL2		ENST00000251076	No	p.F2666F	c.7998T>C	Unknown	Heterozygous	Unverified	Substitution - coding silent	15:51458721..51458721
DNAAF2		ENST00000298292	No	p.A275V	c.824C>T	Unknown	Heterozygous	Unverified	Substitution - Missense	14:49634326..49634326
DNAAF2_ENST00000298292		ENST00000298292	No	p.A275V	c.824C>T	Unknown	Heterozygous	Unverified	Substitution - Missense	14:49634326..49634326
DNAH1		ENST00000273600	No	p.D4170Y	c.12508G>T	Unknown	Heterozygous	Unverified	Substitution - Missense	3:52399076..52399076
DNAH10_ENST00000409039		ENST00000409039	No	p.E1360fs*1	c.4071_4072insT	Unknown	Heterozygous	Unverified	Insertion - Frameshift	12:123830579..123830580
DNAH11		ENST00000328843	No	p.S2783G	c.8347A>G	Unknown	Heterozygous	Unverified	Substitution - Missense	7:21744879..21744879
DNAH11_ENST00000328843		ENST00000328843_v70	No	p.S2783G	c.8347A>G	Unknown	Heterozygous	Unverified	Substitution - Missense	7:21744879..21744879
DNAH14		ENST00000445597	No	p.?	c.3051+3A>G	Unknown	Heterozygous	Unverified	Unknown	1:225085792..225085792
DNAH14		ENST00000445597	No	p.G1160D	c.3479G>A	Unknown	Heterozygous	Unverified	Substitution - Missense	1:225144570..225144570
DNAH14_ENST00000430092		ENST00000430092	No	p.?	c.3573+3A>G	Unknown	Heterozygous	Unverified	Unknown	1:225085792..225085792
DNAH14_ENST00000430092		ENST00000430092	No	p.G1544D	c.4631G>A	Unknown	Heterozygous	Unverified	Substitution - Missense	1:225144570..225144570
DNAH17		ENST00000300671	No	p.V3034A	c.9101T>C	Unknown	Heterozygous	Unverified	Substitution - Missense	17:78462902..78462902
DNAH17		ENST00000300671	No	p.A3319S	c.9955G>T	Unknown	Heterozygous	Unverified	Substitution - Missense	17:78458572..78458572
DNAH17		ENST00000300671	No	p.P4072T	c.12214C>A	Unknown	Heterozygous	Unverified	Substitution - Missense	17:78429297..78429297
DNAH17_ENST00000389840		ENST00000389840	No	p.V3025A	c.9074T>C	Unknown	Heterozygous	Unverified	Substitution - Missense	17:78462902..78462902
DNAH17_ENST00000389840		ENST00000389840	No	p.A3310S	c.9928G>T	Unknown	Heterozygous	Unverified	Substitution - Missense	17:78458572..78458572
DNAH17_ENST00000389840		ENST00000389840	No	p.P4071T	c.12211C>A	Unknown	Heterozygous	Unverified	Substitution - Missense	17:78429297..78429297
DNAH1_ENST00000420323		ENST00000420323	No	p.D4106Y	c.12316G>T	Unknown	Heterozygous	Unverified	Substitution - Missense	3:52399076..52399076
DNAH2		ENST00000389173	No	p.R700H	c.2099G>A	Unknown	Heterozygous	Unverified	Substitution - Missense	17:7758542..7758542
DNAH3		ENST00000261383	No	p.L1858I	c.5572C>A	Unknown	Heterozygous	Unverified	Substitution - Missense	16:21024670..21024670
DNAH3		ENST00000261383	No	p.?	c.6422-4C>T	Unknown	Heterozygous	Unverified	Unknown	16:20997466..20997466
DNAH3_ENST00000261383		ENST00000261383	No	p.L1858I	c.5572C>A	Unknown	Heterozygous	Unverified	Substitution - Missense	16:21024670..21024670
DNAH3_ENST00000261383		ENST00000261383	No	p.?	c.6422-4C>T	Unknown	Heterozygous	Unverified	Unknown	16:20997466..20997466
DNAH5		ENST00000265104	No	p.L3844L	c.11532T>C	Unknown	Heterozygous	Unverified	Substitution - coding silent	5:13735856..13735856
DNAH5		ENST00000265104	No	p.?	c.13491+10C>A	Unknown	Heterozygous	Unverified	Unknown	5:13701274..13701274
DNAH5		ENST00000265104	No	p.T1199I	c.3596C>T	Unknown	Heterozygous	Unverified	Substitution - Missense	5:13871566..13871566
DNAH5		ENST00000265104	No	p.R1312C	c.3934C>T	Previously Reported	Heterozygous	Unverified	Substitution - Missense	5:13867893..13867893
DNAH5		ENST00000265104	No	p.D1898N	c.5692G>A	Unknown	Heterozygous	Unverified	Substitution - Missense	5:13840923..13840923
DNAH5		ENST00000265104	No	p.S3843S	c.11529G>C	Unknown	Heterozygous	Unverified	Substitution - coding silent	5:13735859..13735859
DNAH6		ENST00000237449	No	p.?	c.9611+3delA	Previously Reported	Heterozygous	Unverified	Unknown	2:84715630..84715630
DNAH6		ENST00000237449	No	p.E629G	c.1886A>G	Unknown	Heterozygous	Unverified	Substitution - Missense	2:84573549..84573549
DNAH6		ENST00000237449	No	p.P76P	c.228A>G	Unknown	Heterozygous	Unverified	Substitution - coding silent	2:84525567..84525567
DNAH6_ENST00000398278		ENST00000398278	No	p.E629G	c.1886A>G	Unknown	Heterozygous	Unverified	Substitution - Missense	2:84573549..84573549
DNAH6_ENST00000398278		ENST00000398278	No	p.P76P	c.228A>G	Unknown	Heterozygous	Unverified	Substitution - coding silent	2:84525567..84525567
DNAH8_ENST00000373278		ENST00000373278	No	p.I71V	c.211A>G	Unknown	Heterozygous	Unverified	Substitution - Missense	6:38723020..38723020
DNAH8_ENST00000449981		ENST00000449981	No	p.I71V	c.211A>G	Unknown	Heterozygous	Unverified	Substitution - Missense	6:38723020..38723020
DNAH9		ENST00000262442	No	p.K3973K	c.11919G>A	Unknown	Heterozygous	Unverified	Substitution - coding silent	17:11929907..11929907
DNAH9		ENST00000262442	No	p.E1898V	c.5693A>T	Unknown	Heterozygous	Unverified	Substitution - Missense	17:11719474..11719474
DNAH9		ENST00000262442	No	p.N3690N	c.11070C>T	Unknown	Heterozygous	Unverified	Substitution - coding silent	17:11886923..11886923
DNAJA2		ENST00000317089	No	p.?	c.138+6T>C	Unknown	Heterozygous	Unverified	Unknown	16:46971890..46971890
DNAJB13		ENST00000339764	No	p.R311H	c.932G>A	Previously Reported	Heterozygous	Unverified	Substitution - Missense	11:73970095..73970095
DNAJB13_ENST00000543947		ENST00000543947	No	p.R136H	c.407G>A	Previously Reported	Heterozygous	Unverified	Substitution - Missense	11:73970095..73970095
DNAJC10		ENST00000264065	No	p.A697P	c.2089G>C	Unknown	Heterozygous	Unverified	Substitution - Missense	2:182759251..182759251
DNAJC11		ENST00000377577	No	p.N265S	c.794A>G	Unknown	Heterozygous	Unverified	Substitution - Missense	1:6645889..6645889
DNAJC11_ENST00000426784		ENST00000426784	No	p.N295S	c.884A>G	Unknown	Heterozygous	Unverified	Substitution - Missense	1:6645889..6645889
DNAJC11_ENST00000451196		ENST00000451196	No	p.N241S	c.722A>G	Unknown	Heterozygous	Unverified	Substitution - Missense	1:6645889..6645889
DNAJC2		XM_379909.2	No	p.E288delE	c.855_857delAGA	Unknown	Heterozygous	Verified	Deletion - In frame	7:103322032..103322034
DNAJC3		ENST00000376795	No	p.A224V	c.671C>T	Unknown	Heterozygous	Unverified	Substitution - Missense	13:95760164..95760164
DNASE2		ENST00000222219	No	p.P163P	c.489C>A	Unknown	Heterozygous	Unverified	Substitution - coding silent	19:12878692..12878692
DNHD1		ENST00000254579	No	p.L4024L	c.12070C>T	Unknown	Heterozygous	Unverified	Substitution - coding silent	11:6567579..6567579
DNHD1		ENST00000254579	No	p.A1372T	c.4114G>A	Unknown	Heterozygous	Unverified	Substitution - Missense	11:6545053..6545053
DNHD1		ENST00000254579	No	p.F520L	c.1558T>C	Unknown	Heterozygous	Unverified	Substitution - Missense	11:6519765..6519765
DNHD1		ENST00000254579	No	p.A144V	c.431C>T	Unknown	Heterozygous	Unverified	Substitution - Missense	11:6498646..6498646
DNHL1		ENST00000314395	No	p.E208G	c.623A>G	Unknown	Heterozygous	Unverified	Substitution - Missense	2:84573549..84573549
DNM1L		ENST00000549701	No	p.V632A	c.1895T>C	Unknown	Heterozygous	Unverified	Substitution - Missense	12:32740419..32740419
DNM1L		ENST00000549701	No	p.?	c.1596+3delA	Unknown	Heterozygous	Verified	Unknown	12:32737164..32737164
DNM1L_ENST00000553257		ENST00000553257	No	p.?	c.1635+3delA	Unknown	Heterozygous	Verified	Unknown	12:32737164..32737164
DNM1L_ENST00000553257		ENST00000553257	No	p.V645A	c.1934T>C	Unknown	Heterozygous	Unverified	Substitution - Missense	12:32740419..32740419
DNM3		ENST00000358155	No	p.?	c.162-3T>C	Unknown	Heterozygous	Unverified	Unknown	1:171921745..171921745
DNM3		ENST00000358155	No	p.R98L	c.293G>T	Unknown	Heterozygous	Unverified	Substitution - Missense	1:171987713..171987713
DNMT3A	1	ENST00000321117	Yes	p.A107V	c.320C>T	Unknown	Heterozygous	Unverified	Substitution - Missense	2:25282569..25282569
DNMT3A_ENST00000406659		ENST00000406659	No	p.A107V	c.320C>T	Unknown	Heterozygous	Unverified	Substitution - Missense	2:25282569..25282569
DNMT3B		ENST00000328111	No	p.P159P	c.477G>A	Unknown	Heterozygous	Unverified	Substitution - coding silent	20:32787274..32787274
DNMT3B		ENST00000328111	No	p.D172D	c.516C>T	Previously Reported	Heterozygous	Unverified	Substitution - coding silent	20:32787313..32787313
DNMT3B_ENST00000201963		ENST00000201963	No	p.P171P	c.513G>A	Unknown	Heterozygous	Unverified	Substitution - coding silent	20:32787274..32787274
DNMT3B_ENST00000201963		ENST00000201963	No	p.D184D	c.552C>T	Previously Reported	Heterozygous	Unverified	Substitution - coding silent	20:32787313..32787313
DNPEP		ENST00000273075	No	p.F269S	c.806T>C	Unknown	Heterozygous	Unverified	Substitution - Missense	2:219384412..219384412
DOCK1		NM_001380.2	No	p.?	c.228-9T>C	Unknown	Heterozygous	Unverified	Unknown	10:126987512..126987512
DOCK1		NM_001380.2	No	p.P1768P	c.5304C>T	Unknown	Heterozygous	Unverified	Substitution - coding silent	10:127444233..127444233
DOCK10		ENST00000258390	No	p.R46M	c.137G>T	Unknown	Heterozygous	Unverified	Substitution - Missense	2:224931655..224931655
DOCK10		ENST00000258390	No	p.L1380L	c.4138C>T	Unknown	Heterozygous	Unverified	Substitution - coding silent	2:224804816..224804816
DOCK10		ENST00000258390	No	p.S1646N	c.4937G>A	Unknown	Heterozygous	Unverified	Substitution - Missense	2:224795090..224795090
DOCK10_ENST00000373702		ENST00000373702	No	p.S186N	c.557G>A	Unknown	Heterozygous	Unverified	Substitution - Missense	2:224795090..224795090
DOCK10_ENST00000409592		ENST00000409592	No	p.S1642N	c.4925G>A	Unknown	Heterozygous	Unverified	Substitution - Missense	2:224795090..224795090
DOCK10_ENST00000409592		ENST00000409592	No	p.R40M	c.119G>T	Unknown	Heterozygous	Unverified	Substitution - Missense	2:224931655..224931655
DOCK10_ENST00000409592		ENST00000409592	No	p.L1376L	c.4126C>T	Unknown	Heterozygous	Unverified	Substitution - coding silent	2:224804816..224804816
DOCK11		ENST00000276202	No	p.G1172E	c.3515G>A	Unknown	Heterozygous	Unverified	Substitution - Missense	X:118624582..118624582
DOCK11		ENST00000276202	No	p.A661T	c.1981G>A	Unknown	Heterozygous	Unverified	Substitution - Missense	X:118588413..118588413
DOCK1_ENST00000280333		ENST00000280333	No	p.?	c.228-9T>C	Unknown	Heterozygous	Unverified	Unknown	10:126987512..126987512
DOCK1_ENST00000280333		ENST00000280333	No	p.P1768P	c.5304C>T	Unknown	Heterozygous	Unverified	Substitution - coding silent	10:127444233..127444233
DOCK3		ENST00000266037	No	p.P1852fs*45	c.5549delC	Previously Reported	Heterozygous	Unverified	Deletion - Frameshift	3:51380173..51380173
DOCK3		ENST00000266037	No	p.T1850fs*47	c.5548delA	Unknown	Heterozygous	Unverified	Deletion - Frameshift	3:51380172..51380172
DOCK3		ENST00000266037	No	p.L1540L	c.4618C>T	Unknown	Heterozygous	Unverified	Substitution - coding silent	3:51357076..51357076
DOCK3_ENST00000266037		ENST00000266037	No	p.T1850fs*47	c.5548delA	Unknown	Heterozygous	Unverified	Deletion - Frameshift	3:51380172..51380172
DOCK3_ENST00000266037		ENST00000266037	No	p.P1852fs*45	c.5549delC	Previously Reported	Heterozygous	Verified	Deletion - Frameshift	3:51380173..51380173
DOCK3_ENST00000266037		ENST00000266037	No	p.L1540L	c.4618C>T	Unknown	Heterozygous	Unverified	Substitution - coding silent	3:51357076..51357076
DOCK4		ENST00000342288	No	p.R335H	c.1004G>A	Previously Reported	Heterozygous	Unverified	Substitution - Missense	7:111935566..111935566
DOCK4_ENST00000437633		ENST00000437633	No	p.R347H	c.1040G>A	Previously Reported	Heterozygous	Unverified	Substitution - Missense	7:111935566..111935566
DOCK5		ENST00000276440	No	p.D1156E	c.3468C>A	Unknown	Heterozygous	Unverified	Substitution - Missense	8:25369585..25369585
DOCK6		ENST00000319867	No	p.H1622H	c.4866C>T	Unknown	Heterozygous	Unverified	Substitution - coding silent	19:11208989..11208989
DOCK6		ENST00000319867	No	p.?	c.5458-10C>A	Unknown	Heterozygous	Unverified	Unknown	19:11202135..11202135
DOCK7		ENST00000340370	No	p.F1355S	c.4064T>C	Unknown	Heterozygous	Unverified	Substitution - Missense	1:62513569..62513569
DOCK7_ENST00000251157		ENST00000251157	No	p.F1386S	c.4157T>C	Unknown	Heterozygous	Unverified	Substitution - Missense	1:62513569..62513569
DOK3		ENST00000357198	No	p.G435G	c.1305C>T	Unknown	Heterozygous	Unverified	Substitution - coding silent	5:177504169..177504169
DONSON		ENST00000303071	No	p.?	c.786-8C>G	Unknown	Heterozygous	Unverified	Unknown	21:33583674..33583674
DOPEY1		ENST00000349129	No	p.D215Y	c.643G>T	Unknown	Heterozygous	Unverified	Substitution - Missense	6:83110276..83110276
DOPEY1_ENST00000237163		ENST00000237163	No	p.D215Y	c.643G>T	Unknown	Heterozygous	Unverified	Substitution - Missense	6:83110276..83110276
DOPEY2		ENST00000399151	No	p.R2055H	c.6164G>A	Unknown	Heterozygous	Unverified	Substitution - Missense	21:36288017..36288017
DOPEY2		ENST00000399151	No	p.?	c.491+4C>T	Unknown	Heterozygous	Unverified	Unknown	21:36200505..36200505
DOPEY2		ENST00000399151	No	p.P1055S	c.3163C>T	Unknown	Heterozygous	Unverified	Substitution - Missense	21:36245143..36245143
DPEP1		ENST00000261615	No	p.I232V	c.694A>G	Unknown	Heterozygous	Unverified	Substitution - Missense	16:89637306..89637306
DPEP1		ENST00000261615	No	p.S319P	c.955T>C	Unknown	Heterozygous	Unverified	Substitution - Missense	16:89637861..89637861
DPEP3		ENST00000268793	No	p.L455P	c.1364T>C	Unknown	Heterozygous	Unverified	Substitution - Missense	16:67975943..67975943
DPP8		ENST00000300141	No	p.D754N	c.2260G>A	Unknown	Heterozygous	Unverified	Substitution - Missense	15:65454274..65454274
DPP8_ENST00000341861		ENST00000341861	No	p.D770N	c.2308G>A	Unknown	Heterozygous	Unverified	Substitution - Missense	15:65454274..65454274
DPY19L1		ENST00000310974	No	p.C194*	c.582C>A	Unknown	Heterozygous	Unverified	Substitution - Nonsense	7:34989905..34989905
DPY19L1		ENST00000310974	No	p.V221I	c.661G>A	Unknown	Heterozygous	Unverified	Substitution - Missense	7:34973548..34973548
DPYSL4		ENST00000338492	No	p.P502P	c.1506C>T	Unknown	Heterozygous	Unverified	Substitution - coding silent	10:132203806..132203806
DQX1		ENST00000393951	No	p.G384V	c.1151G>T	Unknown	Heterozygous	Unverified	Substitution - Missense	2:74520025..74520025
DQX1_ENST00000404568		ENST00000404568	No	p.G502V	c.1505G>T	Unknown	Heterozygous	Unverified	Substitution - Missense	2:74520025..74520025
DRAM1_ENST00000258534		ENST00000258534	No	p.?	c.199+9A>G	Unknown	Heterozygous	Unverified	Unknown	12:101897939..101897939
DRGX		ENST00000434016	No	p.T200I	c.599C>T	Unknown	Heterozygous	Unverified	Substitution - Missense	10:49366324..49366324
DSC2		ENST00000280904	No	p.Y393Y	c.1179T>C	Unknown	Heterozygous	Unverified	Substitution - coding silent	18:31082322..31082322
DSC2		ENST00000280904	No	p.W695R	c.2083T>C	Unknown	Heterozygous	Unverified	Substitution - Missense	18:31071647..31071647
DSC2_ENST00000251081		ENST00000251081	No	p.Y393Y	c.1179T>C	Unknown	Heterozygous	Unverified	Substitution - coding silent	18:31082322..31082322
DSC2_ENST00000251081		ENST00000251081	No	p.W695R	c.2083T>C	Unknown	Heterozygous	Unverified	Substitution - Missense	18:31071647..31071647
DSG4		ENST00000308128	No	p.P1012S	c.3034C>T	Unknown	Heterozygous	Unverified	Substitution - Missense	18:31413506..31413506
DSG4_ENST00000359747		ENST00000359747	No	p.P1031S	c.3091C>T	Unknown	Heterozygous	Unverified	Substitution - Missense	18:31413506..31413506
DSTYK		XM_290898	No	p.G352D	c.1055G>A	Unknown	Heterozygous	Unverified	Substitution - Missense	1:205147676..205147676
DSTYK_ENST00000367162		ENST00000367162	No	p.G891D	c.2672G>A	Unknown	Heterozygous	Verified	Substitution - Missense	1:205147676..205147676
DST_ENST00000244364		ENST00000244364	No	p.P2131A	c.6391C>G	Unknown	Heterozygous	Unverified	Substitution - Missense	6:56561358..56561358
DST_ENST00000370754		ENST00000370754	No	p.E559G	c.1676A>G	Unknown	Heterozygous	Unverified	Substitution - Missense	6:56645869..56645869
DST_ENST00000370769		ENST00000370769	No	p.P4545A	c.13633C>G	Unknown	Heterozygous	Unverified	Substitution - Missense	6:56561358..56561358
DST_ENST00000370769		ENST00000370769	No	p.E381G	c.1142A>G	Unknown	Heterozygous	Verified	Substitution - Missense	6:56645869..56645869
DST_ENST00000370769		ENST00000370769	No	p.E2990*	c.8968G>T	Unknown	Heterozygous	Unverified	Substitution - Nonsense	6:56605027..56605027
DTL		ENST00000366991	No	p.N312S	c.935A>G	Unknown	Heterozygous	Unverified	Substitution - Missense	1:212072113..212072113
DTNA		ENST00000399097	No	p.P234P	c.702G>A	Unknown	Heterozygous	Unverified	Substitution - coding silent	18:34875334..34875334
DTNA		ENST00000399097	No	p.A206T	c.616G>A	Unknown	Heterozygous	Unverified	Substitution - Missense	18:34875248..34875248
DTNA_ENST00000269190		ENST00000269190	No	p.P587P	c.1761G>A	Unknown	Heterozygous	Unverified	Substitution - coding silent	18:34875334..34875334
DTNA_ENST00000269190		ENST00000269190	No	p.A559T	c.1675G>A	Unknown	Heterozygous	Unverified	Substitution - Missense	18:34875248..34875248
DTNA_ENST00000399121		ENST00000399121	No	p.A505T	c.1513G>A	Unknown	Heterozygous	Unverified	Substitution - Missense	18:34875248..34875248
DTNA_ENST00000399121		ENST00000399121	No	p.P533P	c.1599G>A	Unknown	Heterozygous	Unverified	Substitution - coding silent	18:34875334..34875334
DTNA_ENST00000444659		ENST00000444659	No	p.A558T	c.1672G>A	Unknown	Heterozygous	Unverified	Substitution - Missense	18:34875248..34875248
DTNA_ENST00000444659		ENST00000444659	No	p.P586P	c.1758G>A	Unknown	Heterozygous	Unverified	Substitution - coding silent	18:34875334..34875334
DTNB		ENST00000406818	No	p.E519D	c.1557G>T	Unknown	Heterozygous	Unverified	Substitution - Missense	2:25419533..25419533
DTX3L		ENST00000296161	No	p.A126D	c.377C>A	Unknown	Heterozygous	Unverified	Substitution - Missense	3:122566048..122566048
DUOX1		ENST00000389037	No	p.E742D	c.2226G>T	Unknown	Heterozygous	Unverified	Substitution - Missense	15:45144984..45144984
DUOX1_ENST00000561166		ENST00000561166	No	p.E388D	c.1164G>T	Unknown	Heterozygous	Unverified	Substitution - Missense	15:45144984..45144984
DUOX2		ENST00000389039	No	p.P32P	c.96C>A	Unknown	Heterozygous	Unverified	Substitution - coding silent	15:45113051..45113051
DUOXA1		ENST00000267803	No	p.P447S	c.1339C>T	Unknown	Heterozygous	Unverified	Substitution - Missense	15:45117628..45117628
DUS1L		ENST00000306796	No	p.H193H	c.579T>C	Unknown	Heterozygous	Unverified	Substitution - coding silent	17:82061915..82061915
DUSP16		ENST00000228862	No	p.M1V	c.1A>G	Unknown	Heterozygous	Unverified	Substitution - Missense	12:12521098..12521098
DUSP16		ENST00000228862	No	p.S99fs*43	c.294_297delCTCT	Unknown	Heterozygous	Verified	Deletion - Frameshift	12:12519932..12519935
DUSP6		ENST00000279488	No	p.Y98*	c.294C>A	Unknown	Heterozygous	Verified	Substitution - Nonsense	12:89351746..89351746
DUSP7		NM_001947.1	No	p.G158fs*131	c.473delG	Previously Reported	Heterozygous	Verified	Deletion - Frameshift	3:52054266..52054266
DVL3		ENST00000313143	No	p.A629D	c.1886C>A	Unknown	Heterozygous	Unverified	Substitution - Missense	3:184170490..184170490
DYNC1H1		ENST00000360184	No	p.L2156L	c.6466C>T	Unknown	Heterozygous	Unverified	Substitution - coding silent	14:102010800..102010800
DYNC1H1		ENST00000360184	No	p.G1216G	c.3648A>C	Unknown	Heterozygous	Unverified	Substitution - coding silent	14:101997118..101997118
DYNC1H1		ENST00000360184	No	p.?	c.13372+5G>A	Unknown	Heterozygous	Unverified	Unknown	14:102048674..102048674
DYNC2LI1_ENST00000406852		ENST00000406852	No	p.T201A	c.601A>G	Unknown	Heterozygous	Unverified	Substitution - Missense	2:43794737..43794737
DYNLRB2		ENST00000305904	No	p.S13N	c.38G>A	Unknown	Heterozygous	Unverified	Substitution - Missense	16:80543310..80543310
DYRK1B		ENST00000348817	No	p.T308A	c.922A>G	Unknown	Heterozygous	Unverified	Substitution - Missense	19:39827542..39827542
DYRK1B_ENST00000593685		ENST00000593685	No	p.T308A	c.922A>G	Unknown	Heterozygous	Unverified	Substitution - Missense	19:39827542..39827542
DZIP1		ENST00000361396	No	p.?	c.811-9T>C	Unknown	Heterozygous	Unverified	Unknown	13:95624938..95624938
DZIP1L		ENST00000327532	No	p.A225A	c.675C>T	Unknown	Heterozygous	Unverified	Substitution - coding silent	3:138094895..138094895
DZIP1L_ENST00000469243		ENST00000469243	No	p.A225A	c.675C>T	Unknown	Heterozygous	Unverified	Substitution - coding silent	3:138094895..138094895
DZIP1_ENST00000347108		ENST00000347108	No	p.?	c.811-9T>C	Unknown	Heterozygous	Unverified	Unknown	13:95624938..95624938
DZIP3		ENST00000361582	No	p.Q1180*	c.3538C>T	Unknown	Heterozygous	Unverified	Substitution - Nonsense	3:108690808..108690808
E2F5		ENST00000416274	No	p.G300E	c.899G>A	Previously Reported	Heterozygous	Unverified	Substitution - Missense	8:85212172..85212172
EBNA1BP2		ENST00000236051	No	p.R171*	c.511C>T	Previously Reported	Heterozygous	Unverified	Substitution - Nonsense	1:43168965..43168965
EBNA1BP2_ENST00000431635		ENST00000431635	No	p.R226*	c.676C>T	Previously Reported	Heterozygous	Unverified	Substitution - Nonsense	1:43168965..43168965
ECEL1		ENST00000304546	No	p.A420A	c.1260A>G	Unknown	Heterozygous	Unverified	Substitution - coding silent	2:232484148..232484148
ECM1		ENST00000369047	No	p.N428Y	c.1282A>T	Unknown	Heterozygous	Unverified	Substitution - Missense	1:150512550..150512550
ECM1_ENST00000369049		ENST00000369049	No	p.N455Y	c.1363A>T	Unknown	Heterozygous	Unverified	Substitution - Missense	1:150512550..150512550
ECSIT		ENST00000270517	No	p.A227T	c.679G>A	Unknown	Heterozygous	Unverified	Substitution - Missense	19:11513115..11513115
EDEM1		ENST00000256497	No	p.S548R	c.1644C>A	Unknown	Heterozygous	Unverified	Substitution - Missense	3:5211180..5211180
EDEM3		ENST00000318130	No	p.M883I	c.2649G>T	Unknown	Heterozygous	Unverified	Substitution - Missense	1:184694084..184694084
EDEM3_ENST00000318130		ENST00000318130_v70	No	p.M926I	c.2778G>T	Unknown	Heterozygous	Unverified	Substitution - Missense	1:184694084..184694084
EDNRA		ENST00000324300	No	p.I209I	c.627C>T	Unknown	Heterozygous	Unverified	Substitution - coding silent	4:147532584..147532584
EEF1DP1		ENST00000344943	No	p.W204C	c.612G>T	Unknown	Heterozygous	Unverified	Substitution - Missense	19:14071009..14071009
EFCAB10		ENST00000480514	No	p.R48*	c.142C>T	Unknown	Heterozygous	Unverified	Substitution - Nonsense	7:105569536..105569536
EFEMP2		ENST00000307998	No	p.A103T	c.307G>A	Unknown	Heterozygous	Unverified	Substitution - Missense	11:65871217..65871217
EFHB		ENST00000295824	No	p.R247R	c.741A>G	Unknown	Heterozygous	Unverified	Substitution - coding silent	3:19933278..19933278
EFHB_ENST00000295824		ENST00000295824	No	p.R247R	c.741A>G	Unknown	Heterozygous	Unverified	Substitution - coding silent	3:19933278..19933278
EFHC1		ENST00000371068	No	p.A247V	c.740C>T	Unknown	Heterozygous	Unverified	Substitution - Missense	6:52454111..52454111
EFHD1		ENST00000264059	No	p.D139G	c.416A>G	Unknown	Heterozygous	Unverified	Substitution - Missense	2:232662915..232662915
EFNB2		ENST00000245323	No	p.R277R	c.831C>T	Unknown	Heterozygous	Unverified	Substitution - coding silent	13:106493211..106493211
EFTUD1		ENST00000268206	No	p.L1047M	c.3139C>A	Previously Reported	Heterozygous	Unverified	Substitution - Missense	15:82138693..82138693
EGF		ENST00000265171	No	p.G865G	c.2595A>G	Unknown	Heterozygous	Unverified	Substitution - coding silent	4:109987847..109987847
EGFL8		ENST00000395512	No	p.W100*	c.299G>A	Unknown	Heterozygous	Unverified	Substitution - Nonsense	6:32166775..32166775
EGR1_ENST00000239938		ENST00000239938	No	p.P226L	c.677C>T	Unknown	Heterozygous	Unverified	Substitution - Missense	5:138467126..138467126
EGR2		ENST00000242480	No	p.P172H	c.515C>A	Unknown	Heterozygous	Unverified	Substitution - Missense	10:62814123..62814123
EHBP1		ENST00000263991	No	p.G1066E	c.3197G>A	Unknown	Heterozygous	Unverified	Substitution - Missense	2:62996647..62996647
EHBP1		ENST00000263991	No	p.Q1231R	c.3692A>G	Unknown	Heterozygous	Unverified	Substitution - Missense	2:63045496..63045496
EHBP1L1		ENST00000309295	No	p.W35R	c.103T>C	Unknown	Heterozygous	Unverified	Substitution - Missense	11:65576405..65576405
EHD4		ENST00000220325	No	p.L66M	c.196C>A	Unknown	Heterozygous	Unverified	Substitution - Missense	15:41972299..41972299
EHF		ENST00000257831	No	p.G235D	c.704G>A	Unknown	Heterozygous	Unverified	Substitution - Missense	11:34658629..34658629
EHHADH		ENST00000231887	No	p.L255L	c.763C>T	Unknown	Heterozygous	Unverified	Substitution - coding silent	3:185204563..185204563
EHMT1		ENST00000298728	No	p.Y1211H	c.3631T>C	Unknown	Heterozygous	Unverified	Substitution - Missense	9:137834780..137834780
EHMT1_ENST00000460843		ENST00000460843	No	p.Y1242H	c.3724T>C	Unknown	Heterozygous	Unverified	Substitution - Missense	9:137834780..137834780
EHMT2		ENST00000375537	No	p.?	c.3198-8T>A	Unknown	Heterozygous	Unverified	Unknown	6:31881100..31881100
EHMT2_ENST00000395728		ENST00000395728	No	p.?	c.3369-8T>A	Unknown	Heterozygous	Unverified	Unknown	6:31881100..31881100
EIF2AK1		ENST00000199389	No	p.H80H	c.240T>C	Unknown	Heterozygous	Unverified	Substitution - coding silent	7:6054583..6054583
EIF2AK1_ENST00000536084		ENST00000536084	No	p.M1T	c.2T>C	Unknown	Heterozygous	Unverified	Substitution - Missense	7:6054583..6054583
EIF2AK3		ENST00000303236	No	p.M1053V	c.3157A>G	Unknown	Heterozygous	Unverified	Substitution - Missense	2:88557930..88557930
EIF2AK3_ENST00000303236		ENST00000303236	No	p.M1053V	c.3157A>G	Unknown	Heterozygous	Verified	Substitution - Missense	2:88557930..88557930
EIF2AK4		ENST00000263791	No	p.K1303N	c.3909G>T	Unknown	Heterozygous	Unverified	Substitution - Missense	15:40016651..40016651
EIF2C1		ENST00000373204	No	p.G271E	c.812G>A	Unknown	Heterozygous	Unverified	Substitution - Missense	1:35894342..35894342
EIF2C3		ENST00000373191	No	p.A628V	c.1883C>T	Unknown	Heterozygous	Unverified	Substitution - Missense	1:36039830..36039830
EIF2S3_ENST00000423068		ENST00000423068	No	p.L180*	c.537T>A	Unknown	Heterozygous	Unverified	Substitution - Nonsense	X:24060243..24060243
EIF3A		ENST00000369144	No	p.V1380V	c.4140A>G	Unknown	Heterozygous	Unverified	Substitution - coding silent	10:119036048..119036048
EIF4G1		ENST00000319274	No	p.R1214R	c.3642G>T	Unknown	Heterozygous	Unverified	Substitution - coding silent	3:184327429..184327429
EIF4G1		ENST00000319274	No	p.E591K	c.1771G>A	Unknown	Heterozygous	Unverified	Substitution - Missense	3:184322706..184322706
ELAC2		ENST00000338034	No	p.K246N	c.738G>T	Unknown	Heterozygous	Unverified	Substitution - Missense	17:13010613..13010613
ELAVL1		ENST00000407627	No	p.V24A	c.71T>C	Unknown	Heterozygous	Verified	Substitution - Missense	19:7991745..7991745
ELAVL1_ENST00000351593		ENST00000351593	No	p.V51A	c.152T>C	Unknown	Heterozygous	Unverified	Substitution - Missense	19:7991745..7991745
ELAVL2_ENST00000359598		ENST00000359598	No	p.A18V	c.53C>T	Unknown	Heterozygous	Unverified	Substitution - Missense	9:23765028..23765028
ELF4		ENST00000335997	Yes	p.L617F	c.1849C>T	Unknown	Heterozygous	Verified	Substitution - Missense	X:130066864..130066864
ELFN2		ENST00000349653	No	p.E344G	c.1031A>G	Unknown	Heterozygous	Unverified	Substitution - Missense	22:37374504..37374504
ELMOD1		ENST00000265840	No	p.D93D	c.279C>T	Unknown	Heterozygous	Unverified	Substitution - coding silent	11:107631666..107631666
ELMOD1		ENST00000265840	No	p.?	c.290+10T>C	Unknown	Heterozygous	Unverified	Unknown	11:107631687..107631687
ELN		ENST00000252034	Yes	p.G237A	c.710G>C	Unknown	Heterozygous	Verified	Substitution - Missense	7:74048166..74048166
ELN_ENST00000358929		ENST00000358929	No	p.G237A	c.710G>C	Unknown	Heterozygous	Unverified	Substitution - Missense	7:74048166..74048166
ELOVL1		ENST00000372458	No	p.S73F	c.218C>T	Unknown	Heterozygous	Unverified	Substitution - Missense	1:43365205..43365205
ELTD1		ENST00000370742	No	p.T244A	c.730A>G	Unknown	Heterozygous	Unverified	Substitution - Missense	1:78937837..78937837
EMC3		ENST00000429759	No	p.?	c.526+1G>A	Unknown	Heterozygous	Unverified	Unknown	3:9974383..9974383
EMILIN3		ENST00000332312	No	p.R624C	c.1870C>T	Previously Reported	Heterozygous	Unverified	Substitution - Missense	20:41361699..41361699
EML5		ENST00000554922	No	p.?	c.3277+9C>T	Unknown	Heterozygous	Unverified	Unknown	14:88665328..88665328
EML5		ENST00000554922	No	p.S1563I	c.4688G>T	Unknown	Heterozygous	Unverified	Substitution - Missense	14:88626890..88626890
EML5_ENST00000352093		ENST00000352093	No	p.S1517I	c.4550G>T	Unknown	Heterozygous	Unverified	Substitution - Missense	14:88626890..88626890
EML5_ENST00000352093		ENST00000352093	No	p.?	c.3163+9C>T	Unknown	Heterozygous	Unverified	Unknown	14:88665328..88665328
ENAH		ENST00000366844	No	p.R200W	c.598C>T	Unknown	Heterozygous	Unverified	Substitution - Missense	1:225519402..225519402
ENO4		ENST00000341276	No	p.P610S	c.1828C>T	Unknown	Heterozygous	Unverified	Substitution - Missense	10:116881610..116881610
ENPP6		ENST00000296741	No	p.R409S	c.1227G>T	Unknown	Heterozygous	Unverified	Substitution - Missense	4:184091273..184091273
ENSG00000064489		ENST00000354191	No	p.T74N	c.221C>A	Unknown	Heterozygous	Unverified	Substitution - Missense	19:19179638..19179638
ENSG00000113811		ENST00000495461	No	p.V46A	c.137T>C	Unknown	Heterozygous	Unverified	Substitution - Missense	3:53886908..53886908
ENSG00000121031		ENST00000314191	No	p.G2720G	c.8160C>A	Previously Reported	Heterozygous	Unverified	Substitution - coding silent	8:47831916..47831916
ENSG00000167475		ENST00000300959	No	p.S115F	c.344C>T	Unknown	Heterozygous	Unverified	Substitution - Missense	19:1925628..1925628
ENSG00000167475		ENST00000300959	No	p.G31C	c.91G>T	Unknown	Heterozygous	Unverified	Substitution - Missense	19:1925375..1925375
ENSG00000167475		ENST00000300959	No	p.A78A	c.234A>G	Unknown	Heterozygous	Unverified	Substitution - coding silent	19:1925518..1925518
ENSG00000171841		ENST00000307147	No	p.?	c.464+9G>A	Unknown	Heterozygous	Unverified	Unknown	12:8235592..8235592
ENSG00000174501		ENST00000456556	No	p.S610S	c.1830T>C	Unknown	Heterozygous	Unverified	Substitution - coding silent	2:95929079..95929079
ENSG00000177596		ENST00000325811	No	p.W79L	c.236G>T	Unknown	Heterozygous	Unverified	Substitution - Missense	13:74414744..74414744
ENSG00000177596		ENST00000325811	No	p.A76T	c.226G>A	Unknown	Heterozygous	Unverified	Substitution - Missense	13:74414754..74414754
ENSG00000179326		ENST00000318301	No	p.I691N	c.2072T>A	Unknown	Heterozygous	Unverified	Substitution - Missense	5:37211435..37211435
ENSG00000182053		ENST00000332682	No	p.M46I	c.138G>A	Unknown	Heterozygous	Unverified	Substitution - Missense	11:49839183..49839183
ENSG00000183096		ENST00000343709	No	p.I188F	c.562A>T	Unknown	Heterozygous	Unverified	Substitution - Missense	8:91218986..91218986
ENSG00000184844		ENST00000332498	No	p.T64A	c.190A>G	Unknown	Heterozygous	Unverified	Substitution - Missense	8:33969689..33969689
ENSG00000206044		ENST00000382678	No	p.Q31*	c.91C>T	Unknown	Heterozygous	Unverified	Substitution - Nonsense	12:2856957..2856957
ENSG00000214788		ENST00000398992	No	p.I83F	c.247A>T	Unknown	Heterozygous	Unverified	Substitution - Missense	11:59943017..59943017
ENSG00000214944		ENST00000545377	No	p.Q1292H	c.3876G>T	Unknown	Heterozygous	Unverified	Substitution - Missense	5:73897996..73897996
ENSG00000257591		ENST00000439556	No	p.K161fs*23	c.480delG	Previously Reported	Heterozygous	Verified	Deletion - Frameshift	19:12145936..12145936
ENSG00000268040		ENST00000593412	No	p.T92T	c.276T>C	Unknown	Heterozygous	Unverified	Substitution - coding silent	21:45930092..45930092
ENSG00000268427		ENST00000595015	No	p.S5R	c.15C>A	Unknown	Heterozygous	Unverified	Substitution - Missense	22:50275688..50275688
ENTHD1		ENST00000325157	No	p.S487R	c.1461C>A	Unknown	Heterozygous	Unverified	Substitution - Missense	22:39744042..39744042
ENTPD2		ENST00000355097	No	p.?	c.235+2T>C	Unknown	Heterozygous	Unverified	Unknown	9:137052229..137052229
ENTPD3		ENST00000301825	No	p.W403C	c.1209G>C	Unknown	Heterozygous	Unverified	Substitution - Missense	3:40423395..40423395
EPC1		ENST00000263062	No	p.A795V	c.2384C>T	Unknown	Heterozygous	Unverified	Substitution - Missense	10:32271608..32271608
EPG5		ENST00000282041	No	p.A869T	c.2605G>A	Unknown	Heterozygous	Unverified	Substitution - Missense	18:45925851..45925851
EPHA3		ENST00000336596	No	p.S706S	c.2118C>A	Unknown	Heterozygous	Unverified	Substitution - coding silent	3:89429149..89429149
EPHB4		ENST00000358173	No	p.D576G	c.1727A>G	Unknown	Heterozygous	Verified	Substitution - Missense	7:100813681..100813681
EPHX3		ENST00000221730	No	p.Y309*	c.927C>A	Unknown	Heterozygous	Unverified	Substitution - Nonsense	19:15227593..15227593
EPN3		ENST00000268933	No	p.N49S	c.146A>G	Unknown	Heterozygous	Unverified	Substitution - Missense	17:50536702..50536702
EPN3_ENST00000537145		ENST00000537145	No	p.?	c.317-6A>G	Unknown	Heterozygous	Unverified	Unknown	17:50536702..50536702
EPS8L2		ENST00000318562	No	p.G581G	c.1743G>A	Unknown	Heterozygous	Unverified	Substitution - coding silent	11:726160..726160
EPX		ENST00000225371	No	p.S188fs*27	c.557delC	Unknown	Heterozygous	Unverified	Deletion - Frameshift	17:58194055..58194055
ERBB3		ENST00000267101	Yes	p.K177N	c.531G>T	Unknown	Heterozygous	Unverified	Substitution - Missense	12:56086640..56086640
ERBB3_ENST00000267101		ENST00000267101	No	p.K177N	c.531G>T	Unknown	Heterozygous	Verified	Substitution - Missense	12:56086640..56086640
ERBB4		ENST00000342788	Yes	p.Q1126*	c.3376C>T	Unknown	Heterozygous	Unverified	Substitution - Nonsense	2:211386958..211386958
ERBB4_ENST00000402597		ENST00000402597	No	p.Q1116*	c.3346C>T	Unknown	Heterozygous	Unverified	Substitution - Nonsense	2:211386958..211386958
ERCC1	1	ENST00000013807	No	p.S66L	c.197C>T	Unknown	Heterozygous	Unverified	Substitution - Missense	19:45421302..45421302
ERCC1_ENST00000300853		ENST00000300853	No	p.S66L	c.197C>T	Unknown	Heterozygous	Unverified	Substitution - Missense	19:45421302..45421302
ERCC3		ENST00000285398	Yes	p.A740T	c.2218G>A	Unknown	Heterozygous	Verified	Substitution - Missense	2:127257727..127257727
ERCC3		ENST00000285398	Yes	p.R391W	c.1171C>T	Unknown	Heterozygous	Verified	Substitution - Missense	2:127286874..127286874
ERCC6L2		ENST00000437817	No	p.A178V	c.533C>T	Unknown	Heterozygous	Unverified	Substitution - Missense	9:95916343..95916343
ERN1		ENST00000433197	No	p.S549G	c.1645A>G	Unknown	Heterozygous	Unverified	Substitution - Missense	17:64055702..64055702
ERN1_ENST00000433197		ENST00000433197	No	p.S549G	c.1645A>G	Unknown	Heterozygous	Unverified	Substitution - Missense	17:64055702..64055702
ESCO1	1	ENST00000269214	No	p.?	c.2188-4G>A	Unknown	Heterozygous	Unverified	Unknown	18:21532664..21532664
ESRP1		ENST00000358397	No	p.C258fs*1	c.772_775delTGTC	Unknown	Heterozygous	Verified	Deletion - Frameshift	8:94664943..94664946
ESRP1_ENST00000433389		ENST00000433389	No	p.C258fs*1	c.772_775delTGTC	Unknown	Heterozygous	Verified	Deletion - Frameshift	8:94664943..94664946
ESRRG		ENST00000408911	No	p.L241L	c.721T>C	Unknown	Heterozygous	Unverified	Substitution - coding silent	1:216564360..216564360
ESRRG_ENST00000391890		ENST00000391890	No	p.L225L	c.673T>C	Unknown	Heterozygous	Unverified	Substitution - coding silent	1:216564360..216564360
ESX1		ENST00000372588	No	p.P404P	c.1212C>T	Unknown	Heterozygous	Unverified	Substitution - coding silent	X:104250237..104250237
ETFA		ENST00000557943	No	p.V63L	c.187G>T	Unknown	Heterozygous	Unverified	Substitution - Missense	15:76292700..76292700
ETNK2		ENST00000367201	No	p.?	c.1015-3C>T	Unknown	Heterozygous	Unverified	Unknown	1:204134697..204134697
ETV1	1	ENST00000430479	Yes	p.G207E	c.620G>A	Previously Reported	Heterozygous	Verified	Substitution - Missense	7:13931684..13931684
ETV1_ENST00000403527		ENST00000403527	No	p.G167E	c.500G>A	Previously Reported	Heterozygous	Unverified	Substitution - Missense	7:13931684..13931684
ETV3_ENST00000368192		ENST00000368192	No	p.K473fs*4	c.1416delC	Unknown	Heterozygous	Verified	Deletion - Frameshift	1:157124964..157124964
EVI2B		NM_006495.2	No	p.N201D	c.601A>G	Unknown	Heterozygous	Unverified	Substitution - Missense	17:31305009..31305009
EVPL		ENST00000301607	No	p.?	c.808-8G>A	Unknown	Heterozygous	Unverified	Unknown	17:76021789..76021789
EXO1		NM_130398.2	No	p.E170*	c.508G>T	Unknown	Heterozygous	Unverified	Substitution - Nonsense	1:241857447..241857447
EXO1_ENST00000366548		ENST00000366548	No	p.E170*	c.508G>T	Unknown	Heterozygous	Unverified	Substitution - Nonsense	1:241857447..241857447
EXOC2		ENST00000230449	No	p.K540R	c.1619A>G	Unknown	Heterozygous	Unverified	Substitution - Missense	6:564593..564593
EXOC6		ENST00000260762	No	p.P651H	c.1952C>A	Unknown	Heterozygous	Unverified	Substitution - Missense	10:92974231..92974231
EXOC6B_ENST00000272427		ENST00000272427	No	p.A442A	c.1326A>T	Unknown	Heterozygous	Unverified	Substitution - coding silent	2:72498465..72498465
EXOC6_ENST00000371547		ENST00000371547	No	p.P667H	c.2000C>A	Unknown	Heterozygous	Unverified	Substitution - Missense	10:92974231..92974231
EXOC6_ENST00000371552		ENST00000371552	No	p.P646H	c.1937C>A	Unknown	Heterozygous	Unverified	Substitution - Missense	10:92974231..92974231
EXOSC10		ENST00000376936	No	p.H256Q	c.768T>G	Unknown	Heterozygous	Unverified	Substitution - Missense	1:11088189..11088189
EXOSC10		ENST00000376936	No	p.*886Q	c.2656T>C	Unknown	Heterozygous	Unverified	Nonstop extension	1:11066720..11066720
EXOSC10_ENST00000544779		ENST00000544779	No	p.H256Q	c.768T>G	Unknown	Heterozygous	Unverified	Substitution - Missense	1:11088189..11088189
EXOSC2		ENST00000372358	No	p.I256I	c.768C>T	Unknown	Heterozygous	Unverified	Substitution - coding silent	9:130703148..130703148
EXT1		ENST00000378204	Yes	p.M645I	c.1935G>T	Unknown	Heterozygous	Verified	Substitution - Missense	8:117804842..117804842
EXTL3		ENST00000220562	No	p.W778R	c.2332T>C	Unknown	Heterozygous	Unverified	Substitution - Missense	8:28737574..28737574
EYA1		ENST00000388742	No	p.A237V	c.710C>T	Unknown	Heterozygous	Unverified	Substitution - Missense	8:71299163..71299163
EYA1		ENST00000388742	No	p.K43R	c.128A>G	Unknown	Heterozygous	Unverified	Substitution - Missense	8:71334171..71334171
EYA1		ENST00000388742	No	p.?	c.202+7A>G	Unknown	Heterozygous	Unverified	Unknown	8:71334090..71334090
EYA1_ENST00000388740		ENST00000388740	No	p.K10R	c.29A>G	Unknown	Heterozygous	Unverified	Substitution - Missense	8:71334171..71334171
EYA1_ENST00000388740		ENST00000388740	No	p.?	c.103+7A>G	Unknown	Heterozygous	Unverified	Unknown	8:71334090..71334090
EYA1_ENST00000388740		ENST00000388740	No	p.A204V	c.611C>T	Unknown	Heterozygous	Unverified	Substitution - Missense	8:71299163..71299163
EYS		ENST00000342421	No	p.G490D	c.1469G>A	Unknown	Heterozygous	Unverified	Substitution - Missense	6:65344168..65344168
EYS_ENST00000370621		ENST00000370621	No	p.G490D	c.1469G>A	Unknown	Heterozygous	Unverified	Substitution - Missense	6:65344168..65344168
F12		ENST00000253496	No	p.G127R	c.379G>A	Unknown	Heterozygous	Verified	Substitution - Missense	5:177405341..177405341
F13B		ENST00000367412	No	p.?	c.1171+2T>C	Unknown	Heterozygous	Unverified	Unknown	1:197057011..197057011
F8		ENST00000360256	No	p.T1609fs*4	c.4825_4826insA	Previously Reported	Heterozygous	Verified	Insertion - Frameshift	X:154928964..154928965
F8_ENST00000360256		ENST00000360256	No	p.T1609fs*4	c.4825_4826insA	Previously Reported	Heterozygous	Unverified	Insertion - Frameshift	X:154928964..154928965
FABP2		ENST00000274024	No	p.L37F	c.111G>T	Unknown	Heterozygous	Unverified	Substitution - Missense	4:119320799..119320799
FADD		ENST00000301838	No	p.R64H	c.191G>A	Unknown	Heterozygous	Unverified	Substitution - Missense	11:70203650..70203650
FAF1		ENST00000396153	No	p.Y207H	c.619T>C	Unknown	Heterozygous	Unverified	Substitution - Missense	1:50705824..50705824
FAH		ENST00000261755	No	p.S90F	c.269C>T	Unknown	Heterozygous	Unverified	Substitution - Missense	15:80159832..80159832
FAM100A		ENST00000283474	No	p.Q135fs*>44	c.392_393insG	Unknown	Heterozygous	Verified	Insertion - Frameshift	16:4609774..4609775
FAM100A_ENST00000590891		ENST00000590891	No	p.Q170fs*>44	c.497_498insG	Unknown	Heterozygous	Verified	Insertion - Frameshift	16:4609774..4609775
FAM103A1		ENST00000304191	No	p.K24E	c.70A>G	Unknown	Heterozygous	Unverified	Substitution - Missense	15:82989088..82989088
FAM109A_ENST00000450786		ENST00000450786	No	p.A235A	c.705G>A	Unknown	Heterozygous	Unverified	Substitution - coding silent	12:111362665..111362665
FAM111A		ENST00000528737	No	p.E267E	c.801G>A	Unknown	Heterozygous	Unverified	Substitution - coding silent	11:59152469..59152469
FAM116A		ENST00000311128	No	p.R584W	c.1750C>T	Unknown	Heterozygous	Unverified	Substitution - Missense	3:57628291..57628291
FAM120A_ENST00000375389		ENST00000375389	No	p.T613T	c.1839T>C	Unknown	Heterozygous	Unverified	Substitution - coding silent	9:93529685..93529685
FAM120B		ENST00000476287	No	p.Y298fs*24	c.887delT	Unknown	Heterozygous	Verified	Deletion - Frameshift	6:170318277..170318277
FAM120B_ENST00000537664		ENST00000537664	No	p.Y321fs*24	c.956delT	Unknown	Heterozygous	Verified	Deletion - Frameshift	6:170318277..170318277
FAM120C		ENST00000375180	No	p.S523Y	c.1568C>A	Unknown	Heterozygous	Unverified	Substitution - Missense	X:54134879..54134879
FAM122A		ENST00000394264	No	p.R195K	c.584G>A	Unknown	Heterozygous	Unverified	Substitution - Missense	9:68780748..68780748
FAM123B_ENST00000330258		ENST00000330258	No	p.Q675H	c.2025G>T	Unknown	Heterozygous	Unverified	Substitution - Missense	X:64191262..64191262
FAM123B_ENST00000330258		ENST00000330258	No	p.S174fs*1	c.519_520insT	Previously Reported	Heterozygous	Verified	Insertion - Frameshift	X:64192767..64192768
FAM123C		ENST00000321420	No	p.T730A	c.2188A>G	Unknown	Heterozygous	Unverified	Substitution - Missense	2:130764260..130764260
FAM124A		ENST00000280057	No	p.R224M	c.671G>T	Unknown	Heterozygous	Unverified	Substitution - Missense	13:51251930..51251930
FAM125B		ENST00000361171	No	p.?	c.539+10A>C	Unknown	Heterozygous	Unverified	Unknown	9:126392205..126392205
FAM125B_ENST00000436593		ENST00000436593	No	p.?	c.494+10A>C	Unknown	Heterozygous	Unverified	Unknown	9:126392205..126392205
FAM125B_ENST00000535766		ENST00000535766	No	p.?	c.518+10A>C	Unknown	Heterozygous	Unverified	Unknown	9:126392205..126392205
FAM131A		ENST00000310585	No	p.?	c.416-1G>A	Unknown	Heterozygous	Unverified	Unknown	3:184342743..184342743
FAM131A_ENST00000383847		ENST00000383847	No	p.?	c.509-1G>A	Unknown	Heterozygous	Unverified	Unknown	3:184342743..184342743
FAM133A		ENST00000538690	No	p.R180fs*43	c.532delA	Unknown	Heterozygous	Verified	Deletion - Frameshift	X:93709951..93709951
FAM134B		ENST00000306320	No	p.D162V	c.485A>T	Unknown	Heterozygous	Unverified	Substitution - Missense	5:16483446..16483446
FAM134B_ENST00000399793		ENST00000399793	No	p.D21V	c.62A>T	Unknown	Heterozygous	Unverified	Substitution - Missense	5:16483446..16483446
FAM134C		ENST00000309428	No	p.L431I	c.1291C>A	Unknown	Heterozygous	Unverified	Substitution - Missense	17:42581923..42581923
FAM150B		ENST00000403610	No	p.?	c.454-1G>A	Unknown	Heterozygous	Unverified	Unknown	2:280153..280153
FAM150B_ENST00000403610		ENST00000403610	No	p.?	c.454-1G>A	Unknown	Heterozygous	Unverified	Unknown	2:280153..280153
FAM153A		ENST00000360669	No	p.Q15R	c.44A>G	Unknown	Heterozygous	Unverified	Substitution - Missense	5:177744952..177744952
FAM160A1		ENST00000435205	No	p.E60K	c.178G>A	Unknown	Heterozygous	Unverified	Substitution - Missense	4:151577522..151577522
FAM160A1_ENST00000435205		ENST00000435205	No	p.E60K	c.178G>A	Unknown	Heterozygous	Unverified	Substitution - Missense	4:151577522..151577522
FAM166A		ENST00000344774	No	p.G22S	c.64G>A	Unknown	Heterozygous	Unverified	Substitution - Missense	9:137245846..137245846
FAM166A_ENST00000388932		ENST00000388932	No	p.G22S	c.64G>A	Unknown	Heterozygous	Unverified	Substitution - Missense	9:137245846..137245846
FAM167B		ENST00000373582	No	p.W55C	c.165G>T	Unknown	Heterozygous	Unverified	Substitution - Missense	1:32247586..32247586
FAM167B		ENST00000373582	No	p.A58V	c.173C>T	Unknown	Heterozygous	Unverified	Substitution - Missense	1:32247594..32247594
FAM170A		ENST00000335286	No	p.E299K	c.895G>A	Unknown	Heterozygous	Unverified	Substitution - Missense	5:119634643..119634643
FAM173B		ENST00000511437	No	p.V183A	c.548T>C	Unknown	Heterozygous	Unverified	Substitution - Missense	5:10227595..10227595
FAM189A1		ENST00000261275	No	p.?	c.1303+7C>T	Unknown	Heterozygous	Unverified	Unknown	15:29124680..29124680
FAM196A		ENST00000522781	No	p.R85H	c.254G>A	Previously Reported	Heterozygous	Unverified	Substitution - Missense	10:127176142..127176142
FAM198A		ENST00000273146	No	p.E202fs*44	c.600delG	Unknown	Heterozygous	Verified	Deletion - Frameshift	3:43033085..43033085
FAM198A_ENST00000430121		ENST00000430121	No	p.E276fs*44	c.822delG	Unknown	Heterozygous	Verified	Deletion - Frameshift	3:43033085..43033085
FAM198B		ENST00000296530	No	p.A138V	c.413C>T	Unknown	Heterozygous	Unverified	Substitution - Missense	4:158170963..158170963
FAM198B		ENST00000296530	No	p.H510Y	c.1528C>T	Unknown	Heterozygous	Unverified	Substitution - Missense	4:158127439..158127439
FAM198B_ENST00000393807		ENST00000393807	No	p.H518Y	c.1552C>T	Unknown	Heterozygous	Unverified	Substitution - Missense	4:158127439..158127439
FAM198B_ENST00000393807		ENST00000393807	No	p.A138V	c.413C>T	Unknown	Heterozygous	Unverified	Substitution - Missense	4:158170963..158170963
FAM198B_ENST00000417442		ENST00000417442	No	p.A138V	c.413C>T	Unknown	Heterozygous	Unverified	Substitution - Missense	4:158170963..158170963
FAM205A		ENST00000378788	No	p.C1327C	c.3981T>C	Unknown	Heterozygous	Unverified	Substitution - coding silent	9:34723259..34723259
FAM205A_ENST00000378788		ENST00000378788	No	p.C1327C	c.3981T>C	Unknown	Heterozygous	Unverified	Substitution - coding silent	9:34723259..34723259
FAM21C		ENST00000374362	No	p.K754N	c.2262A>T	Unknown	Heterozygous	Unverified	Substitution - Missense	10:45777392..45777392
FAM227A		ENST00000466655	No	p.W5C	c.15G>T	Unknown	Heterozygous	Unverified	Substitution - Missense	22:38639616..38639616
FAM26E		ENST00000368599	No	p.V167I	c.499G>A	Unknown	Heterozygous	Unverified	Substitution - Missense	6:116512195..116512195
FAM45A		ENST00000361432	No	p.L227L	c.681G>A	Unknown	Heterozygous	Unverified	Substitution - coding silent	10:119123556..119123556
FAM46A		ENST00000320172	No	p.T252I	c.755C>T	Unknown	Heterozygous	Unverified	Substitution - Missense	6:81750269..81750269
FAM46A_ENST00000369756		ENST00000369756	No	p.T333I	c.998C>T	Unknown	Heterozygous	Unverified	Substitution - Missense	6:81750269..81750269
FAM47A		ENST00000346193	No	p.R345H	c.1034G>A	Unknown	Heterozygous	Unverified	Substitution - Missense	X:34131245..34131245
FAM47A		ENST00000346193	No	p.Q474Q	c.1422G>A	Unknown	Heterozygous	Unverified	Substitution - coding silent	X:34130857..34130857
FAM47E		ENST00000424749	No	p.K204N	c.612G>T	Unknown	Heterozygous	Unverified	Substitution - Missense	4:76268711..76268711
FAM47E_ENST00000424749		ENST00000424749_v68	No	p.K204N	c.612G>T	Unknown	Heterozygous	Unverified	Substitution - Missense	4:76268711..76268711
FAM65C		ENST00000327979	No	p.?	c.944+9C>T	Unknown	Heterozygous	Unverified	Unknown	20:50608380..50608380
FAM71C		ENST00000324341	No	p.G19C	c.55G>T	Unknown	Heterozygous	Unverified	Substitution - Missense	12:99648229..99648229
FAM73A		ENST00000370791	No	p.C349*	c.1047T>A	Unknown	Heterozygous	Unverified	Substitution - Nonsense	1:77858988..77858988
FAM73B		ENST00000358369	No	p.A152A	c.456G>A	Unknown	Heterozygous	Unverified	Substitution - coding silent	9:129049416..129049416
FAM75D1		ENST00000344803	No	p.F406L	c.1216T>C	Unknown	Heterozygous	Unverified	Substitution - Missense	9:81991686..81991686
FAM75D4		ENST00000344803	No	p.F406L	c.1216T>C	Unknown	Heterozygous	Unverified	Substitution - Missense	9:81991686..81991686
FAM81B		ENST00000283357	No	p.A218D	c.653C>A	Unknown	Heterozygous	Unverified	Substitution - Missense	5:95420399..95420399
FAM83D		ENST00000217429	No	p.P390P	c.1170C>T	Unknown	Heterozygous	Unverified	Substitution - coding silent	20:38951842..38951842
FAM83D		ENST00000217429	No	p.D392E	c.1176C>A	Unknown	Heterozygous	Unverified	Substitution - Missense	20:38951848..38951848
FAM83G		ENST00000345041	No	p.G85S	c.253G>A	Unknown	Heterozygous	Unverified	Substitution - Missense	17:19003789..19003789
FAM91A1		ENST00000334705	No	p.T499T	c.1497G>A	Unknown	Heterozygous	Unverified	Substitution - coding silent	8:123798175..123798175
FANCA	1	ENST00000389301	Yes	p.?	c.1083+8G>T	Unknown	Heterozygous	Unverified	Unknown	16:89792463..89792463
FANCA	1	ENST00000389301	Yes	p.E369D	c.1107G>T	Unknown	Heterozygous	Unverified	Substitution - Missense	16:89792045..89792045
FANCC_ENST00000289081		ENST00000289081	No	p.A181A	c.543G>A	Unknown	Heterozygous	Unverified	Substitution - coding silent	9:95150066..95150066
FANCE	1	ENST00000229769	Yes	p.L454L	c.1362G>A	Unknown	Heterozygous	Unverified	Substitution - coding silent	6:35460597..35460597
FANK1		ENST00000368693	No	p.L125L	c.375G>A	Unknown	Heterozygous	Unverified	Substitution - coding silent	10:125995475..125995475
FANK1_ENST00000368691		ENST00000368691	No	p.L125L	c.375G>A	Unknown	Heterozygous	Unverified	Substitution - coding silent	10:125995475..125995475
FARP1		ENST00000319562	No	p.V821fs*5	c.2456delG	Previously Reported	Heterozygous	Unverified	Deletion - Frameshift	13:98439983..98439983
FARP1_ENST00000376586		ENST00000376586	No	p.V852fs*5	c.2549delG	Previously Reported	Heterozygous	Unverified	Deletion - Frameshift	13:98439983..98439983
FASN		ENST00000306749	No	p.Q1776R	c.5327A>G	Unknown	Heterozygous	Verified	Substitution - Missense	17:82083531..82083531
FASTKD1		ENST00000453153	No	p.Q599*	c.1795C>T	Unknown	Heterozygous	Unverified	Substitution - Nonsense	2:169544742..169544742
FAT		ENST00000441802	No	p.T4047A	c.12139A>G	Unknown	Heterozygous	Unverified	Substitution - Missense	4:186598090..186598090
FAT		ENST00000441802	No	p.A3007A	c.9021G>A	Unknown	Heterozygous	Unverified	Substitution - coding silent	4:186617059..186617059
FAT1		ENST00000441802	Yes	p.A3007A	c.9021G>A	Unknown	Heterozygous	Unverified	Substitution - coding silent	4:186617059..186617059
FAT1		ENST00000441802	Yes	p.T4047A	c.12139A>G	Unknown	Heterozygous	Unverified	Substitution - Missense	4:186598090..186598090
FAT2		ENST00000261800	No	p.N2102N	c.6306T>C	Unknown	Heterozygous	Unverified	Substitution - coding silent	5:151544821..151544821
FAT2		ENST00000261800	No	p.A2804A	c.8412T>A	Unknown	Heterozygous	Unverified	Substitution - coding silent	5:151542715..151542715
FAT2		ENST00000261800	No	p.L881M	c.2641C>A	Unknown	Heterozygous	Unverified	Substitution - Missense	5:151566291..151566291
FAT3_ENST00000298047		ENST00000298047_v61	No	p.G781G	c.2343G>A	Unknown	Heterozygous	Unverified	Substitution - coding silent	11:92354455..92354455
FAT3_ENST00000298047		ENST00000298047_v61	No	p.T1700N	c.5099C>A	Unknown	Heterozygous	Unverified	Substitution - Missense	11:92798112..92798112
FAT3_ENST00000409404		ENST00000409404	No	p.T1700N	c.5099C>A	Unknown	Heterozygous	Unverified	Substitution - Missense	11:92798112..92798112
FAT3_ENST00000409404		ENST00000409404	No	p.G781G	c.2343G>A	Unknown	Heterozygous	Unverified	Substitution - coding silent	11:92354455..92354455
FAT3_ENST00000541502		ENST00000541502	No	p.G781G	c.2343G>A	Unknown	Heterozygous	Unverified	Substitution - coding silent	11:92354455..92354455
FAT4		ENST00000330166	Yes	p.A43T	c.127G>A	Unknown	Heterozygous	Unverified	Substitution - Missense	4:125316538..125316538
FAT4		ENST00000330166	Yes	p.G1265G	c.3795T>C	Unknown	Heterozygous	Unverified	Substitution - coding silent	4:125320206..125320206
FAT4		ENST00000330166	Yes	p.D3168D	c.9504T>C	Unknown	Heterozygous	Unverified	Substitution - coding silent	4:125450520..125450520
FAT4		ENST00000330166	Yes	p.P115P	c.345C>T	Unknown	Heterozygous	Unverified	Substitution - coding silent	4:125316756..125316756
FAT4_ENST00000394329		ENST00000394329	No	p.P115P	c.345C>T	Unknown	Heterozygous	Unverified	Substitution - coding silent	4:125316756..125316756
FAT4_ENST00000394329		ENST00000394329	No	p.G1265G	c.3795T>C	Unknown	Heterozygous	Unverified	Substitution - coding silent	4:125320206..125320206
FAT4_ENST00000394329		ENST00000394329	No	p.A43T	c.127G>A	Unknown	Heterozygous	Unverified	Substitution - Missense	4:125316538..125316538
FAT4_ENST00000394329		ENST00000394329	No	p.D3168D	c.9504T>C	Unknown	Heterozygous	Unverified	Substitution - coding silent	4:125450520..125450520
FBL		ENST00000221801	No	p.R74W	c.220C>T	Previously Reported	Heterozygous	Unverified	Substitution - Missense	19:39840477..39840477
FBN1		ENST00000316623	No	p.A2655A	c.7965G>A	Previously Reported	Heterozygous	Unverified	Substitution - coding silent	15:48415622..48415622
FBN2		ENST00000262464	No	p.Q1182H	c.3546G>T	Unknown	Heterozygous	Unverified	Substitution - Missense	5:128338049..128338049
FBN2_ENST00000508053		ENST00000508053	No	p.Q1182H	c.3546G>T	Unknown	Heterozygous	Unverified	Substitution - Missense	5:128338049..128338049
FBXL19		NM_019085.1	No	p.P509P	c.1527T>A	Unknown	Heterozygous	Unverified	Substitution - coding silent	16:30947182..30947182
FBXL19		NM_019085.1	No	p.A359V	c.1076C>T	Unknown	Heterozygous	Unverified	Substitution - Missense	16:30942435..30942435
FBXL19_ENST00000380310		ENST00000380310	No	p.P679P	c.2037T>A	Unknown	Heterozygous	Unverified	Substitution - coding silent	16:30947182..30947182
FBXL19_ENST00000380310		ENST00000380310	No	p.A529V	c.1586C>T	Unknown	Heterozygous	Unverified	Substitution - Missense	16:30942435..30942435
FBXL3		ENST00000355619	No	p.E15K	c.43G>A	Unknown	Heterozygous	Unverified	Substitution - Missense	13:77021818..77021818
FBXL7		ENST00000504595	No	p.P54S	c.160C>T	Unknown	Heterozygous	Unverified	Substitution - Missense	5:15927922..15927922
FBXO21		ENST00000330622	No	p.I169fs*13	c.497_498insA	Unknown	Heterozygous	Verified	Insertion - Frameshift	12:117177614..117177615
FCGR2B_ENST00000358671		ENST00000358671	No	p.A286V	c.857C>T	Unknown	Heterozygous	Unverified	Substitution - Missense	1:161677477..161677477
FCHO2		ENST00000430046	No	p.N15fs*11	c.38delA	Previously Reported	Heterozygous	Unverified	Deletion - Frameshift	5:72968502..72968502
FCHO2_ENST00000287761		ENST00000287761	No	p.N15fs*11	c.38delA	Previously Reported	Heterozygous	Unverified	Deletion - Frameshift	5:72968502..72968502
FCHO2_ENST00000430046		ENST00000430046	No	p.N15fs*11	c.38delA	Previously Reported	Heterozygous	Unverified	Deletion - Frameshift	5:72968502..72968502
FCHSD2		NM_014824.1	No	p.D615N	c.1843G>A	Unknown	Heterozygous	Unverified	Substitution - Missense	11:72841499..72841499
FCHSD2_ENST00000409418		ENST00000409418	No	p.D671N	c.2011G>A	Unknown	Heterozygous	Unverified	Substitution - Missense	11:72841499..72841499
FCN2		ENST00000291744	No	p.P97P	c.291G>A	Unknown	Heterozygous	Unverified	Substitution - coding silent	9:134884762..134884762
FCRL1		ENST00000368176	No	p.A92A	c.276G>A	Unknown	Heterozygous	Unverified	Substitution - coding silent	1:157803888..157803888
FCRL1		ENST00000368176	No	p.?	c.1218+1G>A	Unknown	Heterozygous	Unverified	Unknown	1:157797100..157797100
FCRL1_ENST00000358292		ENST00000358292	No	p.A92A	c.276G>A	Unknown	Heterozygous	Unverified	Substitution - coding silent	1:157803888..157803888
FCRL1_ENST00000358292		ENST00000358292	No	p.?	c.1091+1G>A	Unknown	Heterozygous	Unverified	Unknown	1:157797100..157797100
FCRL2		ENST00000361516	No	p.D390G	c.1169A>G	Unknown	Heterozygous	Unverified	Substitution - Missense	1:157766965..157766965
FCRL2		ENST00000361516	No	p.L317L	c.949C>T	Unknown	Heterozygous	Unverified	Substitution - coding silent	1:157767444..157767444
FCRL2_ENST00000469986		ENST00000469986	No	p.L64L	c.190C>T	Unknown	Heterozygous	Unverified	Substitution - coding silent	1:157767444..157767444
FCRL2_ENST00000469986		ENST00000469986	No	p.D137G	c.410A>G	Unknown	Heterozygous	Unverified	Substitution - Missense	1:157766965..157766965
FCRLA		NM_032738.3	No	p.S264S	c.792C>T	Unknown	Heterozygous	Unverified	Substitution - coding silent	1:161713092..161713092
FCRLA		NM_032738.3	No	p.?	c.785-2A>T	Unknown	Heterozygous	Unverified	Unknown	1:161713083..161713083
FCRLA_ENST00000367959		ENST00000367959	No	p.?	c.854-2A>T	Unknown	Heterozygous	Unverified	Unknown	1:161713083..161713083
FCRLA_ENST00000367959		ENST00000367959	No	p.S287S	c.861C>T	Unknown	Heterozygous	Unverified	Substitution - coding silent	1:161713092..161713092
FCRLA_ENST00000540926		ENST00000540926	No	p.S270S	c.810C>T	Unknown	Heterozygous	Unverified	Substitution - coding silent	1:161713092..161713092
FCRLA_ENST00000540926		ENST00000540926	No	p.?	c.803-2A>T	Unknown	Heterozygous	Unverified	Unknown	1:161713083..161713083
FDXR		ENST00000581530	No	p.N162N	c.486C>T	Unknown	Heterozygous	Unverified	Substitution - coding silent	17:74866152..74866152
FDXR_ENST00000455107		ENST00000455107	No	p.N118N	c.354C>T	Unknown	Heterozygous	Unverified	Substitution - coding silent	17:74866152..74866152
FDXR_ENST00000581530		ENST00000581530	No	p.N162N	c.486C>T	Unknown	Heterozygous	Unverified	Substitution - coding silent	17:74866152..74866152
FER1L5		ENST00000505256	No	p.?	c.4138+4C>T	Unknown	Heterozygous	Unverified	Unknown	2:96695908..96695908
FETUB		ENST00000265029	No	p.Q116R	c.347A>G	Unknown	Heterozygous	Unverified	Substitution - Missense	3:186642481..186642481
FEZF1		ENST00000442488	No	p.N164K	c.492C>G	Unknown	Heterozygous	Unverified	Substitution - Missense	7:122303946..122303946
FEZF1		ENST00000442488	No	p.N21fs*3	c.59_60insGG	Unknown	Heterozygous	Unverified	Insertion - Frameshift	7:122304378..122304379
FFAR2		ENST00000246549	No	p.L100M	c.298C>A	Unknown	Heterozygous	Verified	Substitution - Missense	19:35450012..35450012
FGD3		NM_033086.1	No	p.T467T	c.1401C>T	Unknown	Heterozygous	Unverified	Substitution - coding silent	9:93020331..93020331
FGD3_ENST00000375482		ENST00000375482	No	p.T467T	c.1401C>T	Unknown	Heterozygous	Unverified	Substitution - coding silent	9:93020331..93020331
FGF5		ENST00000312465	No	p.A143V	c.428C>T	Previously Reported	Heterozygous	Unverified	Substitution - Missense	4:80274981..80274981
FGFR1		ENST00000447712	Yes	p.G567D	c.1700G>A	Unknown	Heterozygous	Unverified	Substitution - Missense	8:38416024..38416024
FGFR1_ENST00000335922		ENST00000335922	No	p.G557D	c.1670G>A	Unknown	Heterozygous	Unverified	Substitution - Missense	8:38416024..38416024
FGFR1_ENST00000341462		ENST00000341462	No	p.G567D	c.1700G>A	Unknown	Heterozygous	Unverified	Substitution - Missense	8:38416024..38416024
FGFR1_ENST00000447712		ENST00000447712	No	p.G567D	c.1700G>A	Unknown	Heterozygous	Unverified	Substitution - Missense	8:38416024..38416024
FHDC1		ENST00000260008	No	p.E491D	c.1473G>T	Unknown	Heterozygous	Unverified	Substitution - Missense	4:152974764..152974764
FHL1		ENST00000370690	No	p.?	c.501+3A>T	Unknown	Heterozygous	Unverified	Unknown	X:136207964..136207964
FHL1_ENST00000370683		ENST00000370683	No	p.?	c.549+3A>T	Unknown	Heterozygous	Unverified	Unknown	X:136207964..136207964
FHL1_ENST00000394155		ENST00000394155	No	p.?	c.501+3A>T	Unknown	Heterozygous	Unverified	Unknown	X:136207964..136207964
FHL1_ENST00000539015		ENST00000539015	No	p.?	c.588+3A>T	Unknown	Heterozygous	Unverified	Unknown	X:136207964..136207964
FHOD3		ENST00000257209	No	p.?	c.337+2T>C	Unknown	Heterozygous	Unverified	Unknown	18:36372746..36372746
FHOD3		ENST00000257209	No	p.L699L	c.2097G>A	Unknown	Heterozygous	Unverified	Substitution - coding silent	18:36717920..36717920
FIBIN		ENST00000318627	No	p.R89H	c.266G>A	Unknown	Heterozygous	Unverified	Substitution - Missense	11:26994792..26994792
FIGN		ENST00000333129	No	p.K70fs*29	c.210delA	Previously Reported	Heterozygous	Verified	Deletion - Frameshift	2:163611622..163611622
FILIP1L		ENST00000331335	No	p.W1042R	c.3124T>C	Unknown	Heterozygous	Unverified	Substitution - Missense	3:99848552..99848552
FILIP1L_ENST00000354552		ENST00000354552	No	p.W1042R	c.3124T>C	Unknown	Heterozygous	Unverified	Substitution - Missense	3:99848552..99848552
FITM1		ENST00000267426	No	p.P155P	c.465A>G	Unknown	Heterozygous	Unverified	Substitution - coding silent	14:24132409..24132409
FITM1		ENST00000267426	No	p.S151Y	c.452C>A	Unknown	Heterozygous	Unverified	Substitution - Missense	14:24132396..24132396
FKBP10		ENST00000321562	No	p.M509I	c.1527G>A	Unknown	Heterozygous	Unverified	Substitution - Missense	17:41821781..41821781
FKBP10		ENST00000321562	No	p.R309H	c.926G>A	Unknown	Heterozygous	Unverified	Substitution - Missense	17:41819538..41819538
FKBP10_ENST00000544340		ENST00000544340	No	p.M282I	c.846G>A	Unknown	Heterozygous	Unverified	Substitution - Missense	17:41821781..41821781
FKBP10_ENST00000544340		ENST00000544340	No	p.R21H	c.62G>A	Unknown	Heterozygous	Unverified	Substitution - Missense	17:41819538..41819538
FLG2		ENST00000388718	No	p.R839I	c.2516G>T	Unknown	Heterozygous	Unverified	Substitution - Missense	1:152355270..152355270
FLJ16331		ENST00000359762	No	p.E244K	c.730G>A	Unknown	Heterozygous	Unverified	Substitution - Missense	11:65222563..65222563
FLJ38451		ENST00000407202	No	p.W334*	c.1001G>A	Unknown	Heterozygous	Unverified	Substitution - Nonsense	19:34958617..34958617
FLJ45224		ENST00000357098	No	p.S168C	c.502A>T	Unknown	Heterozygous	Unverified	Substitution - Missense	9:136983567..136983567
FLNB		ENST00000295956	No	p.?	c.7021+10A>G	Unknown	Heterozygous	Unverified	Unknown	3:58159696..58159696
FLNB_ENST00000490882		ENST00000490882	No	p.?	c.7114+10A>G	Unknown	Heterozygous	Unverified	Unknown	3:58159696..58159696
FLT1		ENST00000282397	No	p.?	c.3287-1G>A	Unknown	Heterozygous	Unverified	Unknown	13:28317598..28317598
FLT1_ENST00000543394		ENST00000543394	No	p.?	c.356-1G>A	Unknown	Heterozygous	Unverified	Unknown	13:28317598..28317598
FLT3		ENST00000241453	Yes	p.P986fs*>8	c.2955_2956delTC	Previously Reported	Heterozygous	Unverified	Deletion - Frameshift	13:28004078..28004079
FLT4		ENST00000393347	Yes	p.Y1091C	c.3272A>G	Unknown	Heterozygous	Unverified	Substitution - Missense	5:180614127..180614127
FLT4		ENST00000393347	Yes	p.S376S	c.1128C>T	Unknown	Heterozygous	Unverified	Substitution - coding silent	5:180626241..180626241
FLT4_ENST00000261937		ENST00000261937	No	p.Y1091C	c.3272A>G	Unknown	Heterozygous	Verified	Substitution - Missense	5:180614127..180614127
FLT4_ENST00000261937		ENST00000261937	No	p.S376S	c.1128C>T	Unknown	Heterozygous	Unverified	Substitution - coding silent	5:180626241..180626241
FLT4_ENST00000376868		ENST00000376868	No	p.S186S	c.558C>T	Unknown	Heterozygous	Unverified	Substitution - coding silent	5:180626241..180626241
FMN1		ENST00000414268	No	p.R752Q	c.2255G>A	Unknown	Heterozygous	Unverified	Substitution - Missense	15:32969446..32969446
FMN1_ENST00000334528		ENST00000334528	No	p.R529Q	c.1586G>A	Unknown	Heterozygous	Unverified	Substitution - Missense	15:32969446..32969446
FMNL2		ENST00000288670	No	p.?	c.2840-3C>A	Unknown	Heterozygous	Unverified	Unknown	2:152637565..152637565
FMNL2		ENST00000288670	No	p.A786S	c.2356G>T	Unknown	Heterozygous	Unverified	Substitution - Missense	2:152628489..152628489
FMO2		ENST00000209929	No	p.A296D	c.887C>A	Unknown	Heterozygous	Unverified	Substitution - Missense	1:171205338..171205338
FN1		ENST00000336916	No	p.I1069L	c.3205A>T	Unknown	Heterozygous	Verified	Substitution - Missense	2:215404437..215404437
FN1		ENST00000336916	No	p.V168M	c.502G>A	Unknown	Heterozygous	Verified	Substitution - Missense	2:215431878..215431878
FN1_ENST00000354785		ENST00000354785	No	p.V168M	c.502G>A	Unknown	Heterozygous	Unverified	Substitution - Missense	2:215431878..215431878
FN1_ENST00000354785		ENST00000354785	No	p.I1069L	c.3205A>T	Unknown	Heterozygous	Unverified	Substitution - Missense	2:215404437..215404437
FN1_ENST00000426059		ENST00000426059	No	p.V168M	c.502G>A	Unknown	Heterozygous	Unverified	Substitution - Missense	2:215431878..215431878
FOXA1		ENST00000250448	Yes	p.M93V	c.277A>G	Unknown	Heterozygous	Unverified	Substitution - Missense	14:37592507..37592507
FOXG1		ENST00000382535	No	p.T432T	c.1296G>A	Unknown	Heterozygous	Unverified	Substitution - coding silent	14:28768575..28768575
FOXK1		ENST00000328914	No	p.T336I	c.1007C>T	Unknown	Heterozygous	Unverified	Substitution - Missense	7:4755340..4755340
FOXK2		ENST00000335255	No	p.T142T	c.426A>G	Unknown	Heterozygous	Unverified	Substitution - coding silent	17:82563360..82563360
FOXM1		ENST00000342628	No	p.A751G	c.2252C>G	Unknown	Heterozygous	Unverified	Substitution - Missense	12:2858792..2858792
FOXM1		ENST00000342628	No	p.R286H	c.857G>A	Unknown	Heterozygous	Unverified	Substitution - Missense	12:2866511..2866511
FOXM1		ENST00000342628	No	p.R412H	c.1235G>A	Unknown	Heterozygous	Unverified	Substitution - Missense	12:2864351..2864351
FOXP2		ENST00000408937	No	p.T618A	c.1852A>G	Unknown	Heterozygous	Unverified	Substitution - Missense	7:114663457..114663457
FOXP2_ENST00000403559		ENST00000403559	No	p.T610A	c.1828A>G	Unknown	Heterozygous	Unverified	Substitution - Missense	7:114663457..114663457
FPGT		ENST00000370898	No	p.S354S	c.1062C>T	Unknown	Heterozygous	Unverified	Substitution - coding silent	1:74205109..74205109
FRAS1		ENST00000264895	No	p.A2899A	c.8697C>T	Unknown	Heterozygous	Unverified	Substitution - coding silent	4:78482480..78482480
FRAS1_ENST00000264895		ENST00000264895	No	p.A2899A	c.8697C>T	Unknown	Heterozygous	Unverified	Substitution - coding silent	4:78482480..78482480
FREM2		ENST00000280481	No	p.Q1177*	c.3529C>T	Unknown	Heterozygous	Unverified	Substitution - Nonsense	13:38690873..38690873
FRMPD1		ENST00000377765	No	p.Y186H	c.556T>C	Unknown	Heterozygous	Unverified	Substitution - Missense	9:37724264..37724264
FRMPD1_ENST00000541302		ENST00000541302	No	p.Y55H	c.163T>C	Unknown	Heterozygous	Unverified	Substitution - Missense	9:37724264..37724264
FRMPD2		ENST00000374201	No	p.Y107H	c.319T>C	Unknown	Heterozygous	Unverified	Substitution - Missense	10:48244840..48244840
FRY		ENST00000380250	No	p.A289V	c.866C>T	Unknown	Heterozygous	Unverified	Substitution - Missense	13:32131821..32131821
FSCB		ENST00000340446	No	p.S496S	c.1488T>G	Unknown	Heterozygous	Unverified	Substitution - coding silent	14:44505500..44505500
FSD1		ENST00000221856	No	p.V395I	c.1183G>A	Unknown	Heterozygous	Unverified	Substitution - Missense	19:4323129..4323129
FSIP1		ENST00000350221	No	p.N380D	c.1138A>G	Unknown	Heterozygous	Unverified	Substitution - Missense	15:39713494..39713494
FSTL4		ENST00000265342	No	p.G790fs*6	c.2369delG	Previously Reported	Heterozygous	Verified	Deletion - Frameshift	5:133199255..133199255
FSTL5		ENST00000306100	No	p.L389L	c.1167C>G	Unknown	Heterozygous	Unverified	Substitution - coding silent	4:161542542..161542542
FTH1		ENST00000273550	No	p.A19V	c.56C>T	Unknown	Heterozygous	Unverified	Substitution - Missense	11:61967370..61967370
FTSJD1		ENST00000338099	No	p.W85R	c.253T>C	Unknown	Heterozygous	Unverified	Substitution - Missense	16:71285668..71285668
FTSJD2		ENST00000373451	No	p.A462T	c.1384G>A	Previously Reported	Heterozygous	Unverified	Substitution - Missense	6:37462887..37462887
FUBP3		ENST00000319725	No	p.P395fs*27	c.1179delC	Previously Reported	Heterozygous	Verified	Deletion - Frameshift	9:130630689..130630689
FUCA2		ENST00000002165	No	p.L213L	c.639C>T	Unknown	Heterozygous	Unverified	Substitution - coding silent	6:143504026..143504026
FUK		ENST00000288078	No	p.?	c.664-8C>A	Unknown	Heterozygous	Unverified	Unknown	16:70468841..70468841
FUK_ENST00000378912		ENST00000378912	No	p.?	c.760-8C>A	Unknown	Heterozygous	Unverified	Unknown	16:70468841..70468841
FXYD4		ENST00000374451	No	p.A7A	c.21C>A	Unknown	Heterozygous	Unverified	Substitution - coding silent	10:43373767..43373767
FYCO1		ENST00000296137	No	p.T182T	c.546G>A	Unknown	Heterozygous	Unverified	Substitution - coding silent	3:45969759..45969759
FZD10		ENST00000229030	No	p.C211C	c.633C>T	Unknown	Heterozygous	Unverified	Substitution - coding silent	12:130163575..130163575
FZD10		ENST00000229030	No	p.P195P	c.585G>T	Unknown	Heterozygous	Unverified	Substitution - coding silent	12:130163527..130163527
FZD8		ENST00000374694	No	p.H70R	c.209A>G	Unknown	Heterozygous	Unverified	Substitution - Missense	10:35641221..35641221
FZD8		ENST00000374694	No	p.P309L	c.926C>T	Unknown	Heterozygous	Unverified	Substitution - Missense	10:35640504..35640504
G2E3	1	ENST00000206595	No	p.?	c.528+7T>A	Unknown	Heterozygous	Unverified	Unknown	14:30593646..30593646
G3BP1		ENST00000394123	No	p.V90A	c.269T>C	Unknown	Heterozygous	Unverified	Substitution - Missense	5:151790980..151790980
GAA		ENST00000390015	No	p.N87fs*55	c.252delC	Previously Reported	Heterozygous	Verified	Deletion - Frameshift	17:80104838..80104838
GAB1		ENST00000262995	No	p.C115Y	c.344G>A	Unknown	Heterozygous	Verified	Substitution - Missense	4:143415748..143415748
GABBR2		ENST00000259455	No	p.Q766H	c.2298G>T	Unknown	Heterozygous	Unverified	Substitution - Missense	9:98303355..98303355
GABRA3		ENST00000370314	No	p.N228S	c.683A>G	Unknown	Heterozygous	Unverified	Substitution - Missense	X:152208096..152208096
GALNT1		ENST00000269195	No	p.A44V	c.131C>T	Unknown	Heterozygous	Unverified	Substitution - Missense	18:35654793..35654793
GALNT13		ENST00000392825	No	p.I383V	c.1147A>G	Unknown	Heterozygous	Unverified	Substitution - Missense	2:154301580..154301580
GALNT13_ENST00000409237		ENST00000409237	No	p.I383V	c.1147A>G	Unknown	Heterozygous	Unverified	Substitution - Missense	2:154301580..154301580
GALNT16		ENST00000553669	No	p.V127I	c.379G>A	Previously Reported	Heterozygous	Unverified	Substitution - Missense	14:69324735..69324735
GALNT2		ENST00000366672	No	p.A215V	c.644C>T	Unknown	Heterozygous	Unverified	Substitution - Missense	1:230243342..230243342
GALNT5		ENST00000259056	No	p.P136R	c.407C>G	Unknown	Heterozygous	Unverified	Substitution - Missense	2:157258489..157258489
GALNTL1		ENST00000337827	No	p.V127I	c.379G>A	Previously Reported	Heterozygous	Unverified	Substitution - Missense	14:69324735..69324735
GALR2		ENST00000329003	No	p.G94G	c.282C>A	Unknown	Heterozygous	Unverified	Substitution - coding silent	17:76075165..76075165
GALT		ENST00000378842	No	p.P351H	c.1052C>A	Unknown	Heterozygous	Unverified	Substitution - Missense	9:34649557..34649557
GAPVD1		ENST00000394105	No	p.A1210D	c.3629C>A	Unknown	Heterozygous	Unverified	Substitution - Missense	9:125350851..125350851
GARNL3		ENST00000373387	No	p.?	c.2871-1G>T	Unknown	Heterozygous	Unverified	Unknown	9:127393082..127393082
GAS7		ENST00000432992	Yes	p.G160G	c.480A>T	Unknown	Heterozygous	Unverified	Substitution - coding silent	17:9959247..9959247
GAS7_ENST00000396115		ENST00000396115	No	p.G100G	c.300A>T	Unknown	Heterozygous	Unverified	Substitution - coding silent	17:9959247..9959247
GAS7_ENST00000580865		ENST00000580865	No	p.G20G	c.60A>T	Unknown	Heterozygous	Unverified	Substitution - coding silent	17:9959247..9959247
GAS7_ENST00000583882		ENST00000583882	No	p.G20G	c.60A>T	Unknown	Heterozygous	Unverified	Substitution - coding silent	17:9959247..9959247
GAS8		ENST00000268699	No	p.A298T	c.892G>A	Previously Reported	Heterozygous	Unverified	Substitution - Missense	16:90037367..90037367
GBF1		ENST00000369983	No	p.E35K	c.103G>A	Unknown	Heterozygous	Unverified	Substitution - Missense	10:102260056..102260056
GBF1		ENST00000369983	No	p.L893L	c.2677T>C	Unknown	Heterozygous	Unverified	Substitution - coding silent	10:102368255..102368255
GCAT		ENST00000248924	No	p.G375E	c.1124G>A	Unknown	Heterozygous	Unverified	Substitution - Missense	22:37816582..37816582
GCK		ENST00000345378	No	p.E280D	c.840G>T	Unknown	Heterozygous	Verified	Substitution - Missense	7:44147676..44147676
GCK_ENST00000395796		ENST00000395796	No	p.E278D	c.834G>T	Unknown	Heterozygous	Unverified	Substitution - Missense	7:44147676..44147676
GCK_ENST00000403799		ENST00000403799	No	p.E279D	c.837G>T	Unknown	Heterozygous	Unverified	Substitution - Missense	7:44147676..44147676
GCLC		ENST00000229416	No	p.E72*	c.214G>T	Unknown	Heterozygous	Unverified	Substitution - Nonsense	6:53522464..53522464
GCN1L1		ENST00000300648	No	p.I2377T	c.7130T>C	Unknown	Heterozygous	Unverified	Substitution - Missense	12:120134605..120134605
GCN1L1		ENST00000300648	No	p.Y1643Y	c.4929C>T	Unknown	Heterozygous	Unverified	Substitution - coding silent	12:120147070..120147070
GDF5		ENST00000374369	No	p.P392H	c.1175C>A	Unknown	Heterozygous	Unverified	Substitution - Missense	20:35434240..35434240
GDF5		ENST00000374369	No	p.G389D	c.1166G>A	Unknown	Heterozygous	Unverified	Substitution - Missense	20:35434249..35434249
GDF5OS		ENST00000374375	No	p.P31S	c.91C>T	Unknown	Heterozygous	Unverified	Substitution - Missense	20:35434249..35434249
GDF5OS		ENST00000374375	No	p.G28C	c.82G>T	Unknown	Heterozygous	Unverified	Substitution - Missense	20:35434240..35434240
GDF5OS_ENST00000374375		ENST00000374375_v68	No	p.P31S	c.91C>T	Unknown	Heterozygous	Unverified	Substitution - Missense	20:35434249..35434249
GDF5OS_ENST00000374375		ENST00000374375_v68	No	p.G28C	c.82G>T	Unknown	Heterozygous	Unverified	Substitution - Missense	20:35434240..35434240
GDF9		ENST00000378673	No	p.Q345E	c.1033C>G	Unknown	Heterozygous	Unverified	Substitution - Missense	5:132861921..132861921
GDI1		ENST00000447750	No	p.V255V	c.765G>A	Unknown	Heterozygous	Unverified	Substitution - coding silent	X:154441141..154441141
GDNF_ENST00000427982		ENST00000427982	No	p.G13R	c.37G>A	Previously Reported	Heterozygous	Unverified	Substitution - Missense	5:37834811..37834811
GEM		ENST00000396194	No	p.I273fs*20	c.815_816insA	Unknown	Heterozygous	Unverified	Insertion - Frameshift	8:94250385..94250386
GEMIN5		ENST00000285873	No	p.N1426fs*2	c.4270_4271insA	Unknown	Heterozygous	Verified	Insertion - Frameshift	5:154889409..154889410
GFRA2		ENST00000524240	No	p.?	c.1273-10G>A	Unknown	Heterozygous	Unverified	Unknown	8:21693410..21693410
GHR		ENST00000230882	No	p.?	c.876-1G>T	Unknown	Heterozygous	Unverified	Unknown	5:42718051..42718051
GIMAP1		ENST00000307194	No	p.S26F	c.77C>T	Unknown	Heterozygous	Unverified	Substitution - Missense	7:150720081..150720081
GINS1		ENST00000262460	No	p.R74R	c.222C>A	Unknown	Heterozygous	Unverified	Substitution - coding silent	20:25417185..25417185
GIT1		ENST00000225394	No	p.G156S	c.466G>A	Unknown	Heterozygous	Unverified	Substitution - Missense	17:29582084..29582084
GIT1_ENST00000394869		ENST00000394869	No	p.G156S	c.466G>A	Unknown	Heterozygous	Unverified	Substitution - Missense	17:29582084..29582084
GJA3		ENST00000241125	No	p.S119fs*206	c.355_356delAG	Unknown	Heterozygous	Unverified	Deletion - Frameshift	13:20142933..20142934
GJA4		ENST00000342280	No	p.D197N	c.589G>A	Unknown	Heterozygous	Unverified	Substitution - Missense	1:34794802..34794802
GJA4		ENST00000342280	No	p.L116L	c.348G>C	Unknown	Heterozygous	Unverified	Substitution - coding silent	1:34794561..34794561
GJA8		ENST00000369235	No	p.V221M	c.661G>A	Previously Reported	Heterozygous	Unverified	Substitution - Missense	1:147908616..147908616
GJA8		ENST00000369235	No	p.D67G	c.200A>G	Unknown	Heterozygous	Unverified	Substitution - Missense	1:147908155..147908155
GJB5		ENST00000338513	No	p.L127L	c.381C>T	Unknown	Heterozygous	Unverified	Substitution - coding silent	1:34757711..34757711
GKAP1		ENST00000376371	No	p.L18M	c.52C>A	Unknown	Heterozygous	Unverified	Substitution - Missense	9:83806466..83806466
GLB1L3		ENST00000299136	No	p.?	c.82+1G>A	Unknown	Heterozygous	Unverified	Unknown	11:134309764..134309764
GLB1L3_ENST00000431683		ENST00000431683	No	p.?	c.1099+1G>A	Unknown	Heterozygous	Unverified	Unknown	11:134309764..134309764
GLG1		ENST00000205061	No	p.D877E	c.2631C>A	Unknown	Heterozygous	Verified	Substitution - Missense	16:74465712..74465712
GLG1		ENST00000205061	No	p.L1067L	c.3201T>G	Unknown	Heterozygous	Unverified	Substitution - coding silent	16:74457938..74457938
GLG1		ENST00000205061	No	p.A1070D	c.3209C>A	Unknown	Heterozygous	Verified	Substitution - Missense	16:74457930..74457930
GLI4		ENST00000340042	No	p.G334G	c.1002C>T	Unknown	Heterozygous	Unverified	Substitution - coding silent	8:143276675..143276675
GLIPR1L2		ENST00000320460	No	p.N191S	c.572A>G	Unknown	Heterozygous	Unverified	Substitution - Missense	12:75413689..75413689
GLIPR1L2_ENST00000550916		ENST00000550916	No	p.N191S	c.572A>G	Unknown	Heterozygous	Unverified	Substitution - Missense	12:75413689..75413689
GLP2R		ENST00000262441	No	p.S251P	c.751T>C	Unknown	Heterozygous	Unverified	Substitution - Missense	17:9857562..9857562
GLT8D2		ENST00000360814	No	p.?	c.600+4G>T	Unknown	Heterozygous	Unverified	Unknown	12:103996731..103996731
GLUL		ENST00000339526	No	p.R45Q	c.134G>A	Unknown	Heterozygous	Unverified	Substitution - Missense	1:182388604..182388604
GLYCTK		ENST00000436784	No	p.A379S	c.1135G>T	Unknown	Heterozygous	Unverified	Substitution - Missense	3:52292689..52292689
GNA11		ENST00000078429	Yes	p.R147C	c.439C>T	Previously Reported	Heterozygous	Unverified	Substitution - Missense	19:3113447..3113447
GNA12_ENST00000396960		ENST00000396960	No	p.W27fs*23	c.79_80insT	Unknown	Heterozygous	Unverified	Insertion - Frameshift	7:2762593..2762594
GNA15		ENST00000262958	No	p.D358D	c.1074C>T	Unknown	Heterozygous	Unverified	Substitution - coding silent	19:3162968..3162968
GNAI3		ENST00000369851	No	p.K271N	c.813A>C	Unknown	Heterozygous	Unverified	Substitution - Missense	1:109586821..109586821
GNAO1_ENST00000262494		ENST00000262494	No	p.H245Q	c.735C>G	Unknown	Heterozygous	Unverified	Substitution - Missense	16:56340845..56340845
GNAS		ENST00000371085	Yes	p.H41Y	c.121C>T	Unknown	Heterozygous	Unverified	Substitution - Missense	20:58891847..58891847
GNAS_ENST00000371100		ENST00000371100	No	p.Q614*	c.1840C>T	Unknown	Heterozygous	Verified	Substitution - Nonsense	20:58855105..58855105
GNAZ		ENST00000248996	No	p.Q205fs*29	c.606delG	Previously Reported	Heterozygous	Verified	Deletion - Frameshift	22:23096301..23096301
GNB1		ENST00000378609	No	p.Y289H	c.865T>C	Unknown	Heterozygous	Unverified	Substitution - Missense	1:1789104..1789104
GNB3		ENST00000229264	No	p.R283C	c.847C>T	Unknown	Heterozygous	Unverified	Substitution - Missense	12:6845733..6845733
GNE		ENST00000377902	No	p.M614T	c.1841T>C	Unknown	Heterozygous	Unverified	Substitution - Missense	9:36218275..36218275
GNE_ENST00000339267		ENST00000339267	No	p.M609T	c.1826T>C	Unknown	Heterozygous	Unverified	Substitution - Missense	9:36218275..36218275
GNE_ENST00000396594		ENST00000396594	No	p.M645T	c.1934T>C	Unknown	Heterozygous	Unverified	Substitution - Missense	9:36218275..36218275
GNPAT		ENST00000366647	No	p.?	c.772+2T>C	Unknown	Heterozygous	Unverified	Unknown	1:231265789..231265789
GNPTAB		ENST00000299314	No	p.A1063V	c.3188C>T	Unknown	Heterozygous	Unverified	Substitution - Missense	12:101760091..101760091
GOLGA2		ENST00000421699	No	p.P450fs*44	c.1349delC	Unknown	Heterozygous	Verified	Deletion - Frameshift	9:128260793..128260793
GOLGA2		ENST00000421699	No	p.V323I	c.967G>A	Unknown	Heterozygous	Unverified	Substitution - Missense	9:128262649..128262649
GOLGA2B		ENST00000266746	No	p.G124E	c.371G>A	Unknown	Heterozygous	Unverified	Substitution - Missense	12:100157176..100157176
GOLGA3		ENST00000204726	No	p.H891R	c.2672A>G	Unknown	Heterozygous	Unverified	Substitution - Missense	12:132789166..132789166
GOLGA3_ENST00000456883		ENST00000456883	No	p.H891R	c.2672A>G	Unknown	Heterozygous	Unverified	Substitution - Missense	12:132789166..132789166
GOLGA3_ENST00000545875		ENST00000545875	No	p.H891R	c.2672A>G	Unknown	Heterozygous	Unverified	Substitution - Missense	12:132789166..132789166
GOLGA4		ENST00000361924	No	p.I1648fs*27	c.4937delA	Previously Reported	Heterozygous	Verified	Deletion - Frameshift	3:37326823..37326823
GOLGA7		ENST00000357743	No	p.R40M	c.119G>T	Unknown	Heterozygous	Unverified	Substitution - Missense	8:41497516..41497516
GOLPH3L		ENST00000271732	No	p.K109K	c.327G>A	Unknown	Heterozygous	Unverified	Substitution - coding silent	1:150661917..150661917
GOLPH3L_ENST00000427665		ENST00000427665	No	p.K131K	c.393G>A	Unknown	Heterozygous	Unverified	Substitution - coding silent	1:150661917..150661917
GOPC_ENST00000535237		ENST00000535237	No	p.?	c.474+8A>G	Unknown	Heterozygous	Unverified	Unknown	6:117575506..117575506
GORASP1		ENST00000319283	No	p.A182T	c.544G>A	Previously Reported	Heterozygous	Unverified	Substitution - Missense	3:39100769..39100769
GOT1L1		ENST00000307599	No	p.Q270*	c.808C>T	Unknown	Heterozygous	Unverified	Substitution - Nonsense	8:37935825..37935825
GOT1L1_ENST00000307599		ENST00000307599	No	p.Q270*	c.808C>T	Unknown	Heterozygous	Unverified	Substitution - Nonsense	8:37935825..37935825
GOT2		ENST00000245206	No	p.G412W	c.1234G>T	Unknown	Heterozygous	Unverified	Substitution - Missense	16:58708230..58708230
GPA33		ENST00000367868	No	p.K4fs*14	c.9delG	Unknown	Heterozygous	Unverified	Deletion - Frameshift	1:167090279..167090279
GPAA1		ENST00000355091	No	p.G161G	c.483G>A	Unknown	Heterozygous	Unverified	Substitution - coding silent	8:144083830..144083830
GPATCH1		ENST00000170564	No	p.A842T	c.2524G>A	Unknown	Heterozygous	Unverified	Substitution - Missense	19:33125107..33125107
GPATCH2		ENST00000366935	No	p.E233G	c.698A>G	Unknown	Heterozygous	Unverified	Substitution - Missense	1:217619858..217619858
GPATCH2_ENST00000366934		ENST00000366934	No	p.E233G	c.698A>G	Unknown	Heterozygous	Unverified	Substitution - Missense	1:217619858..217619858
GPATCH8		ENST00000335500	No	p.P432S	c.1294C>T	Unknown	Heterozygous	Unverified	Substitution - Missense	17:44400783..44400783
GPC2		ENST00000292377	No	p.A556fs*>25	c.1666_1667insG	Unknown	Heterozygous	Verified	Insertion - Frameshift	7:100170303..100170304
GPC5		ENST00000377067	No	p.A137V	c.410C>T	Unknown	Heterozygous	Unverified	Substitution - Missense	13:91693271..91693271
GPD2		ENST00000310454	No	p.T362A	c.1084A>G	Unknown	Heterozygous	Unverified	Substitution - Missense	2:156557501..156557501
GPER		ENST00000397088	No	p.G179G	c.537C>G	Unknown	Heterozygous	Unverified	Substitution - coding silent	7:1092265..1092265
GPI		ENST00000356487	No	p.A209A	c.627C>A	Unknown	Heterozygous	Unverified	Substitution - coding silent	19:34377875..34377875
GPR110		ENST00000371253	No	p.A818V	c.2453C>T	Unknown	Heterozygous	Unverified	Substitution - Missense	6:47008982..47008982
GPR112		ENST00000394143	No	p.A2319A	c.6957T>A	Unknown	Heterozygous	Unverified	Substitution - coding silent	X:136357733..136357733
GPR112		ENST00000394143	No	p.T1342T	c.4026C>A	Unknown	Heterozygous	Unverified	Substitution - coding silent	X:136347732..136347732
GPR113		ENST00000333478	No	p.L100L	c.300T>C	Unknown	Heterozygous	Unverified	Substitution - coding silent	2:26316937..26316937
GPR113_ENST00000311519		ENST00000311519	No	p.L159L	c.477T>C	Unknown	Heterozygous	Unverified	Substitution - coding silent	2:26316937..26316937
GPR124		ENST00000412232	No	p.N650N	c.1950T>C	Unknown	Heterozygous	Unverified	Substitution - coding silent	8:37835670..37835670
GPR125		ENST00000334304	No	p.R860fs*20	c.2578delA	Unknown	Heterozygous	Verified	Deletion - Frameshift	4:22392594..22392594
GPR128		ENST00000273352	No	p.V630I	c.1888G>A	Unknown	Heterozygous	Unverified	Substitution - Missense	3:100659752..100659752
GPR142		ENST00000335666	No	p.R183C	c.547C>T	Previously Reported	Heterozygous	Unverified	Substitution - Missense	17:74371758..74371758
GPR142		ENST00000335666	No	p.P152fs*25	c.452delC	Unknown	Heterozygous	Unverified	Deletion - Frameshift	17:74370614..74370614
GPR146		ENST00000397095	No	p.T190T	c.570G>A	Unknown	Heterozygous	Unverified	Substitution - coding silent	7:1058085..1058085
GPR149		ENST00000389740	No	p.A143T	c.427G>A	Unknown	Heterozygous	Unverified	Substitution - Missense	3:154429189..154429189
GPR155		ENST00000392551	No	p.E745*	c.2233G>T	Unknown	Heterozygous	Unverified	Substitution - Nonsense	2:174439977..174439977
GPR156		ENST00000315843	No	p.P811T	c.2431C>A	Unknown	Heterozygous	Unverified	Substitution - Missense	3:120167046..120167046
GPR156		ENST00000315843	No	p.L10L	c.28T>C	Unknown	Heterozygous	Unverified	Substitution - coding silent	3:120244071..120244071
GPR158		ENST00000376351	No	p.A1126S	c.3376G>T	Unknown	Heterozygous	Unverified	Substitution - Missense	10:25599002..25599002
GPR158		ENST00000376351	No	p.G780V	c.2339G>T	Unknown	Heterozygous	Unverified	Substitution - Missense	10:25597965..25597965
GPR172A		ENST00000329994	No	p.P141P	c.423T>C	Unknown	Heterozygous	Unverified	Substitution - coding silent	8:144359915..144359915
GPR18		ENST00000340807	No	p.I198fs*16	c.579_580insT	Unknown	Heterozygous	Unverified	Insertion - Frameshift	13:99255293..99255294
GPR26		ENST00000284674	No	p.T157T	c.471G>A	Unknown	Heterozygous	Unverified	Substitution - coding silent	10:123666878..123666878
GPR39		ENST00000329321	No	p.A50T	c.148G>A	Previously Reported	Heterozygous	Unverified	Substitution - Missense	2:132417190..132417190
GPR50		NM_004224.1	No	p.?	c.188-4T>C	Unknown	Heterozygous	Unverified	Unknown	X:151179767..151179767
GPR50_ENST00000218316		ENST00000218316	No	p.?	c.188-4T>C	Unknown	Heterozygous	Unverified	Unknown	X:151179767..151179767
GPR75		ENST00000394705	No	p.L407H	c.1220T>A	Unknown	Heterozygous	Unverified	Substitution - Missense	2:53853537..53853537
GPR75		ENST00000394705	No	p.F121S	c.362T>C	Unknown	Heterozygous	Unverified	Substitution - Missense	2:53854395..53854395
GPR82		ENST00000302548	No	p.E289*	c.865G>T	Unknown	Heterozygous	Unverified	Substitution - Nonsense	X:41727891..41727891
GPR82_ENST00000302548		ENST00000302548	No	p.E289*	c.865G>T	Unknown	Heterozygous	Unverified	Substitution - Nonsense	X:41727891..41727891
GPR83		ENST00000243673	No	p.Y47H	c.139T>C	Unknown	Heterozygous	Unverified	Substitution - Missense	11:94401109..94401109
GPR85		ENST00000297146	No	p.D275D	c.825C>T	Unknown	Heterozygous	Unverified	Substitution - coding silent	7:113083897..113083897
GPR98		ENST00000405460	No	p.Y1146H	c.3436T>C	Unknown	Heterozygous	Unverified	Substitution - Missense	5:90652365..90652365
GPR98		ENST00000405460	No	p.G1579*	c.4735G>T	Unknown	Heterozygous	Unverified	Substitution - Nonsense	5:90658261..90658261
GPR98		ENST00000405460	No	p.I5643I	c.16929T>C	Unknown	Heterozygous	Unverified	Substitution - coding silent	5:90840895..90840895
GPRC5D		ENST00000228887	No	p.T127M	c.380C>T	Previously Reported	Heterozygous	Unverified	Substitution - Missense	12:12950005..12950005
GPRIN3		ENST00000333209	No	p.K665M	c.1994A>T	Unknown	Heterozygous	Unverified	Substitution - Missense	4:89248117..89248117
GPS1		ENST00000355130	No	p.L354L	c.1062G>A	Unknown	Heterozygous	Unverified	Substitution - coding silent	17:82056298..82056298
GRAMD1A		ENST00000317991	No	p.G454S	c.1360G>A	Unknown	Heterozygous	Unverified	Substitution - Missense	19:35019418..35019418
GRAMD1B		ENST00000322282	No	p.Q668*	c.2002C>T	Unknown	Heterozygous	Unverified	Substitution - Nonsense	11:123618793..123618793
GRAMD1B		ENST00000322282	No	p.T90fs*60	c.264delC	Unknown	Heterozygous	Unverified	Deletion - Frameshift	11:123594090..123594090
GRAMD1B_ENST00000529750		ENST00000529750	No	p.Q668*	c.2002C>T	Unknown	Heterozygous	Verified	Substitution - Nonsense	11:123618793..123618793
GRAMD1B_ENST00000529750		ENST00000529750	No	p.T90fs*60	c.264delC	Unknown	Heterozygous	Unverified	Deletion - Frameshift	11:123594090..123594090
GRAMD3		ENST00000285689	No	p.Q408Q	c.1224A>G	Unknown	Heterozygous	Unverified	Substitution - coding silent	5:126488859..126488859
GRAMD3_ENST00000542322		ENST00000542322	No	p.Q416Q	c.1248A>G	Unknown	Heterozygous	Unverified	Substitution - coding silent	5:126488859..126488859
GRAP		ENST00000284154	No	p.L128F	c.382C>T	Unknown	Heterozygous	Unverified	Substitution - Missense	17:19024301..19024301
[truncated: 3,350 more rows]

## Sheet: VCaP
Gene	Overlap	Transcript	Census Gene	AA Mutation	CDS Mutation	Somatic status	Zygosity	Validated	Type	Position															ABL1
AC136604.1		ENST00000425471	No	p.P112S	c.334C>T	Unknown	Heterozygous	Unverified	Substitution - Missense	5:179651850..179651850															AR
AC136604.1_ENST00000418535		ENST00000418535	No	p.P112S	c.334C>T	Unknown	Heterozygous	Unverified	Substitution - Missense	5:179651850..179651850															ATAD5
AC136604.1_ENST00000425471		ENST00000425471_v68	No	p.P112S	c.334C>T	Unknown	Heterozygous	Unverified	Substitution - Missense	5:179651850..179651850															ATM
ACOX2		ENST00000302819	No	p.Y641Y	c.1923T>C	Unknown	Heterozygous	Unverified	Substitution - coding silent	3:58508953..58508953															ATR
ACSM4		ENST00000399422	No	p.I563I	c.1689C>T	Unknown	Heterozygous	Unverified	Substitution - coding silent	12:7328319..7328319															AURORA
ACSM4_ENST00000399422		ENST00000399422	No	p.I563I	c.1689C>T	Unknown	Heterozygous	Unverified	Substitution - coding silent	12:7328319..7328319															BAP1
ADORA3		ENST00000241356	No	p.L270M	c.808C>A	Unknown	Heterozygous	Unverified	Substitution - Missense	1:111500099..111500099															BARD1
AHNAK2_ENST00000333244		ENST00000333244	No	p.T230T	c.690G>A	Unknown	Heterozygous	Unverified	Substitution - coding silent	14:104954761..104954761															BLM
AHSG		ENST00000411641	No	p.A44D	c.131C>A	Unknown	Heterozygous	Unverified	Substitution - Missense	3:186613272..186613272															BRCA1
ALG12		ENST00000330817	No	p.V454I	c.1360G>A	Unknown	Heterozygous	Unverified	Substitution - Missense	22:49903945..49903945															BRCA2
ALPK3		ENST00000258888	No	p.?	c.750-2A>G	Unknown	Heterozygous	Unverified	Unknown	15:84823328..84823328															BRCC3
ALPK3_ENST00000258888		ENST00000258888	No	p.?	c.750-2A>G	Unknown	Heterozygous	Verified	Unknown	15:84823328..84823328															BRIP1
AMPD3		ENST00000396554	No	p.A765G	c.2294C>G	Unknown	Heterozygous	Unverified	Substitution - Missense	11:10505847..10505847															CDC14B
ANO3		ENST00000256737	No	p.A770V	c.2309C>T	Previously Reported	Heterozygous	Unverified	Substitution - Missense	11:26643215..26643215															CDK12
APOL6		ENST00000409652	No	p.D68E	c.204C>A	Unknown	Heterozygous	Unverified	Substitution - Missense	22:35658768..35658768															CDK5
ARID3B		ENST00000346246	No	p.Q15_K16insQQQ	c.38_39insGCAGCAGCA	Unknown	Heterozygous	Verified	Insertion - In frame	15:74543974..74543975															CDK7
ATP1A4		ENST00000368081	No	p.I117V	c.349A>G	Unknown	Heterozygous	Unverified	Substitution - Missense	1:160155186..160155186															CHD1
ATP1A4		ENST00000368081	No	p.?	c.207+9G>A	Unknown	Heterozygous	Unverified	Unknown	1:160153233..160153233															CHEK1
ATP6V0A2		ENST00000330342	No	p.?	c.1605+7G>A	Unknown	Heterozygous	Unverified	Unknown	12:123744979..123744979															CHEK2
ATPBD4		ENST00000256538	No	p.L187F	c.559C>T	Unknown	Heterozygous	Unverified	Substitution - Missense	15:35410843..35410843															DDB1
BCLAF1_ENST00000531224		ENST00000531224	No	p.I305I	c.915C>T	Unknown	Heterozygous	Unverified	Substitution - coding silent	6:136277966..136277966															DMC1
BTAF1		ENST00000265990	No	p.E99E	c.297G>A	Unknown	Heterozygous	Unverified	Substitution - coding silent	10:91942465..91942465															DNASE1L2
BTBD11		ENST00000280758	No	p.K375K	c.1125G>A	Unknown	Heterozygous	Unverified	Substitution - coding silent	12:107320065..107320065															DNMT3A
C11orf41		ENST00000265654	No	p.R1105Q	c.3314G>A	Unknown	Heterozygous	Unverified	Substitution - Missense	11:33568184..33568184															DUT
C11orf41_ENST00000321505		ENST00000321505	No	p.R1099Q	c.3296G>A	Unknown	Heterozygous	Unverified	Substitution - Missense	11:33568184..33568184															EME1
C12orf55		ENST00000298953	No	p.T426fs*26	c.1274delA	Unknown	Heterozygous	Unverified	Deletion - Frameshift	12:96527361..96527361															EME2
C12orf55_ENST00000298953		ENST00000298953_v70	No	p.T426fs*26	c.1274delA	Unknown	Heterozygous	Unverified	Deletion - Frameshift	12:96527361..96527361															ERCC1
C14orf164		ENST00000430154	No	p.K12N	c.36A>T	Unknown	Heterozygous	Unverified	Substitution - Missense	14:23240381..23240381															ERCC4
C14orf20		ENST00000287913	No	p.L19R	c.56T>G	Unknown	Heterozygous	Unverified	Substitution - Missense	14:24205979..24205979															ERCC8
C20orf177		ENST00000358293	No	p.R248L	c.743G>T	Unknown	Heterozygous	Unverified	Substitution - Missense	20:59944686..59944686															ERG
C20orf71		ENST00000375454	No	p.?	c.128-1G>T	Unknown	Heterozygous	Unverified	Unknown	20:33223810..33223810															ESCO1
C21orf91		ENST00000284881	No	p.V98M	c.292G>A	Unknown	Heterozygous	Unverified	Substitution - Missense	21:17796954..17796954															ESCO2
C6orf97		ENST00000239374	No	p.Q285E	c.853C>G	Unknown	Heterozygous	Verified	Substitution - Missense	6:151573252..151573252															ETV1
CAMTA1		ENST00000303635	Yes	p.A408A	c.1224C>G	Unknown	Heterozygous	Unverified	Substitution - coding silent	1:7663771..7663771															EWSR1
CARD8_ENST00000391898		ENST00000391898	No	p.R40Q	c.119G>A	Unknown	Heterozygous	Unverified	Substitution - Missense	19:48238473..48238473															FAAP20
CARM1		ENST00000327064	No	p.A517S	c.1549G>T	Unknown	Heterozygous	Unverified	Substitution - Missense	19:10921061..10921061															FAAP24
CCDC102B		ENST00000360242	No	p.K419E	c.1255A>G	Previously Reported	Heterozygous	Unverified	Substitution - Missense	18:68897420..68897420															FAM175A
CCDC102B_ENST00000358653		ENST00000358653	No	p.K419E	c.1255A>G	Previously Reported	Heterozygous	Unverified	Substitution - Missense	18:68897420..68897420															FANCA
CCDC102B_ENST00000584156		ENST00000584156	No	p.K419E	c.1255A>G	Previously Reported	Heterozygous	Unverified	Substitution - Missense	18:68897420..68897420															FANCB
CCDC88A		ENST00000263630	No	p.L1215M	c.3643T>A	Unknown	Heterozygous	Unverified	Substitution - Missense	2:55317309..55317309															FANCC
CCDC88A_ENST00000336838		ENST00000336838	No	p.L1214M	c.3640T>A	Unknown	Heterozygous	Unverified	Substitution - Missense	2:55317309..55317309															FANCD2
CCND1		ENST00000227507	Yes	p.S219N	c.656G>A	Unknown	Heterozygous	Unverified	Substitution - Missense	11:69648075..69648075															FANCE
CCND1_ENST00000227507		ENST00000227507	No	p.S219N	c.656G>A	Unknown	Heterozygous	Unverified	Substitution - Missense	11:69648075..69648075															FANCF
CD2		ENST00000369478	No	p.G262G	c.786C>A	Unknown	Heterozygous	Unverified	Substitution - coding silent	1:116768513..116768513															FANCG
CD2		ENST00000369478	No	p.H339L	c.1016A>T	Unknown	Heterozygous	Unverified	Substitution - Missense	1:116768743..116768743															FANCI
CENPF		ENST00000366955	No	p.R300H	c.899G>A	Unknown	Heterozygous	Unverified	Substitution - Missense	1:214622112..214622112															FANCL
CENPJ		ENST00000381884	No	p.P1104T	c.3310C>A	Unknown	Heterozygous	Unverified	Substitution - Missense	13:24885662..24885662															FANCM
CLASRP		ENST00000221455	No	p.D196D	c.588C>T	Unknown	Heterozygous	Unverified	Substitution - coding silent	19:45057873..45057873															FEN1
CLCA1		ENST00000234701	No	p.R93I	c.278G>T	Unknown	Heterozygous	Unverified	Substitution - Missense	1:86473532..86473532															FLI1
CNTNAP3B		ENST00000377564	No	p.D281N	c.841G>A	Unknown	Heterozygous	Unverified	Substitution - Missense	9:41997654..41997654															G2E3
COL1A1		ENST00000225964	Yes	p.S176S	c.528C>T	Unknown	Heterozygous	Unverified	Substitution - coding silent	17:50198448..50198448															GADD45A
COQ10A_ENST00000546544		ENST00000546544	No	p.T17T	c.51T>C	Unknown	Heterozygous	Unverified	Substitution - coding silent	12:56267761..56267761															GEN1
CR1L		ENST00000294997	No	p.A29V	c.86C>T	Unknown	Heterozygous	Unverified	Substitution - Missense	1:207669530..207669530															GIYD1
CRTC1		ENST00000321949	Yes	p.?	c.1512+7G>A	Unknown	Heterozygous	Unverified	Unknown	19:18774993..18774993															GIYD2
CRTC1_ENST00000338797		ENST00000338797	No	p.?	c.1560+7G>A	Unknown	Heterozygous	Unverified	Unknown	19:18774993..18774993															GTF2H3
CSNK1G3		ENST00000395411	No	p.L247F	c.739C>T	Unknown	Heterozygous	Verified	Substitution - Missense	5:123588133..123588133															HELLS
CSPG4		ENST00000308508	No	p.S1596S	c.4788C>T	Unknown	Heterozygous	Unverified	Substitution - coding silent	15:75682455..75682455															HUS1
CTNNA2_ENST00000361291		ENST00000361291	No	p.A371A	c.1113C>T	Unknown	Heterozygous	Unverified	Substitution - coding silent	2:79909752..79909752															INIP
CTNNA2_ENST00000466387		ENST00000466387	No	p.A337A	c.1011C>T	Unknown	Heterozygous	Unverified	Substitution - coding silent	2:79909752..79909752															INO80D
CXorf59		ENST00000378660	No	p.S259S	c.777T>C	Unknown	Heterozygous	Unverified	Substitution - coding silent	X:36099804..36099804															IPMK
DDHD2		ENST00000397166	No	p.S377S	c.1131G>A	Unknown	Heterozygous	Unverified	Substitution - coding silent	8:38247718..38247718															KAT5
DENND2C		ENST00000393276	No	p.?	c.1496+3A>G	Unknown	Heterozygous	Unverified	Unknown	1:114604919..114604919															LIG3
DENND2C_ENST00000393274		ENST00000393274	No	p.?	c.1667+3A>G	Unknown	Heterozygous	Unverified	Unknown	1:114604919..114604919															LIG4
DEPDC4		ENST00000378244	No	p.M1T	c.2T>C	Unknown	Heterozygous	Unverified	Substitution - Missense	12:100267075..100267075															MAD2L2
DHX34		ENST00000328771	No	p.?	c.706-2A>T	Unknown	Heterozygous	Unverified	Unknown	19:47355037..47355037															MAPK12
DOCK4		ENST00000342288	No	p.D583D	c.1749C>T	Unknown	Heterozygous	Unverified	Substitution - coding silent	7:111872524..111872524															MCM2
DOCK4_ENST00000437633		ENST00000437633	No	p.D595D	c.1785C>T	Unknown	Heterozygous	Unverified	Substitution - coding silent	7:111872524..111872524															MCM3
DPP10		ENST00000310323	No	p.?	c.556-10C>T	Unknown	Heterozygous	Unverified	Unknown	2:115727806..115727806															MCM6
DPP10_ENST00000410059		ENST00000410059	No	p.?	c.577-10C>T	Unknown	Heterozygous	Unverified	Unknown	2:115727806..115727806															MDC1
DTD1		ENST00000377452	No	p.D156E	c.468C>G	Unknown	Heterozygous	Unverified	Substitution - Missense	20:18628224..18628224															miR-103
DUSP3		ENST00000226004	No	p.K79R	c.236A>G	Previously Reported	Heterozygous	Unverified	Substitution - Missense	17:43774828..43774828															miR-107
EAPP		ENST00000250454	No	p.E54E	c.162A>G	Unknown	Heterozygous	Unverified	Substitution - coding silent	14:34536188..34536188															miR-222
ELFN1		ENST00000424383	No	p.P338P	c.1014G>A	Unknown	Heterozygous	Unverified	Substitution - coding silent	7:1745610..1745610															miR-506
EMR2		ENST00000315576	No	p.?	c.200-5T>C	Unknown	Heterozygous	Unverified	Unknown	19:14772502..14772502															miR-9
ENSG00000188974		ENST00000338994	No	p.R174C	c.520C>T	Previously Reported	Heterozygous	Unverified	Substitution - Missense	3:96987681..96987681															MMS22L
EOMES		ENST00000295743	No	p.F316L	c.948C>A	Previously Reported	Heterozygous	Unverified	Substitution - Missense	3:27720259..27720259															MNAT1
EOMES_ENST00000449599		ENST00000449599	No	p.F316L	c.948C>A	Previously Reported	Heterozygous	Unverified	Substitution - Missense	3:27720259..27720259															MND1
EPHA6		SU_EPHA6	No	p.R174C	c.520C>T	Previously Reported	Heterozygous	Unverified	Substitution - Missense	3:96987681..96987681															MRE11A
EPHA6_ENST00000389672		ENST00000389672	No	p.R268C	c.802C>T	Previously Reported	Heterozygous	Verified	Substitution - Missense	3:96987681..96987681															MSH3
F13B		ENST00000367412	No	p.R147R	c.441G>A	Previously Reported	Heterozygous	Unverified	Substitution - coding silent	1:197061794..197061794															MUM1
FAM110C		ENST00000327669	No	p.T299T	c.897C>T	Unknown	Heterozygous	Unverified	Substitution - coding silent	2:45489..45489															MUS81
FAM120A		ENST00000277165	No	p.V448V	c.1344G>A	Unknown	Heterozygous	Unverified	Substitution - coding silent	9:93516195..93516195															NAMPT
FAM120A_ENST00000333936		ENST00000333936	No	p.V448V	c.1344G>A	Unknown	Heterozygous	Unverified	Substitution - coding silent	9:93516195..93516195															NAP1L1
FAM120A_ENST00000375389		ENST00000375389	No	p.V448V	c.1344G>A	Unknown	Heterozygous	Unverified	Substitution - coding silent	9:93516195..93516195															NBN
FAM132A		ENST00000330388	No	p.?	c.379+8G>A	Unknown	Heterozygous	Unverified	Unknown	1:1244183..1244183															ORC1L
FAM38B_ENST00000302079		ENST00000302079	No	p.H1102Y	c.3304C>T	Unknown	Homozygous	Unverified	Substitution - Missense	18:10760982..10760982															ORC5L
FAM63A		ENST00000361936	No	p.A205A	c.615C>T	Unknown	Heterozygous	Unverified	Substitution - coding silent	1:151000577..151000577															PALB2
FAT3_ENST00000298047		ENST00000298047_v61	No	p.R3406R	c.10216C>A	Unknown	Heterozygous	Unverified	Substitution - coding silent	11:92836695..92836695															PAPD7
FAT3_ENST00000409404		ENST00000409404	No	p.R3406R	c.10216C>A	Unknown	Heterozygous	Unverified	Substitution - coding silent	11:92836695..92836695															PARP1
FAT4		ENST00000330166	Yes	p.F4278fs*60	c.12834delC	Unknown	Heterozygous	Unverified	Deletion - Frameshift	4:125487533..125487533															PLK3
FAT4		ENST00000330166	Yes	p.R4737K	c.14210G>A	Previously Reported	Heterozygous	Unverified	Substitution - Missense	4:125491203..125491203															PNKP
FAT4_ENST00000394329		ENST00000394329	No	p.R4794K	c.14381G>A	Previously Reported	Heterozygous	Unverified	Substitution - Missense	4:125491203..125491203															POLB
FAT4_ENST00000394329		ENST00000394329	No	p.F4335fs*60	c.13005delC	Unknown	Heterozygous	Unverified	Deletion - Frameshift	4:125487533..125487533															POLD3
FBF1_ENST00000319129		ENST00000319129	No	p.R880W	c.2638C>T	Unknown	Heterozygous	Unverified	Substitution - Missense	17:75914878..75914878															POLH
FBN3		ENST00000270509	No	p.T761R	c.2282C>G	Unknown	Heterozygous	Unverified	Substitution - Missense	19:8129042..8129042															POLK
FBXL14		ENST00000339235	No	p.S242L	c.725C>T	Unknown	Heterozygous	Unverified	Substitution - Missense	12:1593342..1593342															POLM
FBXW10		ENST00000395667	No	p.S90T	c.268T>A	Unknown	Heterozygous	Unverified	Substitution - Missense	17:18744512..18744512															POLQ
FBXW10_ENST00000308799		ENST00000308799	No	p.S90T	c.268T>A	Unknown	Heterozygous	Unverified	Substitution - Missense	17:18744512..18744512															POLR2F
FIGN		ENST00000333129	No	p.P723P	c.2169C>G	Unknown	Heterozygous	Unverified	Substitution - coding silent	2:163609663..163609663															PRMT6
FLT4		ENST00000393347	Yes	p.N612N	c.1836C>T	Unknown	Heterozygous	Unverified	Substitution - coding silent	5:180621726..180621726															PSMC3IP
FLT4_ENST00000261937		ENST00000261937	No	p.N612N	c.1836C>T	Unknown	Heterozygous	Unverified	Substitution - coding silent	5:180621726..180621726															PTEN
FLT4_ENST00000376868		ENST00000376868	No	p.N422N	c.1266C>T	Unknown	Heterozygous	Unverified	Substitution - coding silent	5:180621726..180621726															RAD21
FRAS1		ENST00000264895	No	p.Q1325H	c.3975G>C	Unknown	Heterozygous	Unverified	Substitution - Missense	4:78387701..78387701															RAD23B
FRAS1_ENST00000264895		ENST00000264895	No	p.Q1325H	c.3975G>C	Unknown	Heterozygous	Unverified	Substitution - Missense	4:78387701..78387701															RAD50
FRAS1_ENST00000325942		ENST00000325942	No	p.Q1325H	c.3975G>C	Unknown	Heterozygous	Unverified	Substitution - Missense	4:78387701..78387701															RAD51
FXYD5		ENST00000392219	No	p.R145R	c.433C>A	Unknown	Heterozygous	Unverified	Substitution - coding silent	19:35166271..35166271															RAD51B
FXYD5_ENST00000392217		ENST00000392217	No	p.R74R	c.220C>A	Unknown	Heterozygous	Unverified	Substitution - coding silent	19:35166271..35166271															RAD51C
FXYD5_ENST00000541435		ENST00000541435	No	p.R145R	c.433C>A	Unknown	Heterozygous	Unverified	Substitution - coding silent	19:35166271..35166271															RAD51D
GAB2		ENST00000361507	No	p.M465I	c.1395G>A	Unknown	Heterozygous	Unverified	Substitution - Missense	11:78223584..78223584															RAD52
GABBR2		ENST00000259455	No	p.R797H	c.2390G>A	Unknown	Heterozygous	Unverified	Substitution - Missense	9:98303263..98303263															RAD54B
GCN1L1		ENST00000300648	No	p.R1803W	c.5407C>T	Unknown	Heterozygous	Unverified	Substitution - Missense	12:120144394..120144394															RAD54L
GFM1		ENST00000486715	No	p.?	c.1909+6C>T	Unknown	Heterozygous	Unverified	Unknown	3:158684674..158684674															RBBP8
GPR115		ENST00000327753	No	p.M391T	c.1172T>C	Unknown	Heterozygous	Unverified	Substitution - Missense	6:47714417..47714417															RECQL4
GPR115_ENST00000371220		ENST00000371220	No	p.M448T	c.1343T>C	Unknown	Heterozygous	Unverified	Substitution - Missense	6:47714417..47714417															REV3L
GPR133		ENST00000261654	No	p.T758I	c.2273C>T	Unknown	Heterozygous	Unverified	Substitution - Missense	12:131136042..131136042															RFC2
GRM6		ENST00000231188	No	p.S453S	c.1359C>T	Unknown	Heterozygous	Unverified	Substitution - coding silent	5:178986979..178986979															RNF168
GZMB		ENST00000216341	No	p.R128K	c.383G>A	Unknown	Heterozygous	Unverified	Substitution - Missense	14:24632075..24632075															RPA1
GZMB_ENST00000382540		ENST00000382540	No	p.R83K	c.248G>A	Unknown	Heterozygous	Unverified	Substitution - Missense	14:24632075..24632075															RRM1
GZMB_ENST00000382542		ENST00000382542	No	p.R162K	c.485G>A	Unknown	Heterozygous	Unverified	Substitution - Missense	14:24632075..24632075															RRM2B
HIST1H3A		ENST00000357647	No	p.D82H	c.244G>C	Unknown	Heterozygous	Unverified	Substitution - Missense	6:26020733..26020733															SEM1
HNF4A		ENST00000316099	No	p.V264M	c.790G>A	Unknown	Heterozygous	Unverified	Substitution - Missense	20:44419774..44419774															SHPRH
HNF4A_ENST00000443598		ENST00000443598	No	p.V264M	c.790G>A	Unknown	Heterozygous	Unverified	Substitution - Missense	20:44419774..44419774															SLX4
HRH1		ENST00000397056	No	p.M451V	c.1351A>G	Unknown	Heterozygous	Unverified	Substitution - Missense	3:11260388..11260388															SMARCA2
HUNK		ENST00000270112	No	p.A231A	c.693A>T	Unknown	Heterozygous	Unverified	Substitution - coding silent	21:31946118..31946118															SMARCA5
IGSF3		ENST00000369486	No	p.R367L	c.1100G>T	Unknown	Heterozygous	Unverified	Substitution - Missense	1:116608064..116608064															SMARCAL1
IGSF3_ENST00000369483		ENST00000369483	No	p.R367L	c.1100G>T	Unknown	Heterozygous	Unverified	Substitution - Missense	1:116608064..116608064															SMC3
IKBKE		ENST00000367120	No	p.R525Q	c.1574G>A	Previously Reported	Heterozygous	Unverified	Substitution - Missense	1:206485264..206485264															SMG1
IKZF1_ENST00000331340		ENST00000331340_v65	No	p.Y435Y	c.1305C>T	Previously Reported	Heterozygous	Unverified	Substitution - coding silent	7:50400372..50400372															SPO11
IQCE		ENST00000402050	No	p.R394*	c.1180C>T	Previously Reported	Heterozygous	Unverified	Substitution - Nonsense	7:2590042..2590042															SPOP
IRG1		ENST00000377462	No	p.R331H	c.992G>A	Previously Reported	Heterozygous	Unverified	Substitution - Missense	13:76957531..76957531															SSRP1
ITGAE		ENST00000263087	No	p.C236R	c.706T>C	Unknown	Heterozygous	Unverified	Substitution - Missense	17:3760180..3760180															STK36
ITGB2		ENST00000397852	No	p.T219T	c.657C>T	Unknown	Heterozygous	Unverified	Substitution - coding silent	21:44901576..44901576															SUMO1
IZUMO4		ENST00000300960	No	p.V150V	c.450C>T	Unknown	Heterozygous	Unverified	Substitution - coding silent	19:2098104..2098104															TEX11
IZUMO4_ENST00000395301		ENST00000395301	No	p.V150V	c.450C>T	Unknown	Heterozygous	Unverified	Substitution - coding silent	19:2098104..2098104															TIMELESS
IZUMO4_ENST00000395307		ENST00000395307	No	p.V197V	c.591C>T	Unknown	Heterozygous	Unverified	Substitution - coding silent	19:2098104..2098104															TMPRSS2
KAT6B		ENST00000287239	Yes	p.L985L	c.2953C>T	Unknown	Heterozygous	Unverified	Substitution - coding silent	10:75021217..75021217															TOP2B
KDM4C		ENST00000381309	No	p.N704T	c.2111A>C	Unknown	Heterozygous	Unverified	Substitution - Missense	9:7013930..7013930															TOP3A
KDM4C_ENST00000381306		ENST00000381306	No	p.N704T	c.2111A>C	Unknown	Heterozygous	Unverified	Substitution - Missense	9:7013930..7013930															TOPBP1
KDM4C_ENST00000420847		ENST00000420847	No	p.N48T	c.143A>C	Unknown	Heterozygous	Unverified	Substitution - Missense	9:7013930..7013930															TP53BP1
KIAA0146		ENST00000297423	No	p.S109L	c.326C>T	Unknown	Heterozygous	Unverified	Substitution - Missense	8:47291102..47291102															TTDN1
KIAA0556		ENST00000261588	No	p.P920P	c.2760G>A	Unknown	Homozygous	Unverified	Substitution - coding silent	16:27749720..27749720															UBA1
KIAA0556_ENST00000261588		ENST00000261588	No	p.P920P	c.2760G>A	Unknown	Homozygous	Unverified	Substitution - coding silent	16:27749720..27749720															UBE2A
KIAA0664		ENST00000435359	No	p.K172R	c.515A>G	Unknown	Heterozygous	Unverified	Substitution - Missense	17:2701728..2701728															UBE2N
KIAA0664_ENST00000322335		ENST00000435359	No	p.K172R	c.515A>G	Unknown	Heterozygous	Unverified	Substitution - Missense	17:2701728..2701728															UNG
KIAA0746		ENST00000399878	No	p.V724A	c.2171T>C	Unknown	Homozygous	Unverified	Substitution - Missense	4:25776316..25776316															USP1
KIAA1430		ENST00000296775	No	p.F353L	c.1059T>A	Unknown	Heterozygous	Unverified	Substitution - Missense	4:185176047..185176047															USP10
KIAA1430_ENST00000458385		ENST00000458385	No	p.F353L	c.1059T>A	Unknown	Heterozygous	Unverified	Substitution - Missense	4:185176047..185176047															USP7
KIAA1486		ENST00000272907	No	p.H83Q	c.249C>G	Unknown	Heterozygous	Unverified	Substitution - Missense	2:225513398..225513398															WRN
KRT6A		ENST00000330722	No	p.P212P	c.636G>A	Unknown	Heterozygous	Unverified	Substitution - coding silent	12:52491641..52491641															XAB2
KRTAP5-4		ENST00000399682	No	p.S93A	c.277T>G	Unknown	Heterozygous	Unverified	Substitution - Missense	11:1621817..1621817															XRCC2
KRTAP9-8		ENST00000254072	No	p.N54K	c.162C>G	Unknown	Heterozygous	Unverified	Substitution - Missense	17:41238213..41238213															XRCC3
LHX2		ENST00000373615	No	p.H183H	c.549T>C	Unknown	Heterozygous	Unverified	Substitution - coding silent	9:124015347..124015347															XRCC4
LIPE		ENST00000244289	No	p.S275S	c.825T>C	Unknown	Heterozygous	Unverified	Substitution - coding silent	19:42426325..42426325															XRCC6
LRP4		ENST00000378623	No	p.D113D	c.339C>T	Unknown	Heterozygous	Unverified	Substitution - coding silent	11:46899954..46899954															ZSWIM7
LSM10		ENST00000315732	No	p.V104fs*>20	c.310delG	Unknown	Heterozygous	Verified	Deletion - Frameshift	1:36393820..36393820
LSP1		ENST00000405957	No	p.H263H	c.789T>C	Unknown	Heterozygous	Unverified	Substitution - coding silent	11:1887518..1887518
LSP1_ENST00000311604		ENST00000311604	No	p.H325H	c.975T>C	Unknown	Heterozygous	Unverified	Substitution - coding silent	11:1887518..1887518
LTN1		ENST00000361371	No	p.R1504W	c.4510C>T	Unknown	Heterozygous	Unverified	Substitution - Missense	21:28936670..28936670
LY9		ENST00000368041	No	p.D331D	c.993C>T	Previously Reported	Heterozygous	Unverified	Substitution - coding silent	1:160814682..160814682
MAP4K4		NM_145686	No	p.Q402R	c.1205A>G	Unknown	Heterozygous	Verified	Substitution - Missense	2:101844283..101844283
MAP4K4_ENST00000350198		ENST00000350198	No	p.Q402R	c.1205A>G	Unknown	Heterozygous	Unverified	Substitution - Missense	2:101844283..101844283
MAP4K4_ENST00000350878		ENST00000350878	No	p.Q382R	c.1145A>G	Unknown	Heterozygous	Unverified	Substitution - Missense	2:101844283..101844283
MBD6		ENST00000355673	No	p.P880L	c.2639C>T	Unknown	Heterozygous	Unverified	Substitution - Missense	12:57528379..57528379
METTL8		ENST00000392600	No	p.N48_K49delNK	c.142_147delAATAAG	Unknown	Heterozygous	Verified	Deletion - In frame	2:171339493..171339498
METTL8_ENST00000375258		ENST00000375258	No	p.N98_K99delNK	c.292_297delAATAAG	Unknown	Heterozygous	Verified	Deletion - In frame	2:171339493..171339498
METTL8_ENST00000453846		ENST00000453846	No	p.N98_K99delNK	c.292_297delAATAAG	Unknown	Heterozygous	Verified	Deletion - In frame	2:171339493..171339498
MGMT		NM_002412.1	No	p.R9C	c.25C>T	Unknown	Heterozygous	Unverified	Substitution - Missense	10:129536277..129536277
MGMT_ENST00000306010		ENST00000306010	No	p.R40C	c.118C>T	Unknown	Heterozygous	Unverified	Substitution - Missense	10:129536277..129536277
MKS1		ENST00000393119	No	p.L429L	c.1287G>A	Previously Reported	Heterozygous	Unverified	Substitution - coding silent	17:58207205..58207205
MKS1_ENST00000337050		ENST00000337050	No	p.L429L	c.1287G>A	Previously Reported	Heterozygous	Unverified	Substitution - coding silent	17:58207205..58207205
MOCS1		ENST00000373186	No	p.T236I	c.707C>T	Unknown	Heterozygous	Unverified	Substitution - Missense	6:39913367..39913367
MOCS1_ENST00000340692		ENST00000340692	No	p.T236I	c.707C>T	Unknown	Heterozygous	Unverified	Substitution - Missense	6:39913367..39913367
MSH6		ENST00000234420	Yes	p.F1088fs*5	c.3253_3254insC	Previously Reported	Heterozygous	Verified	Insertion - Frameshift	2:47803500..47803501
MUC1		ENST00000337604	Yes	p.R206Q	c.617G>A	Unknown	Heterozygous	Unverified	Substitution - Missense	1:155187355..155187355
MUC16		ENST00000397910	No	p.A643S	c.1927G>T	Unknown	Heterozygous	Unverified	Substitution - Missense	19:8979212..8979212
MUC16_ENST00000397910		ENST00000397910	No	p.A643S	c.1927G>T	Unknown	Heterozygous	Unverified	Substitution - Missense	19:8979212..8979212
MUC1_ENST00000368392		ENST00000368392	No	p.R197Q	c.590G>A	Unknown	Heterozygous	Unverified	Substitution - Missense	1:155187355..155187355
MUC4_ENST00000463781		ENST00000463781	No	p.A1982A	c.5946C>A	Unknown	Heterozygous	Unverified	Substitution - coding silent	3:195785634..195785634
MUC6		ENST00000421673	No	p.T1650T	c.4950A>G	Unknown	Heterozygous	Unverified	Substitution - coding silent	11:1017851..1017851
MUC6_ENST00000421673		ENST00000421673	No	p.T1650T	c.4950A>G	Unknown	Heterozygous	Unverified	Substitution - coding silent	11:1017851..1017851
MYBPC2_ENST00000357701		ENST00000357701	No	p.R1057C	c.3169C>T	Unknown	Heterozygous	Unverified	Substitution - Missense	19:50461977..50461977
NCKAP1		ENST00000360982	No	p.Y428Y	c.1284C>T	Unknown	Heterozygous	Unverified	Substitution - coding silent	2:182981319..182981319
NCOR2		NM_006312.2	Yes	p.Q510_P511insQQ	c.1494_1495insCAGCAG	Unknown	Heterozygous	Verified	Insertion - In frame	12:124402549..124402550
NCOR2_ENST00000405201		ENST00000405201	No	p.Q510_P511insQQ	c.1494_1495insCAGCAG	Unknown	Heterozygous	Verified	Insertion - In frame	12:124402549..124402550
NES		ENST00000368223	No	p.N1541S	c.4622A>G	Previously Reported	Heterozygous	Unverified	Substitution - Missense	1:156669566..156669566
NLGN4X		ENST00000381095	No	p.R753S	c.2259G>T	Unknown	Heterozygous	Unverified	Substitution - Missense	X:5893009..5893009
NLGN4X_ENST00000381093		ENST00000381093	No	p.R773S	c.2319G>T	Unknown	Heterozygous	Unverified	Substitution - Missense	X:5893009..5893009
NMUR1		ENST00000305141	No	p.W122R	c.364T>C	Unknown	Heterozygous	Unverified	Substitution - Missense	2:231528657..231528657
NOS1AP		ENST00000361897	No	p.D135N	c.403G>A	Unknown	Heterozygous	Unverified	Substitution - Missense	1:162333075..162333075
NOS1AP_ENST00000361897		ENST00000361897	No	p.D135N	c.403G>A	Unknown	Heterozygous	Unverified	Substitution - Missense	1:162333075..162333075
NOX5		ENST00000260364	No	p.Q707H	c.2121G>C	Unknown	Heterozygous	Unverified	Substitution - Missense	15:69056573..69056573
NPAS3		ENST00000346562	No	p.R34W	c.100C>T	Previously Reported	Heterozygous	Unverified	Substitution - Missense	14:33215231..33215231
NPAS3_ENST00000341321		ENST00000341321	No	p.R64W	c.190C>T	Unknown	Heterozygous	Unverified	Substitution - Missense	14:33215231..33215231
NPAS3_ENST00000356141		ENST00000356141	No	p.R64W	c.190C>T	Unknown	Heterozygous	Unverified	Substitution - Missense	14:33215231..33215231
NPAS3_ENST00000357798		ENST00000357798	No	p.R34W	c.100C>T	Unknown	Heterozygous	Unverified	Substitution - Missense	14:33215231..33215231
NRSN2		ENST00000382285	No	p.G14V	c.41G>T	Unknown	Heterozygous	Unverified	Substitution - Missense	20:349684..349684
NUFIP2		ENST00000225388	No	p.T584A	c.1750A>G	Unknown	Heterozygous	Unverified	Substitution - Missense	17:29286244..29286244
OBSCN		SU_OBSCN.1	No	p.T8203I	c.24608C>T	Unknown	Heterozygous	Unverified	Substitution - Missense	1:228376083..228376083
OBSCN_ENST00000570156		ENST00000570156	No	p.T8333I	c.24998C>T	Unknown	Heterozygous	Verified	Substitution - Missense	1:228376083..228376083
OR1A2		ENST00000381951	No	p.S75S	c.225C>T	Unknown	Heterozygous	Unverified	Substitution - coding silent	17:3197743..3197743
OR4C16		ENST00000314634	No	p.L280L	c.840C>G	Previously Reported	Heterozygous	Unverified	Substitution - coding silent	11:55572967..55572967
OR52N4		ENST00000317254	No	p.M41I	c.123G>A	Unknown	Heterozygous	Unverified	Substitution - Missense	11:5754863..5754863
OTX1		ENST00000282549	No	p.Q352E	c.1054C>G	Unknown	Heterozygous	Unverified	Substitution - Missense	2:63056305..63056305
PANK1		ENST00000307534	No	p.A98V	c.293C>T	Previously Reported	Heterozygous	Unverified	Substitution - Missense	10:89645010..89645010
PAPOLA		ENST00000216277	No	p.P365S	c.1093C>T	Unknown	Heterozygous	Unverified	Substitution - Missense	14:96537038..96537038
PCDH9		ENST00000377865	No	p.S79S	c.237C>T	Unknown	Heterozygous	Unverified	Substitution - coding silent	13:67228204..67228204
PCDH9_ENST00000377861		ENST00000377861	No	p.S79S	c.237C>T	Unknown	Heterozygous	Unverified	Substitution - coding silent	13:67228204..67228204
PCDHA5		ENST00000378126	No	p.S508S	c.1524G>A	Unknown	Heterozygous	Unverified	Substitution - coding silent	5:140823299..140823299
PCDHA5_ENST00000529619		ENST00000529619	No	p.S508S	c.1524G>A	Unknown	Heterozygous	Unverified	Substitution - coding silent	5:140823299..140823299
PCDHA5_ENST00000529859		ENST00000529859	No	p.S508S	c.1524G>A	Unknown	Heterozygous	Unverified	Substitution - coding silent	5:140823299..140823299
PCK2		ENST00000216780	No	p.P241P	c.723C>T	Unknown	Heterozygous	Unverified	Substitution - coding silent	14:24099107..24099107
PCK2_ENST00000396973		ENST00000396973	No	p.P241P	c.723C>T	Unknown	Heterozygous	Unverified	Substitution - coding silent	14:24099107..24099107
PDXDC1		ENST00000396410	No	p.E775D	c.2325A>T	Unknown	Homozygous	Unverified	Substitution - Missense	16:15036233..15036233
PGBD5		ENST00000321327	No	p.A150T	c.448G>A	Previously Reported	Heterozygous	Unverified	Substitution - Missense	1:230357295..230357295
PIEZO2		ENST00000383408	No	p.H390Y	c.1168C>T	Unknown	Homozygous	Unverified	Substitution - Missense	18:10760982..10760982
PITPNM2		ENST00000320201	No	p.S894N	c.2681G>A	Unknown	Heterozygous	Unverified	Substitution - Missense	12:122989837..122989837
PLA2G16		ENST00000323646	No	p.A96V	c.287C>T	Unknown	Heterozygous	Unverified	Substitution - Missense	11:63590200..63590200
PLEC		ENST00000322810	No	p.T4553M	c.13658C>T	Unknown	Heterozygous	Unverified	Substitution - Missense	8:143916574..143916574
PLEC_ENST00000345136		ENST00000345136	No	p.T4416M	c.13247C>T	Unknown	Heterozygous	Unverified	Substitution - Missense	8:143916574..143916574
PLEC_ENST00000354589		ENST00000354589	No	p.T4416M	c.13247C>T	Unknown	Heterozygous	Unverified	Substitution - Missense	8:143916574..143916574
PLEC_ENST00000354958		ENST00000354958	No	p.T4394M	c.13181C>T	Unknown	Heterozygous	Unverified	Substitution - Missense	8:143916574..143916574
PLEC_ENST00000356346		ENST00000356346	No	p.T4402M	c.13205C>T	Unknown	Heterozygous	Unverified	Substitution - Missense	8:143916574..143916574
PLEC_ENST00000436759		ENST00000436759	No	p.T4443M	c.13328C>T	Unknown	Heterozygous	Unverified	Substitution - Missense	8:143916574..143916574
POC5		ENST00000446329	No	p.V266I	c.796G>A	Unknown	Heterozygous	Unverified	Substitution - Missense	5:75690487..75690487
POC5_ENST00000428202		ENST00000428202	No	p.V291I	c.871G>A	Unknown	Heterozygous	Unverified	Substitution - Missense	5:75690487..75690487
POFUT1		ENST00000375749	No	p.P118P	c.354C>T	Unknown	Heterozygous	Unverified	Substitution - coding silent	20:32215376..32215376
POFUT1_ENST00000375730		ENST00000375730	No	p.P118P	c.354C>T	Unknown	Heterozygous	Unverified	Substitution - coding silent	20:32215376..32215376
POU6F2		ENST00000403058	No	p.P199P	c.597G>A	Unknown	Heterozygous	Unverified	Substitution - coding silent	7:39339727..39339727
PPAPDC1A		ENST00000398250	No	p.A86A	c.258G>A	Previously Reported	Heterozygous	Unverified	Substitution - coding silent	10:120518834..120518834
PPAPDC1A_ENST00000369073		ENST00000369073	No	p.A76A	c.228G>A	Unknown	Heterozygous	Unverified	Substitution - coding silent	10:120518834..120518834
PPP1R13B		ENST00000202556	No	p.P834P	c.2502G>A	Unknown	Heterozygous	Unverified	Substitution - coding silent	14:103739914..103739914
PRC1		ENST00000394249	No	p.R281W	c.841C>T	Unknown	Heterozygous	Unverified	Substitution - Missense	15:90980371..90980371
PRDM15		ENST00000269844	No	p.G795G	c.2385C>T	Unknown	Heterozygous	Unverified	Substitution - coding silent	21:41835516..41835516
PRODH		ENST00000357068	No	p.F187F	c.561C>T	Previously Reported	Heterozygous	Unverified	Substitution - coding silent	22:18925157..18925157
PTPRU		ENST00000345512	No	p.H68H	c.204C>T	Unknown	Heterozygous	Unverified	Substitution - coding silent	1:29255405..29255405
PTPRU_ENST00000356870		ENST00000460170	No	p.H68H	c.204C>T	Unknown	Heterozygous	Unverified	Substitution - coding silent	1:29255405..29255405
PTPRU_ENST00000460170		ENST00000460170	No	p.H68H	c.204C>T	Unknown	Heterozygous	Unverified	Substitution - coding silent	1:29255405..29255405
Q76B61_HUMAN		ENST00000360022	No	p.R86C	c.256C>T	Unknown	Heterozygous	Unverified	Substitution - Missense	7:149783281..149783281
Q8N8C9_HUMAN		ENST00000316673	No	p.V242M	c.724G>A	Unknown	Heterozygous	Unverified	Substitution - Missense	20:44419774..44419774
RAB15_ENST00000533601		ENST00000533601	No	p.A172V	c.515C>T	Unknown	Heterozygous	Unverified	Substitution - Missense	14:64948478..64948478
RACGAP1		ENST00000427314	No	p.D353D	c.1059C>T	Unknown	Heterozygous	Unverified	Substitution - coding silent	12:49994495..49994495
RB1CC1		ENST00000025008	No	p.Q43H	c.129G>C	Unknown	Heterozygous	Unverified	Substitution - Missense	8:52683956..52683956
RGL4		ENST00000290691	No	p.R83Q	c.248G>A	Unknown	Heterozygous	Verified	Substitution - Missense	22:23692403..23692403
RHAG		ENST00000371175	No	p.M269I	c.807G>T	Unknown	Heterozygous	Unverified	Substitution - Missense	6:49614687..49614687
RHOBTB1		ENST00000357917	No	p.L540L	c.1618T>C	Unknown	Heterozygous	Unverified	Substitution - coding silent	10:60878016..60878016
RICTOR		ENST00000357387	No	p.G407A	c.1220G>C	Unknown	Heterozygous	Verified	Substitution - Missense	5:38966720..38966720
RICTOR_ENST00000296782		ENST00000296782	No	p.G407A	c.1220G>C	Unknown	Heterozygous	Unverified	Substitution - Missense	5:38966720..38966720
RIN2		NM_018993.2	No	p.L724F	c.2170C>T	Unknown	Heterozygous	Unverified	Substitution - Missense	20:19992269..19992269
RIN2_ENST00000255006		ENST00000255006	No	p.L773F	c.2317C>T	Unknown	Heterozygous	Unverified	Substitution - Missense	20:19992269..19992269
RNASEL		ENST00000367559	No	p.Q619Q	c.1857A>G	Unknown	Heterozygous	Unverified	Substitution - coding silent	1:182581273..182581273
RNF19A		ENST00000519449	No	p.Y811C	c.2432A>G	Previously Reported	Heterozygous	Unverified	Substitution - Missense	8:100258641..100258641
RNGTT_ENST00000369475		ENST00000369475	No	p.S534S	c.1602G>A	Unknown	Heterozygous	Unverified	Substitution - coding silent	6:88678257..88678257
RUFY1		ENST00000437570	No	p.G27D	c.80G>A	Unknown	Heterozygous	Unverified	Substitution - Missense	5:179560118..179560118
RUFY1_ENST00000319449		ENST00000319449	No	p.G135D	c.404G>A	Unknown	Heterozygous	Unverified	Substitution - Missense	5:179560118..179560118
RUFY1_ENST00000377001		ENST00000377001	No	p.G135D	c.404G>A	Unknown	Heterozygous	Unverified	Substitution - Missense	5:179560118..179560118
SCN11A		ENST00000302328	No	p.A630V	c.1889C>T	Unknown	Heterozygous	Unverified	Substitution - Missense	3:38900027..38900027
SEL1L3		ENST00000399878	No	p.V877A	c.2630T>C	Unknown	Homozygous	Unverified	Substitution - Missense	4:25776316..25776316
SEL1L3_ENST00000264868		ENST00000264868	No	p.V842A	c.2525T>C	Unknown	Homozygous	Unverified	Substitution - Missense	4:25776316..25776316
SGCD		ENST00000337851	No	p.K24K	c.72G>A	Unknown	Heterozygous	Unverified	Substitution - coding silent	5:156344557..156344557
SGCD_ENST00000447401		ENST00000447401	No	p.K24K	c.72G>A	Unknown	Heterozygous	Unverified	Substitution - coding silent	5:156344557..156344557
SIRT4		ENST00000202967	No	p.R178R	c.534G>T	Unknown	Heterozygous	Unverified	Substitution - coding silent	12:120312492..120312492
SLC22A16		ENST00000368919	No	p.K530*	c.1588A>T	Unknown	Heterozygous	Unverified	Substitution - Nonsense	6:110425019..110425019
SLC22A16_ENST00000330550		ENST00000330550	No	p.K496*	c.1486A>T	Unknown	Heterozygous	Unverified	Substitution - Nonsense	6:110425019..110425019
SLC25A12		ENST00000422440	No	p.R624H	c.1871G>A	Previously Reported	Heterozygous	Unverified	Substitution - Missense	2:171785440..171785440
SLC37A3		ENST00000326232	No	p.V23V	c.69G>A	Unknown	Heterozygous	Unverified	Substitution - coding silent	7:140382458..140382458
SLC37A3_ENST00000340308		ENST00000340308	No	p.V23V	c.69G>A	Unknown	Heterozygous	Unverified	Substitution - coding silent	7:140382458..140382458
SLC37A4		ENST00000330775	No	p.S22R	c.64A>C	Unknown	Heterozygous	Unverified	Substitution - Missense	11:119029306..119029306
SMC4		NM_005496.2	No	p.R107C	c.319C>T	Unknown	Heterozygous	Unverified	Substitution - Missense	3:160402676..160402676
SMPD1		ENST00000299397	No	p.Y245H	c.733T>C	Unknown	Heterozygous	Unverified	Substitution - Missense	11:6391798..6391798
SMPD1_ENST00000342245		ENST00000342245	No	p.Y245H	c.733T>C	Unknown	Heterozygous	Unverified	Substitution - Missense	11:6391798..6391798
SOX5		ENST00000451604	No	p.M686T	c.2057T>C	Unknown	Heterozygous	Unverified	Substitution - Missense	12:23534454..23534454
SPG7		ENST00000268704	No	p.?	c.1450-1_1457delGGAGAGGCG	Unknown	Heterozygous	Verified	Unknown	16:89546657..89546665
SQSTM1		ENST00000389805	No	p.T221T	c.663G>A	Unknown	Heterozygous	Unverified	Substitution - coding silent	5:179824313..179824313
SSRP1	1	ENST00000278412	No	p.N153T	c.458A>C	Unknown	Heterozygous	Unverified	Substitution - Missense	11:57333038..57333038
STXBP5		ENST00000367481	No	p.R860W	c.2578C>T	Previously Reported	Heterozygous	Unverified	Substitution - Missense	6:147363475..147363475
STXBP5_ENST00000321680		ENST00000321680	No	p.R896W	c.2686C>T	Previously Reported	Heterozygous	Unverified	Substitution - Missense	6:147363475..147363475
STXBP5_ENST00000392291		ENST00000392291	No	p.R220W	c.658C>T	Previously Reported	Heterozygous	Unverified	Substitution - Missense	6:147363475..147363475
SUSD1		ENST00000374270	No	p.S212N	c.635G>A	Unknown	Heterozygous	Unverified	Substitution - Missense	9:112142391..112142391
SYNE2		ENST00000358025	No	p.K4832K	c.14496G>A	Unknown	Heterozygous	Unverified	Substitution - coding silent	14:64132420..64132420
SYNE2_ENST00000357395		ENST00000357395	No	p.K1217K	c.3651G>A	Unknown	Heterozygous	Unverified	Substitution - coding silent	14:64132420..64132420
SYPL2		ENST00000369872	No	p.G255G	c.765C>T	Unknown	Heterozygous	Unverified	Substitution - coding silent	1:109479494..109479494
SYT11		ENST00000368324	No	p.D366N	c.1096G>A	Unknown	Heterozygous	Unverified	Substitution - Missense	1:155881308..155881308
TAAR2		ENST00000367931	No	p.F111F	c.333T>C	Unknown	Heterozygous	Unverified	Substitution - coding silent	6:132617873..132617873
TCEAL3		ENST00000372628	No	p.G180S	c.538G>A	Unknown	Heterozygous	Unverified	Substitution - Missense	X:103609602..103609602
TDRD1		ENST00000251864	No	p.V413V	c.1239C>T	Unknown	Heterozygous	Unverified	Substitution - coding silent	10:114204835..114204835
TEX10_ENST00000535814		ENST00000535814	No	p.S2L	c.5C>T	Unknown	Heterozygous	Unverified	Substitution - Missense	9:100349368..100349368
THAP1		ENST00000254250	No	p.P103A	c.307C>G	Unknown	Heterozygous	Unverified	Substitution - Missense	8:42838297..42838297
THBS3		ENST00000368378	No	p.L13L	c.39C>T	Previously Reported	Heterozygous	Unverified	Substitution - coding silent	1:155207838..155207838
TLN2		ENST00000306829	No	p.A451A	c.1353G>C	Unknown	Heterozygous	Unverified	Substitution - coding silent	15:62697748..62697748
TMC5_ENST00000396229		ENST00000396229	No	p.A121V	c.362C>T	Unknown	Homozygous	Unverified	Substitution - Missense	16:19440400..19440400
TMTC1		ENST00000256062	No	p.V337V	c.1011G>A	Unknown	Heterozygous	Unverified	Substitution - coding silent	12:29583490..29583490
TMTC1_ENST00000381224		ENST00000381224	No	p.V399V	c.1197G>A	Unknown	Heterozygous	Unverified	Substitution - coding silent	12:29583490..29583490
TNR		ENST00000367674	No	p.E839D	c.2517G>C	Unknown	Heterozygous	Unverified	Substitution - Missense	1:175365080..175365080
TP53		ENST00000269305	Yes	p.R248W	c.742C>T	Previously Reported	Homozygous	Verified	Substitution - Missense	17:7674221..7674221
TP53TG5		ENST00000372726	No	p.N192S	c.575A>G	Unknown	Heterozygous	Unverified	Substitution - Missense	20:45375232..45375232
TP53_ENST00000269305		ENST00000269305	No	p.R248W	c.742C>T	Previously Reported	Homozygous	Verified	Substitution - Missense	17:7674221..7674221
TP53_ENST00000413465		ENST00000413465	No	p.R248W	c.742C>T	Previously Reported	Homozygous	Unverified	Substitution - Missense	17:7674221..7674221
TP53_ENST00000420246		ENST00000420246	No	p.R248W	c.742C>T	Previously Reported	Homozygous	Unverified	Substitution - Missense	17:7674221..7674221
TP53_ENST00000455263		ENST00000455263	No	p.R248W	c.742C>T	Previously Reported	Homozygous	Unverified	Substitution - Missense	17:7674221..7674221
TP53_ENST00000545858		ENST00000545858	No	p.R155W	c.463C>T	Previously Reported	Homozygous	Unverified	Substitution - Missense	17:7674221..7674221
TPX2		ENST00000300403	No	p.C364F	c.1091G>T	Unknown	Heterozygous	Unverified	Substitution - Missense	20:31782285..31782285
TPX2_ENST00000340513		ENST00000340513	No	p.C400F	c.1199G>T	Unknown	Heterozygous	Unverified	Substitution - Missense	20:31782285..31782285
TRIP11		ENST00000267622	Yes	p.P1879P	c.5637A>G	Unknown	Heterozygous	Unverified	Substitution - coding silent	14:91972799..91972799
TRO_ENST00000173898		ENST00000173898	No	p.N1296K	c.3888T>G	Unknown	Homozygous	Unverified	Substitution - Missense	X:54930612..54930612
TSHZ1		ENST00000322038	No	p.P693P	c.2079G>A	Unknown	Homozygous	Unverified	Substitution - coding silent	18:75287621..75287621
TSHZ1_ENST00000580243		ENST00000580243	No	p.P738P	c.2214G>A	Unknown	Homozygous	Unverified	Substitution - coding silent	18:75287621..75287621
TSSK4		ENST00000287913	No	p.L19R	c.56T>G	Unknown	Heterozygous	Unverified	Substitution - Missense	14:24205979..24205979
TSSK4_ENST00000339917		ENST00000339917	No	p.L19R	c.56T>G	Unknown	Heterozygous	Unverified	Substitution - Missense	14:24205979..24205979
TTC16		ENST00000373289	No	p.?	c.873-6C>A	Unknown	Heterozygous	Unverified	Unknown	9:127724114..127724114
TTC16_ENST00000393748		ENST00000393748	No	p.?	c.345-6C>A	Unknown	Heterozygous	Unverified	Unknown	9:127724114..127724114
TULP4		ENST00000367097	No	p.V301F	c.901G>T	Unknown	Heterozygous	Unverified	Substitution - Missense	6:158461604..158461604
TUSC5		ENST00000333813	No	p.S133R	c.399C>A	Unknown	Heterozygous	Unverified	Substitution - Missense	17:1295502..1295502
UBASH3A		ENST00000319294	No	p.H588H	c.1764C>T	Unknown	Heterozygous	Unverified	Substitution - coding silent	21:42444559..42444559
UBE2C		ENST00000356455	No	p.S87R	c.259A>C	Unknown	Heterozygous	Unverified	Substitution - Missense	20:45815583..45815583
USF1		ENST00000368020	No	p.Y116Y	c.348T>C	Unknown	Heterozygous	Unverified	Substitution - coding silent	1:161041775..161041775
USH1G		ENST00000319642	No	p.A139A	c.417C>T	Unknown	Heterozygous	Unverified	Substitution - coding silent	17:74920419..74920419
USHBP1		ENST00000252597	No	p.Y356H	c.1066T>C	Unknown	Heterozygous	Unverified	Substitution - Missense	19:17258366..17258366
VPS33B		ENST00000333371	No	p.?	c.499-3C>G	Unknown	Heterozygous	Unverified	Unknown	15:91007576..91007576
WDR64		ENST00000341258	No	p.R68W	c.202C>T	Previously Reported	Heterozygous	Unverified	Substitution - Missense	1:241723314..241723314
WDR64_ENST00000366552		ENST00000366552	No	p.R348W	c.1042C>T	Previously Reported	Heterozygous	Unverified	Substitution - Missense	1:241723314..241723314
WDR96		ENST00000357060	No	p.T59T	c.177T>A	Unknown	Heterozygous	Unverified	Substitution - coding silent	10:104230732..104230732
YAP1		ENST00000526343	No	p.A293S	c.877G>T	Unknown	Heterozygous	Unverified	Substitution - Missense	11:102223628..102223628
YAP1_ENST00000282441		ENST00000282441	No	p.A347S	c.1039G>T	Unknown	Heterozygous	Verified	Substitution - Missense	11:102223628..102223628
ZFP2		ENST00000361362	No	p.C160Y	c.479G>A	Unknown	Heterozygous	Unverified	Substitution - Missense	5:178931792..178931792
ZKSCAN2		ENST00000328086	No	p.Q860Q	c.2580G>A	Unknown	Homozygous	Unverified	Substitution - coding silent	16:25240140..25240140
ZMYM2		ENST00000456228	No	p.N1317N	c.3951T>C	Unknown	Heterozygous	Unverified	Substitution - coding silent	13:20085831..20085831
ZMYM2_ENST00000456228		ENST00000456228	No	p.N1317N	c.3951T>C	Unknown	Heterozygous	Unverified	Substitution - coding silent	13:20085831..20085831
ZNF198		ENST00000382869	Yes	p.N1317N	c.3951T>C	Unknown	Heterozygous	Unverified	Substitution - coding silent	13:20085831..20085831
ZNF266		ENST00000361151	No	p.H318Q	c.954C>G	Unknown	Heterozygous	Unverified	Substitution - Missense	19:9413971..9413971
ZNF433		ENST00000344980	No	p.R470S	c.1410G>C	Unknown	Heterozygous	Unverified	Substitution - Missense	19:12015457..12015457
ZNF527		ENST00000356178	No	p.S108P	c.322T>C	Unknown	Heterozygous	Unverified	Substitution - Missense	19:37388371..37388371
ZNF536		ENST00000355537	No	p.Q356K	c.1066C>A	Unknown	Heterozygous	Unverified	Substitution - Missense	19:30444628..30444628
ZNF560		ENST00000301480	No	p.R536Q	c.1607G>A	Previously Reported	Heterozygous	Unverified	Substitution - Missense	19:9467340..9467340
ZYX		ENST00000322764	No	p.A430A	c.1290G>A	Unknown	Heterozygous	Unverified	Substitution - coding silent	7:143388634..143388634

## Sheet: 22Rv1
Gene	Overlap	Transcript	Census Gene	AA Mutation	CDS Mutation	Somatic status	Zygosity	Validated	Type	Position															ABL1
A1CF		ENST00000374001	No	p.T397I	c.1190C>T	Unknown	Heterozygous	Unverified	Substitution - Missense	10:50813990..50813990															AR
A1CF_ENST00000282641		ENST00000282641	No	p.T405I	c.1214C>T	Unknown	Heterozygous	Unverified	Substitution - Missense	10:50813990..50813990															ATAD5
A1CF_ENST00000373995		ENST00000373995	No	p.T405I	c.1214C>T	Unknown	Heterozygous	Unverified	Substitution - Missense	10:50813990..50813990															ATM
A2ML1		ENST00000299698	No	p.D145V	c.434A>T	Unknown	Heterozygous	Unverified	Substitution - Missense	12:8829751..8829751															ATR
AAK1		NM_014911	No	p.R634H	c.1901G>A	Unknown	Heterozygous	Unverified	Substitution - Missense	2:69509336..69509336															AURORA
AAK1_ENST00000409085		ENST00000409085	No	p.R634H	c.1901G>A	Unknown	Heterozygous	Verified	Substitution - Missense	2:69509336..69509336															BAP1
AAMP		ENST00000248450	No	p.T13fs*7	c.37delA	Unknown	Heterozygous	Verified	Deletion - Frameshift	2:218270050..218270050															BARD1
AARS		ENST00000261772	No	p.S704S	c.2112C>T	Unknown	Heterozygous	Unverified	Substitution - coding silent	16:70258098..70258098															BLM
AARS2		ENST00000244571	No	p.A679V	c.2036C>T	Unknown	Heterozygous	Unverified	Substitution - Missense	6:44303395..44303395															BRCA1
AASS		ENST00000393376	No	p.A709T	c.2125G>A	Unknown	Heterozygous	Unverified	Substitution - Missense	7:122086071..122086071															BRCA2
ABAT		ENST00000396600	No	p.T417I	c.1250C>T	Unknown	Heterozygous	Unverified	Substitution - Missense	16:8776471..8776471															BRCC3
ABCA10		ENST00000269081	No	p.I393F	c.1177A>T	Unknown	Heterozygous	Unverified	Substitution - Missense	17:69197121..69197121															BRIP1
ABCA12		ENST00000272895	No	p.T1656T	c.4968C>T	Previously Reported	Heterozygous	Unverified	Substitution - coding silent	2:214978813..214978813															CDC14B
ABCA12		ENST00000272895	No	p.P23L	c.68C>T	Unknown	Heterozygous	Unverified	Substitution - Missense	2:215138141..215138141															CDK12
ABCA12_ENST00000389661		ENST00000389661	No	p.T1338T	c.4014C>T	Previously Reported	Heterozygous	Unverified	Substitution - coding silent	2:214978813..214978813															CDK5
ABCA4		ENST00000370225	No	p.V2092V	c.6276G>A	Unknown	Heterozygous	Unverified	Substitution - coding silent	1:94001864..94001864															CDK7
ABCA4		ENST00000370225	No	p.R2030*	c.6088C>T	Previously Reported	Heterozygous	Unverified	Substitution - Nonsense	1:94005500..94005500															CHD1
ABCA4		ENST00000370225	No	p.F1397fs*7	c.4191delT	Unknown	Heterozygous	Unverified	Deletion - Frameshift	1:94031058..94031058															CHEK1
ABCA6		ENST00000284425	No	p.R844C	c.2530C>T	Previously Reported	Heterozygous	Unverified	Substitution - Missense	17:69106071..69106071															CHEK2
ABCB4		ENST00000359206	No	p.N1278K	c.3834C>G	Unknown	Homozygous	Unverified	Substitution - Missense	7:87402102..87402102															DDB1
ABCC4		ENST00000376887	No	p.L883fs*7	c.2648delT	Previously Reported	Heterozygous	Verified	Deletion - Frameshift	13:95083178..95083178															DMC1
ABCC4_ENST00000376887		ENST00000376887	No	p.L883fs*7	c.2648delT	Previously Reported	Heterozygous	Verified	Deletion - Frameshift	13:95083178..95083178															DNASE1L2
ABCC6		ENST00000205557	No	p.E422K	c.1264G>A	Previously Reported	Heterozygous	Unverified	Substitution - Missense	16:16198095..16198095															DNMT3A
ABCD2		ENST00000308666	No	p.Q379H	c.1137A>C	Unknown	Heterozygous	Unverified	Substitution - Missense	12:39607698..39607698															DUT
ABCG4		ENST00000307417	No	p.?	c.541-9T>C	Unknown	Heterozygous	Unverified	Unknown	11:119154761..119154761															EME1
ABLIM1		ENST00000369252	No	p.T410M	c.1229C>T	Unknown	Heterozygous	Unverified	Substitution - Missense	10:114465730..114465730															EME2
ABLIM1_ENST00000277895		ENST00000277895	No	p.P372P	c.1116G>A	Unknown	Heterozygous	Unverified	Substitution - coding silent	10:114485306..114485306															ERCC1
ABLIM1_ENST00000277895		ENST00000277895	No	p.T498M	c.1493C>T	Unknown	Heterozygous	Unverified	Substitution - Missense	10:114465730..114465730															ERCC4
ABLIM1_ENST00000336585		ENST00000336585	No	p.T470M	c.1409C>T	Unknown	Heterozygous	Unverified	Substitution - Missense	10:114465730..114465730															ERCC8
ABLIM1_ENST00000392952		ENST00000392952	No	p.P56P	c.168G>A	Unknown	Heterozygous	Unverified	Substitution - coding silent	10:114485306..114485306															ERG
ABLIM1_ENST00000392952		ENST00000392952	No	p.T182M	c.545C>T	Unknown	Heterozygous	Unverified	Substitution - Missense	10:114465730..114465730															ESCO1
ABLIM1_ENST00000440467		ENST00000440467	No	p.T135M	c.404C>T	Unknown	Heterozygous	Unverified	Substitution - Missense	10:114465730..114465730															ESCO2
ABLIM3		ENST00000309868	No	p.T597A	c.1789A>G	Unknown	Heterozygous	Unverified	Substitution - Missense	5:149251359..149251359															ETV1
ABLIM3_ENST00000504238		ENST00000504238	No	p.T486A	c.1456A>G	Unknown	Heterozygous	Unverified	Substitution - Missense	5:149251359..149251359															EWSR1
ABTB1		ENST00000232744	No	p.V355I	c.1063G>A	Previously Reported	Heterozygous	Unverified	Substitution - Missense	3:127680018..127680018															FAAP20
AC007731_16		ENST00000400460	No	p.T274M	c.821C>T	Unknown	Heterozygous	Unverified	Substitution - Missense	22:20361739..20361739															FAAP24
AC010872_2		ENST00000405799	No	p.L1082fs*5	c.3239_3240insT	Unknown	Heterozygous	Unverified	Insertion - Frameshift	2:21140706..21140707															FAM175A
AC010872_2		ENST00000405799	No	p.L1667fs*16	c.4993_4994insT	Unknown	Heterozygous	Unverified	Insertion - Frameshift	2:21142460..21142461															FANCA
AC012100.1		ENST00000261854	No	p.C95*	c.285C>A	Unknown	Heterozygous	Unverified	Substitution - Nonsense	15:50748763..50748763															FANCB
AC093393.1		ENST00000322472	No	p.V65I	c.193G>A	Unknown	Heterozygous	Unverified	Substitution - Missense	2:33727583..33727583															FANCC
AC136604.1		ENST00000425471	No	p.I187K	c.560T>A	Unknown	Heterozygous	Unverified	Substitution - Missense	5:179652076..179652076															FANCD2
AC136604.1_ENST00000425471		ENST00000425471_v68	No	p.I187K	c.560T>A	Unknown	Heterozygous	Unverified	Substitution - Missense	5:179652076..179652076															FANCE
ACACB		ENST00000377848	No	p.R2360H	c.7079G>A	Unknown	Heterozygous	Verified	Substitution - Missense	12:109265246..109265246															FANCF
ACADL		ENST00000233710	No	p.H355R	c.1064A>G	Unknown	Heterozygous	Unverified	Substitution - Missense	2:210195259..210195259															FANCG
ACAP1		ENST00000158762	No	p.A131fs*8	c.386delG	Unknown	Heterozygous	Unverified	Deletion - Frameshift	17:7343420..7343420															FANCI
ACAP1		ENST00000158762	No	p.V60I	c.178G>A	Unknown	Heterozygous	Unverified	Substitution - Missense	17:7342014..7342014															FANCL
ACBD5		ENST00000375905	No	p.N244S	c.731A>G	Unknown	Heterozygous	Unverified	Substitution - Missense	10:27215635..27215635															FANCM
ACBD5_ENST00000375888		ENST00000375888	No	p.N288S	c.863A>G	Unknown	Heterozygous	Unverified	Substitution - Missense	10:27215635..27215635															FEN1
ACBD5_ENST00000396271		ENST00000396271	No	p.N279S	c.836A>G	Unknown	Heterozygous	Unverified	Substitution - Missense	10:27215635..27215635															FLI1
ACOT11		ENST00000343744	No	p.M94I	c.282G>A	Unknown	Heterozygous	Unverified	Substitution - Missense	1:54585875..54585875															G2E3
ACOT11_ENST00000371316		ENST00000371316	No	p.M94I	c.282G>A	Unknown	Heterozygous	Unverified	Substitution - Missense	1:54585875..54585875															GADD45A
ACPT		ENST00000270593	No	p.A385V	c.1154C>T	Unknown	Heterozygous	Unverified	Substitution - Missense	19:50794953..50794953															GEN1
ACRBP		ENST00000229243	No	p.C385R	c.1153T>C	Unknown	Heterozygous	Unverified	Substitution - Missense	12:6640447..6640447															GIYD1
ACTA1		ENST00000366684	No	p.G304fs*24	c.911delG	Previously Reported	Heterozygous	Unverified	Deletion - Frameshift	1:229431800..229431800															GIYD2
ACTG2		ENST00000345517	No	p.T7T	c.21C>T	Unknown	Heterozygous	Unverified	Substitution - coding silent	2:73901332..73901332															GTF2H3
ACTL7B		ENST00000374667	No	p.V178M	c.532G>A	Unknown	Heterozygous	Unverified	Substitution - Missense	9:108855399..108855399															HELLS
ACTL7B		ENST00000374667	No	p.R325H	c.974G>A	Unknown	Heterozygous	Unverified	Substitution - Missense	9:108854957..108854957															HUS1
ACTR8		ENST00000335754	No	p.P560S	c.1678C>T	Unknown	Heterozygous	Unverified	Substitution - Missense	3:53870035..53870035															INIP
ACTR8_ENST00000231909		ENST00000231909	No	p.P265S	c.793C>T	Unknown	Heterozygous	Unverified	Substitution - Missense	3:53870035..53870035															INO80D
ACTRT2		ENST00000378404	No	p.L107fs*8	c.316delC	Unknown	Heterozygous	Unverified	Deletion - Frameshift	1:3022002..3022002															IPMK
ADAM15		ENST00000356955	No	p.A852A	c.2556G>A	Unknown	Heterozygous	Unverified	Substitution - coding silent	1:155062466..155062466															KAT5
ADAM18		ENST00000265707	No	p.?	c.133-9T>A	Unknown	Heterozygous	Unverified	Unknown	8:39606298..39606298															LIG3
ADAM9		ENST00000487273	No	p.?	c.1967-9T>C	Unknown	Heterozygous	Unverified	Unknown	8:39082963..39082963															LIG4
ADAMTS13		ENST00000371929	No	p.G194D	c.581G>A	Unknown	Heterozygous	Unverified	Substitution - Missense	9:133426240..133426240															MAD2L2
ADAMTS13_ENST00000371911		ENST00000371911	No	p.G194D	c.581G>A	Unknown	Heterozygous	Unverified	Substitution - Missense	9:133426240..133426240															MAPK12
ADAMTS14		NM_139155.1	No	p.Y640fs*4	c.1917_1918insC	Unknown	Heterozygous	Unverified	Insertion - Frameshift	10:70741146..70741147															MCM2
ADAMTS17		ENST00000268070	No	p.I680I	c.2040C>T	Unknown	Heterozygous	Unverified	Substitution - coding silent	15:100096453..100096453															MCM3
ADAMTS19		NM_133638.1	No	p.?	c.729+3A>C	Unknown	Heterozygous	Unverified	Unknown	5:129461760..129461760															MCM6
ADAMTS6_ENST00000381055		ENST00000381055	No	p.?	c.2067+4G>A	Unknown	Heterozygous	Unverified	Unknown	5:65226082..65226082															MDC1
ADAMTS8		ENST00000257359	No	p.D470D	c.1410C>T	Unknown	Heterozygous	Unverified	Substitution - coding silent	11:130414687..130414687															miR-103
ADAMTS8_ENST00000257359		ENST00000257359	No	p.D470D	c.1410C>T	Unknown	Heterozygous	Unverified	Substitution - coding silent	11:130414687..130414687															miR-107
ADAMTS8_ENST00000414575		ENST00000414575	No	p.D499D	c.1497C>T	Unknown	Heterozygous	Unverified	Substitution - coding silent	11:130414687..130414687															miR-222
ADAMTS9		ENST00000498707	No	p.G552G	c.1656C>T	Unknown	Heterozygous	Unverified	Substitution - coding silent	3:64647994..64647994															miR-506
ADAMTSL3		ENST00000286744	No	p.G287D	c.860G>A	Unknown	Heterozygous	Verified	Substitution - Missense	15:83870859..83870859															miR-9
ADAMTSL3		ENST00000286744	No	p.I1260M	c.3780A>G	Unknown	Heterozygous	Verified	Substitution - Missense	15:83988754..83988754															MMS22L
ADCY8		ENST00000286355	No	p.H478R	c.1433A>G	Unknown	Heterozygous	Unverified	Substitution - Missense	8:130937121..130937121															MNAT1
ADRA2A		ENST00000280155	No	p.N191N	c.573C>T	Unknown	Heterozygous	Unverified	Substitution - coding silent	10:111078614..111078614															MND1
AEBP1		ENST00000223357	No	p.L1023P	c.3068T>C	Previously Reported	Heterozygous	Unverified	Substitution - Missense	7:44113852..44113852															MRE11A
AEN		ENST00000332810	No	p.I153I	c.459C>T	Unknown	Heterozygous	Unverified	Substitution - coding silent	15:88626668..88626668															MSH3
AEN_ENST00000379231		ENST00000379231	No	p.I153I	c.459C>T	Unknown	Heterozygous	Unverified	Substitution - coding silent	15:88626668..88626668															MUM1
AGAP2_ENST00000547588		ENST00000547588	No	p.R340C	c.1018C>T	Unknown	Heterozygous	Unverified	Substitution - Missense	12:57737229..57737229															MUS81
AGBL5		ENST00000360131	No	p.R813fs*68	c.2432delC	Previously Reported	Heterozygous	Verified	Deletion - Frameshift	2:27069649..27069649															NAMPT
AGRN		ENST00000379370	No	p.T586T	c.1758A>G	Unknown	Heterozygous	Unverified	Substitution - coding silent	1:1043692..1043692															NAP1L1
AHCTF1		ENST00000391829	No	p.S1037S	c.3111A>G	Unknown	Heterozygous	Unverified	Substitution - coding silent	1:246867789..246867789															NBN
AHDC1		ENST00000247087	No	p.G1313S	c.3937G>A	Unknown	Heterozygous	Unverified	Substitution - Missense	1:27548179..27548179															ORC1L
AHI1		ENST00000367800	No	p.V572A	c.1715T>C	Unknown	Heterozygous	Unverified	Substitution - Missense	6:135447072..135447072															ORC5L
AHI1_ENST00000327035		ENST00000327035	No	p.V572A	c.1715T>C	Unknown	Heterozygous	Unverified	Substitution - Missense	6:135447072..135447072															PALB2
AHNAK		ENST00000378024	No	p.R167W	c.499C>T	Unknown	Heterozygous	Unverified	Substitution - Missense	11:62533918..62533918															PAPD7
AHNAK_ENST00000378024		ENST00000378024_v70	No	p.R167W	c.499C>T	Unknown	Heterozygous	Unverified	Substitution - Missense	11:62533918..62533918															PARP1
AHRR		ENST00000316418	No	p.G238G	c.714C>T	Unknown	Heterozygous	Unverified	Substitution - coding silent	5:423971..423971															PLK3
AHSA2_ENST00000430934		ENST00000430934	No	p.T162M	c.485C>T	Unknown	Heterozygous	Unverified	Substitution - Missense	2:61184721..61184721															PNKP
AKAP12		ENST00000402676	No	p.A1715T	c.5143G>A	Unknown	Heterozygous	Verified	Substitution - Missense	6:151353534..151353534															POLB
AKAP5		ENST00000394718	No	p.I130fs*12	c.389_401del13	Unknown	Heterozygous	Verified	Deletion - Frameshift	14:64468783..64468795															POLD3
AKAP9		NM_147171.1	Yes	p.A1756V	c.5267C>T	Unknown	Heterozygous	Unverified	Substitution - Missense	7:92045076..92045076															POLH
AKAP9_ENST00000356239		ENST00000356239	No	p.A1744V	c.5231C>T	Unknown	Heterozygous	Verified	Substitution - Missense	7:92045076..92045076															POLK
ALDH2		ENST00000261733	Yes	p.?	c.220-1G>T	Unknown	Heterozygous	Unverified	Unknown	12:111783157..111783157															POLM
ALDH2_ENST00000261733		ENST00000261733	No	p.?	c.220-1G>T	Unknown	Heterozygous	Unverified	Unknown	12:111783157..111783157															POLQ
ALDH5A1		ENST00000348925	No	p.A412A	c.1236C>T	Previously Reported	Heterozygous	Unverified	Substitution - coding silent	6:24528020..24528020															POLR2F
ALDOB		ENST00000374855	No	p.H201H	c.603C>T	Unknown	Heterozygous	Unverified	Substitution - coding silent	9:101426576..101426576															PRMT6
ALPK2_ENST00000361673		ENST00000361673	No	p.L575L	c.1723C>T	Unknown	Heterozygous	Unverified	Substitution - coding silent	18:58579053..58579053															PSMC3IP
ALPP		ENST00000392027	No	p.D195N	c.583G>A	Unknown	Heterozygous	Unverified	Substitution - Missense	2:232379862..232379862															PTEN
AMAC1L2		ENST00000382435	No	p.T14I	c.41C>T	Unknown	Heterozygous	Unverified	Substitution - Missense	8:11331147..11331147															RAD21
AMACR		ENST00000335606	No	p.Q4H	c.12G>T	Unknown	Heterozygous	Unverified	Substitution - Missense	5:34008008..34008008															RAD23B
AMACR_ENST00000441713		ENST00000441713	No	p.Q4H	c.12G>T	Unknown	Heterozygous	Unverified	Substitution - Missense	5:34008008..34008008															RAD50
AMPD2_ENST00000393688		ENST00000393688	No	p.K465E	c.1393A>G	Unknown	Heterozygous	Unverified	Substitution - Missense	1:109629125..109629125															RAD51
AMPD2_ENST00000393688		ENST00000393688	No	p.P181fs*63	c.537delC	Previously Reported	Heterozygous	Verified	Deletion - Frameshift	1:109627188..109627188															RAD51B
AMPD2_ENST00000393689		ENST00000393689	No	p.P300fs*63	c.894delC	Previously Reported	Heterozygous	Verified	Deletion - Frameshift	1:109627188..109627188															RAD51C
AMPD2_ENST00000393689		ENST00000393689	No	p.K584E	c.1750A>G	Unknown	Heterozygous	Unverified	Substitution - Missense	1:109629125..109629125															RAD51D
ANAPC1		ENST00000341068	No	p.E1710delE	c.5130_5132delAGA	Unknown	Heterozygous	Unverified	Deletion - In frame	2:111782439..111782441															RAD52
ANGPTL7		ENST00000376819	No	p.R248H	c.743G>A	Previously Reported	Heterozygous	Unverified	Substitution - Missense	1:11194531..11194531															RAD54B
ANK2		ENST00000357077	No	p.D2821fs*41	c.8456delA	Unknown	Heterozygous	Verified	Deletion - Frameshift	4:113357074..113357074															RAD54L
ANKK1		ENST00000303941	No	p.L410L	c.1230C>T	Unknown	Heterozygous	Unverified	Substitution - coding silent	11:113399199..113399199															RBBP8
ANKK1		ENST00000303941	No	p.P93P	c.279C>T	Unknown	Heterozygous	Unverified	Substitution - coding silent	11:113393574..113393574															RECQL4
ANKRD17		NM_032217.3	No	p.Q1516R	c.4547A>G	Unknown	Heterozygous	Unverified	Substitution - Missense	4:73102402..73102402															REV3L
ANKRD17		NM_032217.3	No	p.A537A	c.1611C>A	Unknown	Heterozygous	Unverified	Substitution - coding silent	4:73147389..73147389															RFC2
ANKRD18A_ENST00000313339		ENST00000313339	No	p.?	c.428-5G>A	Unknown	Heterozygous	Unverified	Unknown	9:38571206..38571206															RNF168
ANKRD26		ENST00000376087	No	p.K675E	c.2023A>G	Unknown	Heterozygous	Unverified	Substitution - Missense	10:27043564..27043564															RPA1
ANKRD26_ENST00000376070		ENST00000376070	No	p.K232E	c.694A>G	Unknown	Heterozygous	Unverified	Substitution - Missense	10:27043564..27043564															RRM1
ANKRD27		ENST00000306065	No	p.P635P	c.1905G>A	Previously Reported	Heterozygous	Unverified	Substitution - coding silent	19:32619362..32619362															RRM2B
ANKRD44		NM_153697.1	No	p.A221T	c.661G>A	Unknown	Heterozygous	Unverified	Substitution - Missense	2:197121502..197121502															SEM1
ANKRD44_ENST00000282272		ENST00000282272	No	p.A238T	c.712G>A	Unknown	Heterozygous	Unverified	Substitution - Missense	2:197121502..197121502															SHPRH
ANKRD44_ENST00000337207		ENST00000337207	No	p.A221T	c.661G>A	Unknown	Heterozygous	Unverified	Substitution - Missense	2:197121502..197121502															SLX4
ANKRD44_ENST00000409153		ENST00000409153	No	p.A246T	c.736G>A	Unknown	Heterozygous	Unverified	Substitution - Missense	2:197121502..197121502															SMARCA2
ANKRD44_ENST00000409919		ENST00000409919	No	p.A246T	c.736G>A	Unknown	Heterozygous	Unverified	Substitution - Missense	2:197121502..197121502															SMARCA5
ANKRD44_ENST00000424317		ENST00000424317	No	p.A43T	c.127G>A	Unknown	Heterozygous	Unverified	Substitution - Missense	2:197121502..197121502															SMARCAL1
ANKRD5		ENST00000378392	No	p.V630I	c.1888G>A	Unknown	Heterozygous	Unverified	Substitution - Missense	20:10053129..10053129															SMC3
ANKRD6		ENST00000339746	No	p.G207R	c.619G>A	Unknown	Heterozygous	Unverified	Substitution - Missense	6:89616562..89616562															SMG1
ANKRD62		ENST00000314074	No	p.K466fs*5	c.1390delA	Previously Reported	Heterozygous	Verified	Deletion - Frameshift	18:12122494..12122494															SPO11
ANLN		ENST00000265748	No	p.R686C	c.2056C>T	Unknown	Heterozygous	Unverified	Substitution - Missense	7:36420637..36420637															SPOP
ANO1		ENST00000355303	No	p.F412delF	c.1229_1231delTCT	Unknown	Heterozygous	Unverified	Deletion - In frame	11:70132050..70132052															SSRP1
ANO1		ENST00000355303	No	p.F232C	c.695T>G	Unknown	Heterozygous	Unverified	Substitution - Missense	11:70105736..70105736															STK36
ANO1_ENST00000316296		ENST00000316296	No	p.F384delF	c.1145_1147delTCT	Unknown	Heterozygous	Unverified	Deletion - In frame	11:70132050..70132052															SUMO1
ANO1_ENST00000316296		ENST00000316296	No	p.F204C	c.611T>G	Unknown	Heterozygous	Unverified	Substitution - Missense	11:70105736..70105736															TEX11
ANO1_ENST00000355303		ENST00000355303	No	p.F412delF	c.1229_1231delTCT	Unknown	Heterozygous	Unverified	Deletion - In frame	11:70132050..70132052															TIMELESS
ANO1_ENST00000355303		ENST00000355303	No	p.F232C	c.695T>G	Unknown	Heterozygous	Unverified	Substitution - Missense	11:70105736..70105736															TMPRSS2
ANO2		ENST00000327087	No	p.?	c.2728-9T>C	Unknown	Heterozygous	Unverified	Unknown	12:5563577..5563577															TOP2B
ANO2_ENST00000327087		ENST00000327087_v68	No	p.?	c.2728-9T>C	Unknown	Heterozygous	Unverified	Unknown	12:5563577..5563577															TOP3A
ANO2_ENST00000546188		ENST00000546188	No	p.?	c.2731-9T>C	Unknown	Heterozygous	Unverified	Unknown	12:5563577..5563577															TOPBP1
ANO3		ENST00000256737	No	p.A657T	c.1969G>A	Unknown	Heterozygous	Unverified	Substitution - Missense	11:26634299..26634299															TP53BP1
ANO4		ENST00000392979	No	p.A61T	c.181G>A	Unknown	Heterozygous	Unverified	Substitution - Missense	12:100939440..100939440															TTDN1
ANO4_ENST00000538618		ENST00000538618	No	p.A262T	c.784G>A	Unknown	Heterozygous	Unverified	Substitution - Missense	12:100939440..100939440															UBA1
ANO7		ENST00000274979	No	p.D835D	c.2505C>T	Unknown	Heterozygous	Unverified	Substitution - coding silent	2:241223207..241223207															UBE2A
ANO7_ENST00000402430		ENST00000402430	No	p.D834D	c.2502C>T	Unknown	Heterozygous	Unverified	Substitution - coding silent	2:241223207..241223207															UBE2N
ANTXR1		ENST00000303714	No	p.R190Q	c.569G>A	Unknown	Heterozygous	Unverified	Substitution - Missense	2:69077415..69077415															UNG
ANTXR1_ENST00000409349		ENST00000409349	No	p.R190Q	c.569G>A	Unknown	Heterozygous	Unverified	Substitution - Missense	2:69077415..69077415															USP1
ANTXR1_ENST00000409829		ENST00000409829	No	p.R190Q	c.569G>A	Unknown	Heterozygous	Unverified	Substitution - Missense	2:69077415..69077415															USP10
ANTXR2		ENST00000307333	No	p.A359fs*13	c.1073_1074insC	Previously Reported	Heterozygous	Unverified	Insertion - Frameshift	4:79984831..79984832															USP7
ANTXR2_ENST00000403729		ENST00000403729	No	p.A359fs*13	c.1073_1074insC	Previously Reported	Heterozygous	Unverified	Insertion - Frameshift	4:79984831..79984832															WRN
ANUBL1		ENST00000344646	No	p.L624fs*8	c.1871delT	Previously Reported	Heterozygous	Verified	Deletion - Frameshift	10:45625952..45625952															XAB2
ANXA6		ENST00000356496	No	p.T591I	c.1772C>T	Unknown	Heterozygous	Unverified	Substitution - Missense	5:151109803..151109803															XRCC2
ANXA6_ENST00000354546		ENST00000354546	No	p.T545I	c.1634C>T	Unknown	Heterozygous	Unverified	Substitution - Missense	5:151109803..151109803															XRCC3
ANXA9		ENST00000368947	No	p.?	c.793+9C>A	Unknown	Heterozygous	Unverified	Unknown	1:150988195..150988195															XRCC4
AOF2		ENST00000356634	No	p.?	c.1107+6T>A	Unknown	Heterozygous	Unverified	Unknown	1:23059173..23059173															XRCC6
AOX1		ENST00000374700	No	p.L534L	c.1602G>A	Unknown	Heterozygous	Unverified	Substitution - coding silent	2:200613957..200613957															ZSWIM7
AP002414.1		ENST00000391405	No	p.V64M	c.190G>A	Unknown	Heterozygous	Unverified	Substitution - Missense	18:12057551..12057551
AP002414.1_ENST00000391405		ENST00000391405_v68	No	p.V64M	c.190G>A	Unknown	Heterozygous	Unverified	Substitution - Missense	18:12057551..12057551
AP2A2		ENST00000448903	No	p.G640R	c.1918G>A	Unknown	Heterozygous	Unverified	Substitution - Missense	11:994207..994207
AP2M1		ENST00000292807	No	p.P267L	c.800C>T	Unknown	Heterozygous	Unverified	Substitution - Missense	3:184181788..184181788
AP3B1		ENST00000255194	No	p.K923fs*4	c.2769delA	Previously Reported	Heterozygous	Verified	Deletion - Frameshift	5:78039083..78039083
AP3S1		ENST00000316788	No	p.I56I	c.168T>C	Unknown	Heterozygous	Unverified	Substitution - coding silent	5:115870023..115870023
APAF1		ENST00000551964	No	p.V69I	c.205G>A	Unknown	Heterozygous	Unverified	Substitution - Missense	12:98648692..98648692
APBB1		ENST00000299402	No	p.N247N	c.741C>T	Unknown	Heterozygous	Unverified	Substitution - coding silent	11:6403803..6403803
APBB1IP		ENST00000376236	No	p.?	c.1044+4_1044+7delAGAA	Unknown	Heterozygous	Unverified	Unknown	10:26536221..26536224
APBB1IP_ENST00000356785		ENST00000356785	No	p.H162Y	c.484C>T	Unknown	Heterozygous	Unverified	Substitution - Missense	10:26501142..26501142
APBB1_ENST00000389906		ENST00000389906	No	p.N247N	c.741C>T	Unknown	Heterozygous	Unverified	Substitution - coding silent	11:6403803..6403803
APC2		ENST00000233607	No	p.L585L	c.1755G>A	Unknown	Heterozygous	Unverified	Substitution - coding silent	19:1462079..1462079
APOB		ENST00000233242	No	p.M1189fs*1	c.3565delA	Previously Reported	Heterozygous	Unverified	Deletion - Frameshift	2:21015204..21015204
APOB		ENST00000233242	No	p.Y1780fs*15	c.5338delT	Unknown	Heterozygous	Unverified	Deletion - Frameshift	2:21011530..21011530
AQR		ENST00000156471	No	p.R579Q	c.1736G>A	Previously Reported	Heterozygous	Unverified	Substitution - Missense	15:34906640..34906640
AR	1	ENST00000374690	Yes	p.H875Y	c.2623C>T	Previously Reported	Homozygous	Verified	Substitution - Missense	X:67723701..67723701
AR	1	ENST00000374690	Yes	p.?	c.2319-9C>T	Unknown	Homozygous	Unverified	Unknown	X:67721824..67721824
ARAP2		ENST00000303965	No	p.M632V	c.1894A>G	Unknown	Heterozygous	Unverified	Substitution - Missense	4:36167011..36167011
ARFGEF2		ENST00000371917	No	p.T1572T	c.4716G>A	Unknown	Heterozygous	Unverified	Substitution - coding silent	20:49023142..49023142
ARHGAP28_ENST00000400091		ENST00000400091	No	p.I44M	c.132T>G	Unknown	Heterozygous	Unverified	Substitution - Missense	18:6824771..6824771
ARHGAP32		ENST00000392657	No	p.A1062A	c.3186A>G	Unknown	Heterozygous	Unverified	Substitution - coding silent	11:128970938..128970938
ARHGAP32_ENST00000310343		ENST00000310343	No	p.A1411A	c.4233A>G	Unknown	Heterozygous	Unverified	Substitution - coding silent	11:128970938..128970938
ARHGAP6		ENST00000337414	No	p.C516C	c.1548C>T	Previously Reported	Heterozygous	Unverified	Substitution - coding silent	X:11178181..11178181
ARHGAP6_ENST00000380718		ENST00000380718	No	p.C516C	c.1548C>T	Previously Reported	Heterozygous	Unverified	Substitution - coding silent	X:11178181..11178181
ARHGAP6_ENST00000380732		ENST00000380732	No	p.C548C	c.1644C>T	Previously Reported	Heterozygous	Unverified	Substitution - coding silent	X:11178181..11178181
ARHGAP6_ENST00000534860		ENST00000534860	No	p.C341C	c.1023C>T	Previously Reported	Heterozygous	Unverified	Substitution - coding silent	X:11178181..11178181
ARHGEF1		ENST00000337665	No	p.R881W	c.2641C>T	Unknown	Heterozygous	Unverified	Substitution - Missense	19:41906561..41906561
ARHGEF12		ENST00000397843	Yes	p.F1382fs*35	c.4141delT	Unknown	Heterozygous	Verified	Deletion - Frameshift	11:120480334..120480334
ARHGEF15		ENST00000361926	No	p.L422F	c.1264C>T	Unknown	Heterozygous	Unverified	Substitution - Missense	17:8315417..8315417
ARHGEF15		ENST00000361926	No	p.R48Q	c.143G>A	Unknown	Heterozygous	Unverified	Substitution - Missense	17:8312182..8312182
ARHGEF17		ENST00000263674	No	p.P617fs*10	c.1844delC	Previously Reported	Heterozygous	Verified	Deletion - Frameshift	11:73310482..73310482
ARHGEF25		ENST00000286494	No	p.P72fs*7	c.210delC	Unknown	Heterozygous	Verified	Deletion - Frameshift	12:57613042..57613042
ARHGEF25_ENST00000333972		ENST00000333972	No	p.P111fs*7	c.327delC	Unknown	Heterozygous	Verified	Deletion - Frameshift	12:57613042..57613042
ARHGEF7		ENST00000317133	No	p.G471R	c.1411G>A	Unknown	Heterozygous	Verified	Substitution - Missense	13:111275670..111275670
ARHGEF7_ENST00000375736		ENST00000375736	No	p.G314R	c.940G>A	Unknown	Heterozygous	Unverified	Substitution - Missense	13:111275670..111275670
ARHGEF7_ENST00000375741		ENST00000375741	No	p.G492R	c.1474G>A	Unknown	Heterozygous	Unverified	Substitution - Missense	13:111275670..111275670
ARID1A		ENST00000324856	Yes	p.D1850fs*4	c.5541_5542insG	Previously Reported	Heterozygous	Verified	Insertion - Frameshift	1:26779439..26779440
ARID1A		ENST00000324856	Yes	p.P1326fs*155	c.3972delC	Previously Reported	Heterozygous	Verified	Deletion - Frameshift	1:26773685..26773685
ARL9		ENST00000360096	No	p.S44S	c.132T>C	Unknown	Heterozygous	Unverified	Substitution - coding silent	4:56511238..56511238
ARMC8		ENST00000358441	No	p.A291G	c.872C>G	Unknown	Heterozygous	Unverified	Substitution - Missense	3:138241859..138241859
ARMC8_ENST00000481646		ENST00000481646	No	p.A291G	c.872C>G	Unknown	Heterozygous	Unverified	Substitution - Missense	3:138241859..138241859
ARNTL		ENST00000396441	No	p.I398fs*26	c.1187delA	Unknown	Heterozygous	Unverified	Deletion - Frameshift	11:13375627..13375627
ARNTL_ENST00000389708		ENST00000389708	No	p.I399fs*26	c.1190delA	Unknown	Heterozygous	Unverified	Deletion - Frameshift	11:13375627..13375627
ARPC2		ENST00000295685	No	p.?	c.777+5delG	Previously Reported	Heterozygous	Verified	Unknown	2:218249469..218249469
ARPP21		ENST00000187397	No	p.?	c.995+1G>C	Unknown	Heterozygous	Unverified	Unknown	3:35717358..35717358
ARPP21_ENST00000458225		ENST00000458225	No	p.?	c.893+1G>C	Unknown	Heterozygous	Unverified	Unknown	3:35717358..35717358
ART5		ENST00000397068	No	p.R115W	c.343C>T	Unknown	Heterozygous	Unverified	Substitution - Missense	11:3640086..3640086
ART5_ENST00000397067		ENST00000397067	No	p.R115W	c.343C>T	Unknown	Heterozygous	Unverified	Substitution - Missense	11:3640086..3640086
ARVCF		ENST00000263207	No	p.R888W	c.2662C>T	Unknown	Heterozygous	Unverified	Substitution - Missense	22:19972391..19972391
AR_ENST00000544984		ENST00000544984	No	p.H693Y	c.2077C>T	Previously Reported	Homozygous	Unverified	Substitution - Missense	X:67723701..67723701
AR_ENST00000544984		ENST00000544984	No	p.?	c.1749-9C>T	Unknown	Homozygous	Unverified	Unknown	X:67721824..67721824
ASB4		ENST00000325885	No	p.M1V	c.1A>G	Unknown	Heterozygous	Unverified	Substitution - Missense	7:95485972..95485972
ASB4_ENST00000428113		ENST00000428113	No	p.M1V	c.1A>G	Unknown	Heterozygous	Unverified	Substitution - Missense	7:95485972..95485972
ASB7		ENST00000332783	No	p.G291G	c.873C>T	Unknown	Heterozygous	Unverified	Substitution - coding silent	15:100648378..100648378
ASCC3		ENST00000369162	No	p.F163fs*5	c.489delT	Previously Reported	Heterozygous	Verified	Deletion - Frameshift	6:100848460..100848460
ASH1L		ENST00000392403	No	p.L1835fs*10	c.5502_5503insA	Unknown	Heterozygous	Verified	Insertion - Frameshift	1:155438652..155438653
ASH2L		ENST00000343823	No	p.A352T	c.1054G>A	Unknown	Heterozygous	Verified	Substitution - Missense	8:38121038..38121038
ASPG		ENST00000551177	No	p.E359fs*2	c.1070delG	Previously Reported	Heterozygous	Unverified	Deletion - Frameshift	14:104105347..104105347
ASTN1		ENST00000361833	No	p.P873T	c.2617C>A	Unknown	Heterozygous	Verified	Substitution - Missense	1:176934206..176934206
ASTN1		ENST00000361833	No	p.D83D	c.249C>T	Unknown	Heterozygous	Unverified	Substitution - coding silent	1:177164428..177164428
ASTN1_ENST00000367654		ENST00000367654	No	p.D83D	c.249C>T	Unknown	Heterozygous	Unverified	Substitution - coding silent	1:177164428..177164428
ASTN1_ENST00000367654		ENST00000367654	No	p.P881T	c.2641C>A	Unknown	Heterozygous	Unverified	Substitution - Missense	1:176934206..176934206
ASXL1		ENST00000375687	Yes	p.P681L	c.2042C>T	Unknown	Heterozygous	Unverified	Substitution - Missense	20:32434754..32434754
ASXL1_ENST00000306058		ENST00000306058	No	p.P676L	c.2027C>T	Unknown	Heterozygous	Unverified	Substitution - Missense	20:32434754..32434754
ATAD2		ENST00000287394	No	p.R1007Q	c.3020G>A	Unknown	Heterozygous	Unverified	Substitution - Missense	8:123337656..123337656
ATAD5	1	ENST00000321990	No	p.N1019fs*7	c.3050_3051insA	Unknown	Heterozygous	Verified	Insertion - Frameshift	17:30860526..30860527
ATE1		ENST00000369043	No	p.R56Q	c.167G>A	Previously Reported	Heterozygous	Unverified	Substitution - Missense	10:121924269..121924269
ATE1_ENST00000224652		ENST00000224652	No	p.R56Q	c.167G>A	Previously Reported	Heterozygous	Unverified	Substitution - Missense	10:121924269..121924269
ATG2B		ENST00000359933	No	p.F1808fs*28	c.5424delT	Previously Reported	Heterozygous	Verified	Deletion - Frameshift	14:96294962..96294962
ATG9A		ENST00000396761	No	p.A760V	c.2279C>T	Unknown	Heterozygous	Unverified	Substitution - Missense	2:219221169..219221169
ATHL1_ENST00000409548		ENST00000409548	No	p.P172fs*16	c.508delG	Previously Reported	Heterozygous	Verified	Deletion - Frameshift	11:290715..290715
ATM	1	ENST00000278616	Yes	p.K1101E	c.3301A>G	Unknown	Heterozygous	Unverified	Substitution - Missense	11:108279507..108279507
ATM_ENST00000278616		ENST00000278616	No	p.K1101E	c.3301A>G	Unknown	Heterozygous	Unverified	Substitution - Missense	11:108279507..108279507
ATN1		ENST00000396684	No	p.S134fs*56	c.395delC	Unknown	Heterozygous	Verified	Deletion - Frameshift	12:6935662..6935662
ATP10A		ENST00000356865	No	p.I625I	c.1875C>T	Unknown	Heterozygous	Unverified	Substitution - coding silent	15:25714143..25714143
ATP10A		ENST00000356865	No	p.T1205fs*4	c.3612delG	Unknown	Heterozygous	Unverified	Deletion - Frameshift	15:25680876..25680876
ATP1B2		ENST00000250111	No	p.D119G	c.356A>G	Previously Reported	Heterozygous	Unverified	Substitution - Missense	17:7654061..7654061
ATP1B3		ENST00000286371	No	p.?	c.346+2T>C	Unknown	Heterozygous	Unverified	Unknown	3:141907276..141907276
ATP2A1		ENST00000357084	No	p.?	c.1095+8G>T	Unknown	Heterozygous	Unverified	Unknown	16:28888961..28888961
ATP2A2		ENST00000539276	No	p.N330fs*55	c.985delA	Previously Reported	Heterozygous	Verified	Deletion - Frameshift	12:110327907..110327907
ATP2A2		ENST00000539276	No	p.R619W	c.1855C>T	Previously Reported	Heterozygous	Unverified	Substitution - Missense	12:110340752..110340752
ATP2A3		ENST00000359983	No	p.R637H	c.1910G>A	Unknown	Heterozygous	Unverified	Substitution - Missense	17:3941161..3941161
ATP2A3_ENST00000352011		ENST00000352011	No	p.R637H	c.1910G>A	Unknown	Heterozygous	Unverified	Substitution - Missense	17:3941161..3941161
ATP2B2		ENST00000383800	No	p.R196W	c.586C>T	Unknown	Heterozygous	Unverified	Substitution - Missense	3:10402160..10402160
ATP2B2_ENST00000360273		ENST00000360273	No	p.R196W	c.586C>T	Unknown	Heterozygous	Unverified	Substitution - Missense	3:10402160..10402160
ATP2C2		ENST00000262429	No	p.S812S	c.2436C>T	Previously Reported	Heterozygous	Unverified	Substitution - coding silent	16:84460756..84460756
ATP4A		ENST00000262623	No	p.A885A	c.2655C>A	Unknown	Heterozygous	Unverified	Substitution - coding silent	19:35553133..35553133
ATP6V0A2		ENST00000330342	No	p.D158N	c.472G>A	Unknown	Heterozygous	Unverified	Substitution - Missense	12:123726236..123726236
ATP8A2		ENST00000381655	No	p.?	c.2755-6C>T	Unknown	Heterozygous	Unverified	Unknown	13:25837157..25837157
ATP8B1		ENST00000283684	No	p.D170V	c.509A>T	Unknown	Heterozygous	Verified	Substitution - Missense	18:57701084..57701084
ATP8B2		ENST00000368489	No	p.A63T	c.187G>A	Unknown	Heterozygous	Unverified	Substitution - Missense	1:154330452..154330452
ATP8B2_ENST00000368487		ENST00000368487	No	p.A30T	c.88G>A	Unknown	Heterozygous	Unverified	Substitution - Missense	1:154330452..154330452
ATP9B		ENST00000307671	No	p.P842L	c.2525C>T	Unknown	Heterozygous	Unverified	Substitution - Missense	18:79345480..79345480
ATRNL1		ENST00000355044	No	p.?	c.3496+3delA	Previously Reported	Heterozygous	Unverified	Unknown	10:115467255..115467255
ATRNL1		ENST00000355044	No	p.W386*	c.1158G>A	Unknown	Heterozygous	Unverified	Substitution - Nonsense	10:115171102..115171102
ATXN7		ENST00000295900	No	p.N691N	c.2073C>T	Unknown	Heterozygous	Unverified	Substitution - coding silent	3:63995895..63995895
ATXN7L1_ENST00000388807		ENST00000388807	No	p.A128V	c.383C>T	Unknown	Heterozygous	Unverified	Substitution - Missense	7:105617906..105617906
ATXN7_ENST00000398590		ENST00000398590	No	p.N691N	c.2073C>T	Unknown	Heterozygous	Unverified	Substitution - coding silent	3:63995895..63995895
AVPR1B		ENST00000367126	No	p.R14Q	c.41G>A	Unknown	Heterozygous	Unverified	Substitution - Missense	1:206116850..206116850
AXIN1		ENST00000262320	Yes	p.G13R	c.37G>A	Unknown	Heterozygous	Verified	Substitution - Missense	16:346989..346989
AXIN1		ENST00000262320	Yes	p.S339S	c.1017C>T	Previously Reported	Heterozygous	Unverified	Substitution - coding silent	16:314545..314545
AZI2		ENST00000479665	No	p.Q127*	c.379C>T	Unknown	Heterozygous	Unverified	Substitution - Nonsense	3:28337997..28337997
AZI2_ENST00000420543		ENST00000420543	No	p.Q127*	c.379C>T	Unknown	Heterozygous	Unverified	Substitution - Nonsense	3:28337997..28337997
B3GNT1		ENST00000311181	No	p.C295fs*72	c.882delC	Unknown	Heterozygous	Verified	Deletion - Frameshift	11:66346664..66346664
B4GALNT2		ENST00000300404	No	p.?	c.195-6C>A	Unknown	Heterozygous	Unverified	Unknown	17:49141241..49141241
B4GALNT3		ENST00000266383	No	p.P326P	c.978C>A	Unknown	Heterozygous	Unverified	Substitution - coding silent	12:549893..549893
B4GALNT4		ENST00000329962	No	p.G991fs*>49	c.2966delG	Previously Reported	Heterozygous	Verified	Deletion - Frameshift	11:380921..380921
B4GALT6		ENST00000306851	No	p.F100F	c.300C>T	Unknown	Heterozygous	Unverified	Substitution - coding silent	18:31658022..31658022
BAAT		ENST00000259407	No	p.T254M	c.761C>T	Previously Reported	Heterozygous	Unverified	Substitution - Missense	9:101362924..101362924
BAG5		ENST00000299204	No	p.A158V	c.473C>T	Unknown	Heterozygous	Unverified	Substitution - Missense	14:103560692..103560692
BAG5_ENST00000337322		ENST00000337322	No	p.A199V	c.596C>T	Unknown	Heterozygous	Unverified	Substitution - Missense	14:103560692..103560692
BAHD1		ENST00000416165	No	p.R639Q	c.1916G>A	Unknown	Heterozygous	Unverified	Substitution - Missense	15:40463961..40463961
BAIAP2L1		ENST00000005260	No	p.?	c.128-8G>A	Unknown	Heterozygous	Unverified	Unknown	7:98355136..98355136
BARD1	1	ENST00000260947	No	p.K596fs*9	c.1788delA	Unknown	Heterozygous	Verified	Deletion - Frameshift	2:214745744..214745744
BARD1_ENST00000260947		ENST00000260947	No	p.K596fs*9	c.1788delA	Unknown	Heterozygous	Verified	Deletion - Frameshift	2:214745744..214745744
BAT2D1		ENST00000392078	No	p.T934T	c.2802G>A	Unknown	Heterozygous	Unverified	Substitution - coding silent	1:171540268..171540268
BAT2D1_ENST00000392078		ENST00000392078	No	p.T934T	c.2802G>A	Unknown	Heterozygous	Unverified	Substitution - coding silent	1:171540268..171540268
BAX		ENST00000293288	No	p.E41fs*32	c.114_115delGG	Previously Reported	Heterozygous	Verified	Deletion - Frameshift	19:48955714..48955715
BAX_ENST00000345358		ENST00000345358	No	p.E41fs*32	c.114_115delGG	Unknown	Heterozygous	Verified	Deletion - Frameshift	19:48955714..48955715
BAZ1B		ENST00000339594	No	p.T605M	c.1814C>T	Previously Reported	Heterozygous	Unverified	Substitution - Missense	7:73477647..73477647
BAZ2A		ENST00000379441	No	p.A1149V	c.3446C>T	Unknown	Heterozygous	Unverified	Substitution - Missense	12:56602805..56602805
BAZ2A		ENST00000379441	No	p.R1132H	c.3395G>A	Unknown	Heterozygous	Unverified	Substitution - Missense	12:56602856..56602856
BAZ2A_ENST00000379441		ENST00000551812	No	p.A1113V	c.3338C>T	Unknown	Heterozygous	Unverified	Substitution - Missense	12:56602805..56602805
BAZ2A_ENST00000379441		ENST00000551812	No	p.R1096H	c.3287G>A	Unknown	Heterozygous	Unverified	Substitution - Missense	12:56602856..56602856
BAZ2A_ENST00000551812		ENST00000551812	No	p.R1096H	c.3287G>A	Unknown	Heterozygous	Unverified	Substitution - Missense	12:56602856..56602856
BAZ2A_ENST00000551812		ENST00000551812	No	p.A1113V	c.3338C>T	Unknown	Heterozygous	Unverified	Substitution - Missense	12:56602805..56602805
BCL7C		ENST00000215115	No	p.T153I	c.458C>T	Unknown	Heterozygous	Unverified	Substitution - Missense	16:30888930..30888930
BCL7C_ENST00000380317		ENST00000380317	No	p.T153I	c.458C>T	Unknown	Heterozygous	Unverified	Substitution - Missense	16:30888930..30888930
BCL9L		NM_182557.1	No	p.P1463L	c.4388C>T	Unknown	Heterozygous	Unverified	Substitution - Missense	11:118898527..118898527
BCL9L		NM_182557.1	No	p.D1325N	c.3973G>A	Unknown	Heterozygous	Unverified	Substitution - Missense	11:118898942..118898942
BCL9L_ENST00000334801		ENST00000334801	No	p.D1325N	c.3973G>A	Unknown	Heterozygous	Unverified	Substitution - Missense	11:118898942..118898942
BCL9L_ENST00000334801		ENST00000334801	No	p.P1463L	c.4388C>T	Unknown	Heterozygous	Unverified	Substitution - Missense	11:118898527..118898527
BCL9L_ENST00000392849		ENST00000392849	No	p.D1325N	c.3973G>A	Unknown	Heterozygous	Unverified	Substitution - Missense	11:118898942..118898942
BCLAF1_ENST00000531224		ENST00000531224	No	p.P532Q	c.1595C>A	Unknown	Heterozygous	Unverified	Substitution - Missense	6:136275930..136275930
BCO2		ENST00000357685	No	p.V499A	c.1496T>C	Unknown	Heterozygous	Unverified	Substitution - Missense	11:112214925..112214925
BCORL1		ENST00000218147	Yes	p.P1681fs*20	c.5036delC	Previously Reported	Heterozygous	Verified	Deletion - Frameshift	X:130056036..130056036
BCORL1_ENST00000303743		ENST00000303743	No	p.P1755fs*20	c.5258delC	Previously Reported	Heterozygous	Verified	Deletion - Frameshift	X:130056036..130056036
BEND3		ENST00000369042	No	p.R308C	c.922C>T	Unknown	Heterozygous	Unverified	Substitution - Missense	6:107070269..107070269
BEST4		ENST00000372207	No	p.A10A	c.30G>A	Unknown	Heterozygous	Unverified	Substitution - coding silent	1:44787676..44787676
BFAR		ENST00000261658	No	p.Y273Y	c.819C>T	Unknown	Heterozygous	Unverified	Substitution - coding silent	16:14661927..14661927
BICD1		ENST00000281474	No	p.A481T	c.1441G>A	Unknown	Heterozygous	Unverified	Substitution - Missense	12:32327896..32327896
BICD1		ENST00000281474	No	p.R397Q	c.1190G>A	Unknown	Heterozygous	Unverified	Substitution - Missense	12:32327645..32327645
BMP1		ENST00000306385	No	p.D926D	c.2778C>T	Unknown	Heterozygous	Unverified	Substitution - coding silent	8:22209647..22209647
BMP10		ENST00000295379	No	p.P344P	c.1032G>A	Unknown	Heterozygous	Unverified	Substitution - coding silent	2:68865874..68865874
BNC2		ENST00000380672	No	p.R1078Q	c.3233G>A	Unknown	Heterozygous	Unverified	Substitution - Missense	9:16419056..16419056
BNIP1		ENST00000231668	No	p.K265K	c.795G>A	Unknown	Heterozygous	Unverified	Substitution - coding silent	5:173163900..173163900
BRAF		ENST00000288602	Yes	p.L597R	c.1790T>G	Previously Reported	Heterozygous	Verified	Substitution - Missense	7:140753345..140753345
BRCA2	1	ENST00000380152	Yes	p.V1810I	c.5428G>A	Previously Reported	Heterozygous	Unverified	Substitution - Missense	13:32339783..32339783
BRCA2	1	ENST00000380152	Yes	p.T3033fs*11	c.9097_9098insA	Unknown	Heterozygous	Verified	Insertion - Frameshift	13:32379893..32379894
BRCA2_ENST00000544455		ENST00000544455	No	p.V1810I	c.5428G>A	Previously Reported	Heterozygous	Unverified	Substitution - Missense	13:32339783..32339783
BRCA2_ENST00000544455		ENST00000544455	No	p.T3033fs*11	c.9097_9098insA	Unknown	Heterozygous	Verified	Insertion - Frameshift	13:32379893..32379894
BRD4_ENST00000263377		ENST00000263377	No	p.P1150P	c.3450G>A	Unknown	Heterozygous	Unverified	Substitution - coding silent	19:15239518..15239518
BSCL2		ENST00000403550	No	p.G261fs*75	c.782delG	Previously Reported	Heterozygous	Verified	Deletion - Frameshift	11:62691311..62691311
BSCL2_ENST00000433053		ENST00000433053	No	p.G325fs*75	c.974delG	Previously Reported	Heterozygous	Verified	Deletion - Frameshift	11:62691311..62691311
BSDC1		ENST00000373520	No	p.R220Q	c.659G>A	Unknown	Heterozygous	Unverified	Substitution - Missense	1:32378038..32378038
BSDC1		ENST00000373520	No	p.L95L	c.285A>G	Unknown	Heterozygous	Unverified	Substitution - coding silent	1:32383953..32383953
BSDC1_ENST00000446293		ENST00000446293	No	p.R220Q	c.659G>A	Unknown	Heterozygous	Unverified	Substitution - Missense	1:32378038..32378038
BSDC1_ENST00000446293		ENST00000446293	No	p.L95L	c.285A>G	Unknown	Heterozygous	Unverified	Substitution - coding silent	1:32383953..32383953
BSN		ENST00000296452	No	p.T939M	c.2816C>T	Unknown	Heterozygous	Unverified	Substitution - Missense	3:49652372..49652372
BSND		ENST00000371265	No	p.F62L	c.184T>C	Unknown	Heterozygous	Unverified	Substitution - Missense	1:55005028..55005028
BTBD9		ENST00000314100	No	p.R469H	c.1406G>A	Unknown	Heterozygous	Unverified	Substitution - Missense	6:38192550..38192550
BTBD9_ENST00000403056		ENST00000403056	No	p.R537H	c.1610G>A	Unknown	Heterozygous	Unverified	Substitution - Missense	6:38192550..38192550
BTD		ENST00000303498	No	p.R538C	c.1612C>T	Previously Reported	Heterozygous	Unverified	Substitution - Missense	3:15645468..15645468
BTN3A2		ENST00000396948	No	p.I258N	c.773T>A	Unknown	Heterozygous	Unverified	Substitution - Missense	6:26372954..26372954
BTN3A2_ENST00000527422		ENST00000527422	No	p.I258N	c.773T>A	Unknown	Heterozygous	Unverified	Substitution - Missense	6:26372954..26372954
BTNL3		ENST00000342868	No	p.S401fs*14	c.1193_1194insC	Previously Reported	Heterozygous	Unverified	Insertion - Frameshift	5:181005664..181005665
BUB1		ENST00000302759	No	p.V462M	c.1384G>A	Unknown	Heterozygous	Verified	Substitution - Missense	2:110658635..110658635
C10orf112		ENST00000454679	No	p.D751D	c.2253T>C	Unknown	Heterozygous	Unverified	Substitution - coding silent	10:19352221..19352221
C10orf12		ENST00000286067	No	p.R924H	c.2771G>A	Unknown	Heterozygous	Unverified	Substitution - Missense	10:96984161..96984161
C10orf120		ENST00000329446	No	p.N235fs*7	c.704delA	Unknown	Heterozygous	Unverified	Deletion - Frameshift	10:122698037..122698037
C10orf140		ENST00000449193	No	p.P879P	c.2637T>G	Unknown	Heterozygous	Unverified	Substitution - coding silent	10:21515186..21515186
C10orf140_ENST00000449193		ENST00000449193	No	p.P879P	c.2637T>G	Unknown	Heterozygous	Unverified	Substitution - coding silent	10:21515186..21515186
C10orf54		ENST00000394957	No	p.L286fs*>26	c.856delC	Previously Reported	Heterozygous	Unverified	Deletion - Frameshift	10:71751710..71751710
C10orf62		ENST00000370640	No	p.G83R	c.247G>A	Unknown	Heterozygous	Unverified	Substitution - Missense	10:97590144..97590144
C10orf71_ENST00000323868		ENST00000323868	No	p.E392fs*7	c.1162delA	Unknown	Heterozygous	Unverified	Deletion - Frameshift	10:49323707..49323707
C10orf71_ENST00000374144		ENST00000374144	No	p.E392fs*7	c.1162delA	Unknown	Heterozygous	Unverified	Deletion - Frameshift	10:49323707..49323707
C11orf51		ENST00000227618	No	p.A45A	c.135G>A	Unknown	Heterozygous	Unverified	Substitution - coding silent	11:72110589..72110589
C11orf84		ENST00000294244	No	p.D104N	c.310G>A	Unknown	Heterozygous	Unverified	Substitution - Missense	11:63817987..63817987
C12orf10		ENST00000267103	No	p.?	c.330-5C>A	Unknown	Heterozygous	Unverified	Unknown	12:53303029..53303029
C12orf35		ENST00000312561	No	p.R219H	c.656G>A	Unknown	Heterozygous	Unverified	Substitution - Missense	12:31981611..31981611
C12orf35		ENST00000312561	No	p.L24fs*5	c.66delT	Unknown	Heterozygous	Verified	Deletion - Frameshift	12:31981021..31981021
C12orf35		ENST00000312561	No	p.M1385I	c.4155G>T	Unknown	Heterozygous	Unverified	Substitution - Missense	12:31985110..31985110
C12orf39		ENST00000256969	No	p.P76H	c.227C>A	Unknown	Heterozygous	Unverified	Substitution - Missense	12:21529019..21529019
C12orf43		ENST00000288757	No	p.D72G	c.215A>G	Unknown	Heterozygous	Unverified	Substitution - Missense	12:121010900..121010900
C12orf51		ENST00000377560	No	p.R1558*	c.4672C>T	Previously Reported	Heterozygous	Unverified	Substitution - Nonsense	12:112233063..112233063
C12orf51		ENST00000377560	No	p.N80K	c.240T>A	Unknown	Heterozygous	Unverified	Substitution - Missense	12:112283216..112283216
C12orf51		ENST00000377560	No	p.G2223D	c.6668G>A	Unknown	Heterozygous	Unverified	Substitution - Missense	12:112208564..112208564
C12orf51		ENST00000377560	No	p.P3947fs*21	c.11840delC	Previously Reported	Heterozygous	Verified	Deletion - Frameshift	12:112163056..112163056
C12orf51		ENST00000377560	No	p.A3899fs*44	c.11695delG	Previously Reported	Heterozygous	Verified	Deletion - Frameshift	12:112163201..112163201
C12orf51_ENST00000377560		ENST00000377560_v62	No	p.G2473D	c.7418G>A	Unknown	Heterozygous	Unverified	Substitution - Missense	12:112208564..112208564
C12orf51_ENST00000377560		ENST00000377560_v62	No	p.A4149fs*44	c.12445delG	Unknown	Heterozygous	Verified	Deletion - Frameshift	12:112163201..112163201
C12orf51_ENST00000377560		ENST00000377560_v62	No	p.N330K	c.990T>A	Unknown	Heterozygous	Unverified	Substitution - Missense	12:112283216..112283216
C12orf51_ENST00000377560		ENST00000377560_v62	No	p.R1808*	c.5422C>T	Unknown	Heterozygous	Unverified	Substitution - Nonsense	12:112233063..112233063
C12orf51_ENST00000377560		ENST00000377560_v62	No	p.P4197fs*21	c.12590delC	Previously Reported	Heterozygous	Verified	Deletion - Frameshift	12:112163056..112163056
C12orf52		ENST00000549621	No	p.T91fs*104	c.266delC	Unknown	Heterozygous	Verified	Deletion - Frameshift	12:113187012..113187012
C14orf126		ENST00000310850	No	p.L56R	c.167T>G	Unknown	Heterozygous	Unverified	Substitution - Missense	14:31453289..31453289
C14orf128		BC007251.1	No	p.S41N	c.122G>A	Unknown	Heterozygous	Unverified	Substitution - Missense	14:32076027..32076027
C14orf173		ENST00000252527	No	p.S353S	c.1059C>T	Unknown	Heterozygous	Unverified	Substitution - coding silent	14:104714411..104714411
C14orf43		ENST00000286523	No	p.P385P	c.1155G>A	Unknown	Heterozygous	Unverified	Substitution - coding silent	14:73738854..73738854
C14orf49		ENST00000334258	No	p.R914Q	c.2741G>A	Unknown	Heterozygous	Unverified	Substitution - Missense	14:95418013..95418013
C15orf55_ENST00000333756		ENST00000333756	No	p.A343V	c.1028C>T	Unknown	Heterozygous	Verified	Substitution - Missense	15:34354482..34354482
C16orf45		ENST00000300006	No	p.V124fs*27	c.370_371insG	Unknown	Heterozygous	Verified	Insertion - Frameshift	16:15581282..15581283
C16orf45_ENST00000452191		ENST00000452191	No	p.V107fs*27	c.319_320insG	Unknown	Heterozygous	Verified	Insertion - Frameshift	16:15581282..15581283
C16orf53		ENST00000320330	No	p.E146delE	c.433_435delGAG	Unknown	Heterozygous	Verified	Deletion - In frame	16:29816958..29816960
C16orf58		ENST00000327237	No	p.?	c.1088-3C>T	Unknown	Heterozygous	Unverified	Unknown	16:31492343..31492343
C16orf73_ENST00000412554		ENST00000412554	No	p.?	c.629+10G>A	Unknown	Heterozygous	Unverified	Unknown	16:1854090..1854090
C17orf101		ENST00000329197	No	p.G155R	c.463G>A	Unknown	Heterozygous	Unverified	Substitution - Missense	17:82406443..82406443
C17orf101_ENST00000313056		ENST00000313056	No	p.G155R	c.463G>A	Unknown	Heterozygous	Unverified	Substitution - Missense	17:82406443..82406443
C17orf53		ENST00000319977	No	p.R240*	c.718C>T	Unknown	Heterozygous	Unverified	Substitution - Nonsense	17:44148521..44148521
C17orf97_ENST00000360127		ENST00000360127	No	p.D248N	c.742G>A	Unknown	Heterozygous	Unverified	Substitution - Missense	17:413585..413585
C19orf2		ENST00000542441	No	p.?	c.1178+9C>T	Unknown	Heterozygous	Unverified	Unknown	19:30011245..30011245
C19orf34		ENST00000314315	No	p.G2C	c.4G>T	Unknown	Heterozygous	Unverified	Substitution - Missense	19:1954032..1954032
C19orf55		ENST00000396908	No	p.Y288C	c.863A>G	Unknown	Heterozygous	Unverified	Substitution - Missense	19:35766861..35766861
C19orf55_ENST00000535581		ENST00000535581	No	p.Y276C	c.827A>G	Unknown	Heterozygous	Unverified	Substitution - Missense	19:35766861..35766861
C19orf66		ENST00000253110	No	p.Q78*	c.232C>T	Unknown	Heterozygous	Unverified	Substitution - Nonsense	19:10089693..10089693
C19orf66_ENST00000397881		ENST00000397881	No	p.Q27*	c.79C>T	Unknown	Heterozygous	Unverified	Substitution - Nonsense	19:10089693..10089693
C1QC		ENST00000374637	No	p.A172A	c.516G>A	Unknown	Heterozygous	Unverified	Substitution - coding silent	1:22647561..22647561
C1QL4		ENST00000334221	No	p.A104A	c.312C>T	Previously Reported	Heterozygous	Unverified	Substitution - coding silent	12:49336166..49336166
C1QTNF9B		ENST00000382140	No	p.D54N	c.160G>A	Previously Reported	Heterozygous	Unverified	Substitution - Missense	13:23896827..23896827
C1orf110		ENST00000367910	No	p.K36N	c.108G>T	Unknown	Heterozygous	Unverified	Substitution - Missense	1:162859539..162859539
C1orf110_ENST00000367911		ENST00000367911	No	p.K32N	c.96G>T	Unknown	Heterozygous	Unverified	Substitution - Missense	1:162859539..162859539
C1orf132		ENST00000415882	No	p.T102fs*7	c.303delA	Unknown	Heterozygous	Unverified	Deletion - Frameshift	1:207819065..207819065
C1orf132_ENST00000415882		ENST00000415882_v70	No	p.T102fs*7	c.303delA	Unknown	Heterozygous	Unverified	Deletion - Frameshift	1:207819065..207819065
C1orf38		ENST00000373925	No	p.R145H	c.434G>A	Unknown	Heterozygous	Unverified	Substitution - Missense	1:27879842..27879842
C1orf38		ENST00000373925	No	p.Q153Q	c.459G>A	Unknown	Heterozygous	Unverified	Substitution - coding silent	1:27879867..27879867
C1orf38_ENST00000373921		ENST00000373921	No	p.R145H	c.434G>A	Unknown	Heterozygous	Unverified	Substitution - Missense	1:27879842..27879842
C1orf38_ENST00000373921		ENST00000373921	No	p.V431M	c.1291G>A	Unknown	Heterozygous	Unverified	Substitution - Missense	1:27882615..27882615
C1orf38_ENST00000373921		ENST00000373921	No	p.Q153Q	c.459G>A	Unknown	Heterozygous	Unverified	Substitution - coding silent	1:27879867..27879867
C1orf9_ENST00000367723		ENST00000367723	No	p.R38fs*23	c.104_105insAC	Unknown	Heterozygous	Unverified	Insertion - Frameshift	1:172532576..172532577
C20orf103		ENST00000246070	No	p.A64V	c.191C>T	Unknown	Heterozygous	Unverified	Substitution - Missense	20:9515579..9515579
C20orf144		ENST00000375222	No	p.A58V	c.173C>T	Unknown	Heterozygous	Unverified	Substitution - Missense	20:33663578..33663578
C20orf3		ENST00000217456	No	p.R224*	c.670C>T	Unknown	Heterozygous	Unverified	Substitution - Nonsense	20:24970240..24970240
C21orf63		ENST00000300255	No	p.M425I	c.1275G>A	Unknown	Heterozygous	Unverified	Substitution - Missense	21:32515139..32515139
C2CD3		ENST00000313663	No	p.A244T	c.730G>A	Unknown	Heterozygous	Unverified	Substitution - Missense	11:74138945..74138945
C2CD3_ENST00000334126		ENST00000334126	No	p.A244T	c.730G>A	Unknown	Heterozygous	Unverified	Substitution - Missense	11:74138945..74138945
C2orf44		ENST00000295148	Yes	p.A151T	c.451G>A	Unknown	Heterozygous	Unverified	Substitution - Missense	2:24039044..24039044
C2orf50		ENST00000381585	No	p.G128G	c.384C>T	Unknown	Heterozygous	Unverified	Substitution - coding silent	2:11144006..11144006
C2orf67		ENST00000281772	No	p.D938fs*4	c.2810_2811insA	Previously Reported	Heterozygous	Verified	Insertion - Frameshift	2:210023102..210023103
C3		ENST00000245907	No	p.V1082M	c.3244G>A	Unknown	Heterozygous	Unverified	Substitution - Missense	19:6693070..6693070
C3orf19		ENST00000383794	No	p.M304fs*14	c.901_902insA	Unknown	Heterozygous	Verified	Insertion - Frameshift	3:14668130..14668131
C3orf75		ENST00000296149	No	p.T244A	c.730A>G	Unknown	Heterozygous	Unverified	Substitution - Missense	3:47496140..47496140
C4A		ENST00000435363	No	p.L851L	c.2553G>A	Unknown	Heterozygous	Unverified	Substitution - coding silent	6:32027083..32027083
C4BPA		ENST00000367070	No	p.T65M	c.194C>T	Unknown	Heterozygous	Unverified	Substitution - Missense	1:207114151..207114151
C4B_ENST00000435363		ENST00000435363	No	p.L851L	c.2553G>A	Unknown	Heterozygous	Unverified	Substitution - coding silent	6:32027083..32027083
C4orf26		ENST00000311623	No	p.L48H	c.143T>A	Unknown	Heterozygous	Unverified	Substitution - Missense	4:75564189..75564189
C4orf26_ENST00000435974		ENST00000435974	No	p.S63T	c.187T>A	Unknown	Heterozygous	Unverified	Substitution - Missense	4:75564189..75564189
C4orf37		ENST00000295268	No	p.G66G	c.198A>T	Unknown	Heterozygous	Unverified	Substitution - coding silent	4:98134371..98134371
C4orf41		ENST00000334690	No	p.A357T	c.1069G>A	Unknown	Heterozygous	Unverified	Substitution - Missense	4:183680223..183680223
C5orf34		ENST00000306862	No	p.P137P	c.411C>T	Unknown	Heterozygous	Unverified	Substitution - coding silent	5:43506269..43506269
C5orf34		ENST00000306862	No	p.Y235Y	c.705C>T	Unknown	Heterozygous	Unverified	Substitution - coding silent	5:43505975..43505975
[truncated: 3,082 more rows]

## Sheet: PC3
Gene	Overlap	Transcript	Census Gene	AA Mutation	CDS Mutation	Somatic status	Zygosity	Validated	Type	Position															ABL1
[truncated: 255 more rows]

[truncated: 3 more sheets: Du145, HR_BRCAness Genes, Pathogenicity of BRCA mutations]
