# Supplementary material for: Olaparib is effective in combination with, and as maintenance therapy after, first‐line endocrine therapy in prostate cancer cells
Source: Mol Oncol. 2018 Mar 15;12(4):561–76. doi: 10.1002/1878-0261.12185 (PMC5891051; doi:10.1002/1878-0261.12185)
Supplement: Supplementary file 7 — Table S3. Screening for expression levels in HR and BRCAness genes using the COSMIC Cell line project′s CNV & Expression database. [file MOL2-12-561-s007.xlsx]

## Sheet: Overview
Expression levels (Z-Score)
BPH1		LNCaP		VCaP		22Rv1		PC3		Du145
CHEK2	-2.283	AR	3.51	AR	5.181	AR	4.466	BRCA1	-2.513	FANCG	3.231
ETV1	-2.326	DDB1	-2.518	ATR	-2.619	INO80D	2.102	CDK5	2.591	G2E3	2.971
FAM175A	-2.307	DNASE1L2	2.124	ERG	3.802	MSH3	-4.015	MUM1	-3.271	MUS81	2.05
GADD45A	2.262	ETV1	2.454	KAT5	3.541	RNF168	-2.512	PNKP	2.18	XRCC3	2.112
LIG3	-2.599	PRMT6	3.644	LIG3	3.149	SHPRH	2.36	PTEN	-3.164
UNG	2.724	TMPRSS2	3.981	MUS81	2.202			RAD50	-2.662
		XRCC3	2.428	PALB2	-3.094			RECQL4	2.449
				POLK	-2.939			SMG1	-2.483
				RAD23B	3.623			SPO11	-2.246
				SMG1	-2.385
				TMPRSS2	2.76
				UBE2A	-5.143
				USP10	-5.321

## Sheet: BPH1
Gene	Overlap	Expression	Expr Level (Z-Score)	CN Type	Minor Allele	Copy Number	Copy Number Segment Position	Average Ploidy	Study Id	CNV Id
A4GALT		under	-2.802				:..	3.22355	619																ABL1
AAAS		under	-2.524				:..	3.22355	619																AR
ABCB5		under	-2.245				:..	3.22355	619																ATAD5
ABCB8		under	-2.192				:..	3.22355	619																ATM
ABCB9		under	-2.371				:..	3.22355	619																ATR
ABCC8		under	-2.496				:..	3.22355	619																AURORA
ABHD16B		under	-2.307				:..	3.22355	619																BAP1
ACAD9		over	2.288				:..	3.22355	619																BARD1
ACADS		under	-2.199				:..	3.22355	619																BLM
ACBD5		under	-2.011				:..	3.22355	619																BRCA1
ACCN4		under	-3.081				:..	3.22355	619																BRCA2
ACD		over	2.217				:..	3.22355	619																BRCC3
ACO2		under	-2.045				:..	3.22355	619																BRIP1
ACOXL		under	-2.151				:..	3.22355	619																CDC14B
ACPT		under	-3.108				:..	3.22355	619																CDK12
ACRC		under	-3.173				:..	3.22355	619																CDK5
ACSM2B		under	-4.476				:..	3.22355	619																CDK7
ACSM5		under	-2.315				:..	3.22355	619																CHD1
ACSS3		under	-2.843				:..	3.22355	619																CHEK1
ACTG2		under	-2.909				:..	3.22355	619																CHEK2
ACTL7A		under	-2.555				:..	3.22355	619																DDB1
ACTN2		under	-2.003				:..	3.22355	619																DMC1
ADAM11		under	-2.026				:..	3.22355	619																DNASE1L2
ADAM33		under	-2.136				:..	3.22355	619																DNMT3A
ADAMTS16		under	-2.697				:..	3.22355	619																DUT
ADC		under	-2.438				:..	3.22355	619																EME1
ADCY2		under	-2.109				:..	3.22355	619																EME2
ADCY4		under	-2.403				:..	3.22355	619																ERCC1
ADCY8		under	-2.284				:..	3.22355	619																ERCC4
ADH7		over	2.147				:..	3.22355	619																ERCC8
ADIPOQ		under	-2.022				:..	3.22355	619																ERG
ADPRHL1		under	-2.291				:..	3.22355	619																ESCO1
ADRA1B		under	-2.218				:..	3.22355	619																ESCO2
ADRB2		over	2.226				:..	3.22355	619																ETV1
ADSL		under	-2.486				:..	3.22355	619																EWSR1
AFF3		under	-3.08				:..	3.22355	619																FAAP20
AIMP2		under	-2.17				:..	3.22355	619																FAAP24
AKNAD1		under	-2.937				:..	3.22355	619																FAM175A
AMH		under	-2.603				:..	3.22355	619																FANCA
AMN		under	-2.336				:..	3.22355	619																FANCB
AMTN		over	2.371				:..	3.22355	619																FANCC
ANAPC5		under	-2.106				:..	3.22355	619																FANCD2
ANGPTL1		under	-2.061				:..	3.22355	619																FANCE
ANK2		under	-3.088				:..	3.22355	619																FANCF
ANKFN1		over	2.609				:..	3.22355	619																FANCG
ANKRD16		under	-2.343				:..	3.22355	619																FANCI
ANKS1B		under	-2.902				:..	3.22355	619																FANCL
ANO3		under	-2.94				:..	3.22355	619																FANCM
ANO7		under	-2.395				:..	3.22355	619																FEN1
ANP32D		under	-2.018				:..	3.22355	619																FLI1
APOA1		under	-2.4				:..	3.22355	619																G2E3
APOA5		under	-2.472				:..	3.22355	619																GADD45A
APOBR		under	-2.748				:..	3.22355	619																GEN1
APOL1		over	2.287				:..	3.22355	619																GIYD1
ARAP1		over	2.186				:..	3.22355	619																GIYD2
ARHGAP12		under	-2.913				:..	3.22355	619																GTF2H3
ARHGAP6		under	-2.556				:..	3.22355	619																HELLS
ARHGDIG		under	-2.158				:..	3.22355	619																HUS1
ARL13B		over	2.415				:..	3.22355	619																INIP
ARSI		over	2.1				:..	3.22355	619																INO80D
ASB10		under	-3.196				:..	3.22355	619																IPMK
ASB13		under	-3.017				:..	3.22355	619																KAT5
ASCC3		over	2.429				:..	3.22355	619																LIG3
ASCL3		under	-4.457				:..	3.22355	619																LIG4
ASIP		under	-2.263				:..	3.22355	619																MAD2L2
ASTN1		under	-2.081				:..	3.22355	619																MAPK12
ASTN2		under	-2.114				:..	3.22355	619																MCM2
ATAD2		over	2.113				:..	3.22355	619																MCM3
ATF7		under	-2.516				:..	3.22355	619																MCM6
ATOH7		under	-2.157				:..	3.22355	619																MDC1
ATP10A		under	-2.555				:..	3.22355	619																miR-103
ATP13A5		under	-2.97				:..	3.22355	619																miR-107
ATP1B2		under	-2.062				:..	3.22355	619																miR-222
ATP1B3		over	2.917				:..	3.22355	619																miR-506
ATP2A2		over	2.468				:..	3.22355	619																miR-9
ATP2A3		under	-3.525				:..	3.22355	619																MMS22L
ATP5B		under	-2.73				:..	3.22355	619																MNAT1
ATP5C1		under	-5.425				:..	3.22355	619																MND1
ATP5G2		under	-3.376				:..	3.22355	619																MRE11A
ATP5I		under	-2.389				:..	3.22355	619																MSH3
ATXN3		over	2.27				:..	3.22355	619																MUM1
AVPR1A		under	-2.926				:..	3.22355	619																MUS81
AXIN2		under	-2.13				:..	3.22355	619																NAMPT
BAIAP2L2		under	-2.796				:..	3.22355	619																NAP1L1
BANP		under	-2.186				:..	3.22355	619																NBN
BBOX1		over	2.148				:..	3.22355	619																ORC1L
BCL2		under	-2.948				:..	3.22355	619																ORC5L
BEND2		under	-3.041				:..	3.22355	619																PALB2
BEST1		under	-2.092				:..	3.22355	619																PAPD7
BGN		under	-3.286				:..	3.22355	619																PARP1
BLCAP		over	2.71				:..	3.22355	619																PLK3
BLZF1		over	2.092				:..	3.22355	619																PNKP
BMI1		under	-2.678				:..	3.22355	619																POLB
BPY2				gain	1	14	Y:22489922..25538208	3.22355	619	8200688															POLD3
BPY2B				gain	1	14	Y:22489922..25538208	3.22355	619	8200688															POLH
BPY2C				gain	1	14	Y:22489922..25538208	3.22355	619	8200688															POLK
BSG		over	2.049				:..	3.22355	619																POLM
BTBD17		under	-3.162				:..	3.22355	619																POLQ
BTNL3		under	-2.163				:..	3.22355	619																POLR2F
C10orf114		under	-3.433				:..	3.22355	619																PRMT6
C10orf71		under	-3.229				:..	3.22355	619																PSMC3IP
C10orf85		under	-2.181				:..	3.22355	619																PTEN
C11orf21		under	-2.267				:..	3.22355	619																RAD21
C11orf34		under	-2.71				:..	3.22355	619																RAD23B
C12orf10		under	-2.901				:..	3.22355	619																RAD50
C14orf166B		under	-2.004				:..	3.22355	619																RAD51
C14orf2		under	-4.683				:..	3.22355	619																RAD51B
C15orf60		under	-2.895				:..	3.22355	619																RAD51C
C16orf55		over	2.635				:..	3.22355	619																RAD51D
C16orf71		under	-2.132				:..	3.22355	619																RAD52
C16orf86		under	-2.203				:..	3.22355	619																RAD54B
C17orf102		under	-2.547				:..	3.22355	619																RAD54L
C17orf67		under	-2.272				:..	3.22355	619																RBBP8
C17orf72		under	-2.017				:..	3.22355	619																RECQL4
C19orf35		under	-3.368				:..	3.22355	619																REV3L
C19orf66		over	4.12				:..	3.22355	619																RFC2
C1QTNF4		under	-2.811				:..	3.22355	619																RNF168
C1QTNF8		under	-2.507				:..	3.22355	619																RPA1
C1orf123		under	-2.114				:..	3.22355	619																RRM1
C1orf170		under	-2.915				:..	3.22355	619																RRM2B
C1orf194		under	-3.804				:..	3.22355	619																SEM1
C1orf65		under	-2.213				:..	3.22355	619																SHPRH
C1orf74		over	2.016				:..	3.22355	619																SLX4
C20orf144		under	-3.149				:..	3.22355	619																SMARCA2
C20orf201		under	-2.614				:..	3.22355	619																SMARCA5
C20orf85		under	-2.816				:..	3.22355	619																SMARCAL1
C22orf15		under	-2.276				:..	3.22355	619																SMC3
C22orf26		under	-2.27				:..	3.22355	619																SMG1
C2orf16		under	-3.773				:..	3.22355	619																SPO11
C2orf48		under	-2.076				:..	3.22355	619																SPOP
C2orf62		under	-2.35				:..	3.22355	619																SSRP1
C3orf27		under	-2.49				:..	3.22355	619																STK36
C4BPA		under	-2.783				:..	3.22355	619																SUMO1
C4orf51		under	-2.66				:..	3.22355	619																TEX11
C5orf49		under	-2.514				:..	3.22355	619																TIMELESS
C6		under	-2.013				:..	3.22355	619																TMPRSS2
C6orf47		over	2.407				:..	3.22355	619																TOP2B
C7orf73		under	-2.681				:..	3.22355	619																TOP3A
C9orf169		under	-2.427				:..	3.22355	619																TOPBP1
C9orf50		under	-2.36				:..	3.22355	619																TP53BP1
CA4		under	-3.838				:..	3.22355	619																TTDN1
CACNA1C		under	-2.18				:..	3.22355	619																UBA1
CACNA1E		under	-2.025				:..	3.22355	619																UBE2A
CACNA1G		under	-2.891				:..	3.22355	619																UBE2N
CACNA1H		under	-2.153				:..	3.22355	619																UNG
CACNB2		under	-2.023				:..	3.22355	619																USP1
CACNG2		under	-3.069				:..	3.22355	619																USP10
CADM3		under	-2.225				:..	3.22355	619																USP7
CALML5		under	-2.7				:..	3.22355	619																WRN
CALML6		under	-3.012				:..	3.22355	619																XAB2
CAMK1G		under	-2.222				:..	3.22355	619																XRCC2
CAND1		over	2.785				:..	3.22355	619																XRCC3
CASP8AP2		over	2.7				:..	3.22355	619																XRCC4
CAST		over	2.329				:..	3.22355	619																XRCC6
CAV2		over	2.329				:..	3.22355	619																ZSWIM7
CBX5		under	-2.055				:..	3.22355	619
CCDC116		under	-2.037				:..	3.22355	619
CCDC12		under	-2.225				:..	3.22355	619
CCDC13		under	-2.023				:..	3.22355	619
CCDC152		under	-2.711				:..	3.22355	619
CCDC164		under	-2.41				:..	3.22355	619
CCDC42		under	-2.126				:..	3.22355	619
CCDC54		under	-2.068				:..	3.22355	619
CCHCR1		over	2.883				:..	3.22355	619
CCL11		under	-2.245				:..	3.22355	619
CCL17		under	-2.13				:..	3.22355	619
CCNB3		under	-2.243				:..	3.22355	619
CCNY		under	-3.285				:..	3.22355	619
CCR2		under	-2.804				:..	3.22355	619
CD1E		under	-3.082				:..	3.22355	619
CD244		under	-2.382				:..	3.22355	619
CD248		under	-3.237				:..	3.22355	619
CD300E		under	-2.125				:..	3.22355	619
CD300LF		under	-2.307				:..	3.22355	619
CD33		under	-2.933				:..	3.22355	619
CD6		under	-2.397				:..	3.22355	619
CD7		under	-2.071				:..	3.22355	619
CDC123		under	-3.965				:..	3.22355	619
CDC42EP5		under	-2.235				:..	3.22355	619
CDH17		under	-2.008				:..	3.22355	619
CDH22		under	-3.639				:..	3.22355	619
CDH3		over	2.598				:..	3.22355	619
CDHR3		under	-2.391				:..	3.22355	619
CDK4		over	2.223				:..	3.22355	619
CDKL1		under	-2.146				:..	3.22355	619
CDKN2B		over	3.011				:..	3.22355	619
CDX2		under	-2.511				:..	3.22355	619
CDY1B				gain	1	14	Y:22489922..25538208	3.22355	619	8200688
CDY2A				gain	0	14	Y:17507826..18516697	3.22355	619	8000527
CDY2B				gain	0	14	Y:17507826..18516697	3.22355	619	8000527
CECR6		under	-2.246				:..	3.22355	619
CELA2B		under	-2.05				:..	3.22355	619
CELSR2		over	2.609				:..	3.22355	619
CELSR3		under	-2.586				:..	3.22355	619
CEND1		under	-2.262				:..	3.22355	619
CERKL		under	-2.049				:..	3.22355	619
CES2		over	2.209				:..	3.22355	619
CES4A		under	-2.751				:..	3.22355	619
CFHR3		normal	-0.642	loss	0	0	1:196758721..196780088	3.22355	619	8048178
CFI		under	-2.073				:..	3.22355	619
CFTR		under	-2.652				:..	3.22355	619
CHD6		over	2.486				:..	3.22355	619
CHEK2	1	under	-2.283				:..	3.22355	619
CHGB		under	-2.349				:..	3.22355	619
CHMP4B		over	2.007				:..	3.22355	619
CHMP5		over	2.875				:..	3.22355	619
CHRDL1		under	-2.372				:..	3.22355	619
CHRDL2		under	-2.888				:..	3.22355	619
CHRND		under	-2.577				:..	3.22355	619
CHST13		under	-2.052				:..	3.22355	619
CIB3		under	-2.408				:..	3.22355	619
CIDEB		under	-2.546				:..	3.22355	619
CLCA4		over	3.244				:..	3.22355	619
CLCN1		under	-2.495				:..	3.22355	619
CLCN3		under	-2.12				:..	3.22355	619
CLCNKB		under	-2.681				:..	3.22355	619
CLDN19		under	-3.102				:..	3.22355	619
CLDND2		under	-2.157				:..	3.22355	619
CLEC4C		under	-2.631				:..	3.22355	619
CLEC4M		under	-2.072				:..	3.22355	619
CLIP3		under	-2.002				:..	3.22355	619
CLTB		over	2.844				:..	3.22355	619
CMKLR1		under	-3.091				:..	3.22355	619
CMPK2		over	2.324				:..	3.22355	619
CNFN		over	2.37				:..	3.22355	619
CNGB3		under	-2.008				:..	3.22355	619
CNIH3		under	-2.632				:..	3.22355	619
CNTD2		under	-2.534				:..	3.22355	619
CNTFR		under	-2.157				:..	3.22355	619
COL11A2		under	-2.081				:..	3.22355	619
COL14A1		under	-2.016				:..	3.22355	619
COL17A1		over	2.229				:..	3.22355	619
COL20A1		under	-3.125				:..	3.22355	619
COL22A1		under	-2.356				:..	3.22355	619
COL6A1		under	-2.026				:..	3.22355	619
COLEC11		under	-2.023				:..	3.22355	619
COLEC12		under	-3.718				:..	3.22355	619
COPZ1		under	-2.557				:..	3.22355	619
COX18		under	-3.421				:..	3.22355	619
COX7A2L		under	-2.387				:..	3.22355	619
CPA2		under	-2.104				:..	3.22355	619
CPN1		under	-2.249				:..	3.22355	619
CPNE4		under	-2.051				:..	3.22355	619
CPPED1		under	-2.099				:..	3.22355	619
CRB2		under	-2.643				:..	3.22355	619
CRCT1		over	2.942				:..	3.22355	619
CREM		under	-2.571				:..	3.22355	619
CRHR1		under	-3.256				:..	3.22355	619
CRNN		over	2.254				:..	3.22355	619
CRYGN		under	-2.684				:..	3.22355	619
CSDC2		under	-2.651				:..	3.22355	619
CSE1L		over	2.099				:..	3.22355	619
CSH1		under	-2.71				:..	3.22355	619
CST1		under	-2.251				:..	3.22355	619
CST4		under	-2.161				:..	3.22355	619
CST6		over	2.139				:..	3.22355	619
CST8		under	-2.051				:..	3.22355	619
CST9L		under	-3.139				:..	3.22355	619
CSTA		over	2.492				:..	3.22355	619
CTAG2		under	-2.599				:..	3.22355	619
CTBP1		under	-2.05				:..	3.22355	619
CTNS		under	-2.005				:..	3.22355	619
CTSE		under	-2.307				:..	3.22355	619
CTU2		under	-2.807				:..	3.22355	619
CTXN3		under	-2.086				:..	3.22355	619
CUBN		under	-2.387				:..	3.22355	619
CUL2		under	-4.851				:..	3.22355	619
CUL5		over	2.055				:..	3.22355	619
CWH43		over	2.79				:..	3.22355	619
CXCL11		over	2.03				:..	3.22355	619
CYGB		under	-2.019				:..	3.22355	619
CYP17A1		under	-2.046				:..	3.22355	619
CYP24A1		over	2.119				:..	3.22355	619
CYP4B1		over	2.242				:..	3.22355	619
CYS1		under	-2.089				:..	3.22355	619
DAAM1		over	2.517				:..	3.22355	619
DAB2IP		over	2.921				:..	3.22355	619
DAZ1				gain	1	14	Y:22489922..25538208	3.22355	619	8200688
DAZ1_ENST00000382510				gain	1	14	Y:22489922..25538208	3.22355	619	8200688
DAZ2				gain	1	14	Y:22489922..25538208	3.22355	619	8200688
DAZ3				gain	1	14	Y:22489922..25538208	3.22355	619	8200688
DAZ4				gain	1	14	Y:22489922..25538208	3.22355	619	8200688
DCAF4L2		under	-2.052				:..	3.22355	619
DCAKD		under	-2.982				:..	3.22355	619
DCDC2		under	-2.472				:..	3.22355	619
DCHS2		under	-2.593				:..	3.22355	619
DDX23		under	-2.248				:..	3.22355	619
DDX27		over	2.082				:..	3.22355	619
DDX58		over	4.112				:..	3.22355	619
DDX60		over	3.095				:..	3.22355	619
DDX60L		over	2.835				:..	3.22355	619
DEGS2		under	-3.727				:..	3.22355	619
DERL3		under	-2.555				:..	3.22355	619
DES		under	-3.01				:..	3.22355	619
DGAT2L6		under	-2.313				:..	3.22355	619
DHH		under	-2.389				:..	3.22355	619
DHX58		over	2.139				:..	3.22355	619
DIO3		under	-2.287				:..	3.22355	619
DIRAS1		under	-3.797				:..	3.22355	619
DLEU1		under	-2.331				:..	3.22355	619
DLGAP3		under	-2.359				:..	3.22355	619
DLL4		under	-2.196				:..	3.22355	619
DMRT3		under	-2.363				:..	3.22355	619
DNAH10		under	-3.444				:..	3.22355	619
DNAH9		under	-2.341				:..	3.22355	619
DNAJB13		under	-2.57				:..	3.22355	619
DNAJC5		over	2.562				:..	3.22355	619
DNASE1L3		under	-2.393				:..	3.22355	619
DPEP1		under	-2.736				:..	3.22355	619
DPF3		under	-2.224				:..	3.22355	619
DPM1		over	2.373				:..	3.22355	619
DPP10		under	-2.097				:..	3.22355	619
DPYSL5		under	-2.278				:..	3.22355	619
DRAM1		over	2.302				:..	3.22355	619
DSC3		over	2.076				:..	3.22355	619
DSG1		over	2.259				:..	3.22355	619
DSG3		over	2.021				:..	3.22355	619
DSN1		over	3.383				:..	3.22355	619
DSP		over	2.873				:..	3.22355	619
DTX3L		over	3.338				:..	3.22355	619
DUOX1		over	2.864				:..	3.22355	619
DUOX2		over	3.225				:..	3.22355	619
DUOXA1		over	2.751				:..	3.22355	619
EDA2R		under	-2.355				:..	3.22355	619
EFR3B		under	-2.146				:..	3.22355	619
EIF2AK2		over	3.843				:..	3.22355	619
EIF2B1		under	-2.554				:..	3.22355	619
EIF2S1		over	2.195				:..	3.22355	619
EIF3L		under	-2.419				:..	3.22355	619
EIF4B		under	-2.596				:..	3.22355	619
EIF4H		over	2.038				:..	3.22355	619
ELAVL3		under	-2.709				:..	3.22355	619
EMR3		under	-2.292				:..	3.22355	619
EN2		under	-2.549				:..	3.22355	619
ENO3		under	-3.308				:..	3.22355	619
ENPP2		under	-3.448				:..	3.22355	619
ENTPD8		under	-2.785				:..	3.22355	619
EPC1		under	-2.512				:..	3.22355	619
EPHA3		normal	-0.751	loss	0	0	3:89356604..89370232	3.22355	619	7939804
EPHA3_ENST00000452448				loss	0	0	3:89356604..89370232	3.22355	619	7939804
ESPNL		under	-2.768				:..	3.22355	619
ESR2		under	-2.293				:..	3.22355	619
ETV1	1	under	-2.326				:..	3.22355	619
EYA1		under	-2.062				:..	3.22355	619
EYA2		over	2.172				:..	3.22355	619
F2RL3		under	-2.197				:..	3.22355	619
F3		over	2.309				:..	3.22355	619
FABP4		over	2.501				:..	3.22355	619
FADS2		under	-2.641				:..	3.22355	619
FAIM2		under	-2.044				:..	3.22355	619
FAM102B		under	-2.78				:..	3.22355	619
FAM111B		over	2.292				:..	3.22355	619
FAM124A		under	-2.01				:..	3.22355	619
FAM129C		under	-2.336				:..	3.22355	619
FAM135B		under	-2.037				:..	3.22355	619
FAM166A		under	-2.069				:..	3.22355	619
FAM175A	1	under	-2.307				:..	3.22355	619
FAM179B		over	2.199				:..	3.22355	619
FAM186B		under	-2.336				:..	3.22355	619
FAM187B		under	-2.493				:..	3.22355	619
FAM189A1		under	-2.112				:..	3.22355	619
FAM200B		under	-2.467				:..	3.22355	619
FAM20A		under	-3.355				:..	3.22355	619
FAM78A		under	-2.461				:..	3.22355	619
FAR1		over	2.103				:..	3.22355	619
FAT2		over	2.367				:..	3.22355	619
FBXO18		under	-3.423				:..	3.22355	619
FBXO21		over	3.218				:..	3.22355	619
FBXO24		under	-2.487				:..	3.22355	619
FBXO47		under	-2.429				:..	3.22355	619
FBXO7		under	-2.137				:..	3.22355	619
FCHO1		under	-2.971				:..	3.22355	619
FFAR3				loss	0	0	19:35358592..35370947	3.22355	619	8029561
FGB		under	-2.161				:..	3.22355	619
FHIT		under	-2.411				:..	3.22355	619
FMOD		under	-2.873				:..	3.22355	619
FOLR2		under	-2.962				:..	3.22355	619
FOS		over	2.389				:..	3.22355	619
FOSB		over	2.561				:..	3.22355	619
FOXH1		under	-2.129				:..	3.22355	619
FOXJ1		under	-2.313				:..	3.22355	619
FOXL2		over	2.069				:..	3.22355	619
FRMD1		under	-2.246				:..	3.22355	619
FRMPD1		under	-2.021				:..	3.22355	619
FRS2		over	2.687				:..	3.22355	619
FRY		under	-2.216				:..	3.22355	619
FTCD		under	-4.483				:..	3.22355	619
FTH1		over	2.266				:..	3.22355	619
FUT6		under	-2.575				:..	3.22355	619
FZD6		over	2.505				:..	3.22355	619
FZD8		under	-2.225				:..	3.22355	619
GAB2		under	-2.615				:..	3.22355	619
GAB4		under	-2.866				:..	3.22355	619
GABRA2		under	-2.458				:..	3.22355	619
GABRA3		under	-2.618				:..	3.22355	619
GABRB2		under	-2.186				:..	3.22355	619
GABRD		under	-2.668				:..	3.22355	619
GABRG2		under	-2.325				:..	3.22355	619
GABRR2		under	-2.507				:..	3.22355	619
GADD45A	1	over	2.262				:..	3.22355	619
GAL3ST2		under	-3.075				:..	3.22355	619
GALR3		under	-2.647				:..	3.22355	619
GAP43		under	-2.412				:..	3.22355	619
GAR1		under	-2.359				:..	3.22355	619
GATA5		under	-2.018				:..	3.22355	619
GATM		under	-2.241				:..	3.22355	619
GBP1		over	2.514				:..	3.22355	619
GBP6		over	2.04				:..	3.22355	619
GCNT1		over	2.095				:..	3.22355	619
GDI2		under	-4.588				:..	3.22355	619
GEMIN8		under	-2.126				:..	3.22355	619
GFRA1		under	-2.535				:..	3.22355	619
GGT5		under	-2.744				:..	3.22355	619
GHRHR		under	-2.935				:..	3.22355	619
GHSR		under	-2.36				:..	3.22355	619
GIPC3		under	-2.558				:..	3.22355	619
GJB2		over	2.54				:..	3.22355	619
GJC2		under	-2.62				:..	3.22355	619
GKN1		over	2.379				:..	3.22355	619
GLDN		under	-3.227				:..	3.22355	619
GLT25D2		under	-2.315				:..	3.22355	619
GLTP		over	2.62				:..	3.22355	619
GLYCTK		under	-2.673				:..	3.22355	619
GNAT1		under	-2.377				:..	3.22355	619
GNG7		under	-2.653				:..	3.22355	619
GNG8		under	-2.306				:..	3.22355	619
GNL3		under	-2.153				:..	3.22355	619
GP2		under	-2.139				:..	3.22355	619
GP9		under	-2.269				:..	3.22355	619
GPHB5		under	-2.729				:..	3.22355	619
GPR114		under	-2.564				:..	3.22355	619
GPR132		under	-2.727				:..	3.22355	619
GPR157		under	-2.687				:..	3.22355	619
GPR17		under	-4.157				:..	3.22355	619
GPR182		under	-2.811				:..	3.22355	619
GPR3		under	-2.056				:..	3.22355	619
GPR35		under	-2.11				:..	3.22355	619
GPR37L1		under	-2.798				:..	3.22355	619
GPR55		under	-3.504				:..	3.22355	619
GPR62		under	-2.065				:..	3.22355	619
GPR87		over	3.258				:..	3.22355	619
GPX6		under	-2.157				:..	3.22355	619
GRASP		under	-3.905				:..	3.22355	619
GRIK5		under	-2.191				:..	3.22355	619
GRIN3B		under	-2.299				:..	3.22355	619
GRK1		under	-2.885				:..	3.22355	619
GRSF1		under	-2.581				:..	3.22355	619
GRXCR2		under	-2.847				:..	3.22355	619
GSDMA		under	-2.199				:..	3.22355	619
GTF3A		under	-2.31				:..	3.22355	619
GTPBP4		under	-4.113				:..	3.22355	619
GUCA2A		under	-2.347				:..	3.22355	619
H1FNT		under	-2.618				:..	3.22355	619
H1FOO		under	-2.046				:..	3.22355	619
HABP2		under	-2.017				:..	3.22355	619
HADHA		under	-2.006				:..	3.22355	619
HAND1		under	-2.473				:..	3.22355	619
HAPLN2		under	-2.917				:..	3.22355	619
HBG2		under	-2.091				:..	3.22355	619
HCAR1		under	-2.283				:..	3.22355	619
HCN4		under	-2.347				:..	3.22355	619
HDAC3		over	2.595				:..	3.22355	619
HDAC4		under	-2.877				:..	3.22355	619
HEATR1		under	-2.077				:..	3.22355	619
HECW1		under	-2.733				:..	3.22355	619
HES4		over	2.51				:..	3.22355	619
HES5		over	2.756				:..	3.22355	619
HEYL		under	-2.453				:..	3.22355	619
HFM1		under	-2.524				:..	3.22355	619
HHIPL1		under	-2.108				:..	3.22355	619
HHLA2		under	-3.907				:..	3.22355	619
HIC1		under	-2.821				:..	3.22355	619
HIF3A		under	-2.45				:..	3.22355	619
HIPK4		under	-2.897				:..	3.22355	619
HIST1H1B		under	-2.025				:..	3.22355	619
HIST1H2AH		under	-2.936				:..	3.22355	619
HIST1H3E		under	-3.642				:..	3.22355	619
HIST1H3F		under	-2.076				:..	3.22355	619
HIST1H3G		under	-2.126				:..	3.22355	619
HIST1H3I		under	-2.263				:..	3.22355	619
HIST1H4B		under	-4.29				:..	3.22355	619
HIST1H4F		under	-2.653				:..	3.22355	619
HLA-C		over	2.607				:..	3.22355	619
HLA-DQA1		under	-3.07				:..	3.22355	619
HLA-F		over	2.601				:..	3.22355	619
HLX		under	-2.435				:..	3.22355	619
HNF1A		under	-3.678				:..	3.22355	619
HOXA13		over	2.074				:..	3.22355	619
HOXB1		under	-2.336				:..	3.22355	619
HOXC12		under	-3.249				:..	3.22355	619
HPN		under	-2.918				:..	3.22355	619
HRASLS2		over	2.598				:..	3.22355	619
HRH3		under	-2.001				:..	3.22355	619
HSD11B1		under	-2.468				:..	3.22355	619
HSD3B7		under	-2.117				:..	3.22355	619
HSF4		under	-2.327				:..	3.22355	619
HSPA12B		under	-2.33				:..	3.22355	619
HSPA14		under	-2.811				:..	3.22355	619
HTR1B		under	-2.062				:..	3.22355	619
HTR1E		under	-3.626				:..	3.22355	619
HTR2C		under	-2.622				:..	3.22355	619
HTR5A		under	-2.626				:..	3.22355	619
HYAL1		under	-3.57				:..	3.22355	619
ID1		over	3.049				:..	3.22355	619
IDI1		under	-2.204				:..	3.22355	619
IDI2		under	-2.013				:..	3.22355	619
IFI35		over	3.06				:..	3.22355	619
IFI44		over	2.946				:..	3.22355	619
IFI44L		over	2.384				:..	3.22355	619
IFI6		over	3.099				:..	3.22355	619
IFIT1		over	3.084				:..	3.22355	619
IFIT2		over	3.08				:..	3.22355	619
IFIT3		over	3.33				:..	3.22355	619
IFIT5		over	2.963				:..	3.22355	619
IFITM3		over	3.121				:..	3.22355	619
IFNA5		under	-2.216				:..	3.22355	619
IFNA8		under	-2.345				:..	3.22355	619
IFNB1		over	2.013				:..	3.22355	619
IFT140		under	-2.193				:..	3.22355	619
IGDCC3		under	-2.026				:..	3.22355	619
IGF2BP1		under	-2.251				:..	3.22355	619
IGFL1		over	2.265				:..	3.22355	619
IKZF1		under	-2.865				:..	3.22355	619
IL13		under	-2.135				:..	3.22355	619
IL1RAPL1		under	-2.128				:..	3.22355	619
IL1RN		over	2.097				:..	3.22355	619
IL21R		under	-2.158				:..	3.22355	619
IL22RA2		under	-3.028				:..	3.22355	619
IL2RA		under	-2.321				:..	3.22355	619
IL36G		over	2.033				:..	3.22355	619
INSC		under	-4.057				:..	3.22355	619
INSRR		under	-2.493				:..	3.22355	619
INTS12		under	-2.197				:..	3.22355	619
IQCA1		over	2.333				:..	3.22355	619
IQSEC1		under	-2.408				:..	3.22355	619
IRF6		over	2.006				:..	3.22355	619
IRF7		over	3.643				:..	3.22355	619
ISG15		over	3.341				:..	3.22355	619
IST1		over	2.137				:..	3.22355	619
ITCH		over	2.712				:..	3.22355	619
ITGA6		over	2.229				:..	3.22355	619
ITGA9		under	-2.993				:..	3.22355	619
ITGAD		under	-2.267				:..	3.22355	619
ITGB2		under	-2.029				:..	3.22355	619
IVL		over	3.054				:..	3.22355	619
JSRP1		under	-2.268				:..	3.22355	619
KALRN		under	-2.101				:..	3.22355	619
KCND3		under	-2.076				:..	3.22355	619
KCNG2		under	-2.586				:..	3.22355	619
KCNH6		under	-2.913				:..	3.22355	619
KCNIP3		under	-2.58				:..	3.22355	619
KCNJ12		under	-2.746				:..	3.22355	619
KCNJ13		under	-2.238				:..	3.22355	619
KCNJ16		under	-2.566				:..	3.22355	619
KCNJ4		under	-2.85				:..	3.22355	619
KCNJ9		under	-3.991				:..	3.22355	619
KCNK16		under	-2.895				:..	3.22355	619
KCNK18		under	-2.448				:..	3.22355	619
KCNMB1		under	-2.094				:..	3.22355	619
KCNQ2		under	-3.156				:..	3.22355	619
KCNQ3		under	-2.134				:..	3.22355	619
KCNT2		under	-3.128				:..	3.22355	619
KCTD11		over	2.705				:..	3.22355	619
KIAA1211		under	-2.19				:..	3.22355	619
KIAA1456		under	-2.569				:..	3.22355	619
KIAA1609		over	2.175				:..	3.22355	619
KIAA1731		over	2.114				:..	3.22355	619
KIF18B		under	-2.1				:..	3.22355	619
KIF21B		under	-2.994				:..	3.22355	619
KIF5B		under	-2.429				:..	3.22355	619
KIN		under	-3.352				:..	3.22355	619
KLF4		over	2.071				:..	3.22355	619
KLHL38		under	-2.07				:..	3.22355	619
KLK2		under	-2.201				:..	3.22355	619
KLK7		over	2.077				:..	3.22355	619
KLRD1		under	-2.092				:..	3.22355	619
KMT2D		under	-2.269				:..	3.22355	619
KNG1		under	-2.107				:..	3.22355	619
KRT1		over	2.85				:..	3.22355	619
KRT10		over	3.099				:..	3.22355	619
KRT13		over	2.275				:..	3.22355	619
KRT14		over	2.643				:..	3.22355	619
KRT20		under	-2.042				:..	3.22355	619
KRT25		under	-2.294				:..	3.22355	619
KRT4		over	2.669				:..	3.22355	619
KRT6B		over	2.057				:..	3.22355	619
KRT6C		over	2.842				:..	3.22355	619
KRT74		under	-2.075				:..	3.22355	619
KRT84		under	-2.025				:..	3.22355	619
KRTAP19-1		under	-3.146				:..	3.22355	619
KRTAP19-4		under	-2.034				:..	3.22355	619
KRTAP19-5		under	-2.657				:..	3.22355	619
KRTAP19-7		under	-3.377				:..	3.22355	619
KRTAP2-3		over	2.31				:..	3.22355	619
KRTAP20-4		under	-3.378				:..	3.22355	619
KRTAP3-1		over	2.535				:..	3.22355	619
KRTAP4-12		under	-2.286				:..	3.22355	619
KRTAP5-1		under	-2.079				:..	3.22355	619
KRTAP5-9		under	-2.119				:..	3.22355	619
KRTAP8-1		under	-3.603				:..	3.22355	619
KRTDAP		over	2.237				:..	3.22355	619
LAIR1		under	-2.4				:..	3.22355	619
LAMA5		over	2.062				:..	3.22355	619
LAMC2		over	2.087				:..	3.22355	619
LAMC3		under	-2.36				:..	3.22355	619
LAMP3		over	2.446				:..	3.22355	619
LAMTOR3		under	-2.041				:..	3.22355	619
LARGE		under	-2.029				:..	3.22355	619
LARP4B		under	-4.246				:..	3.22355	619
LAX1		under	-2.327				:..	3.22355	619
LBX2		under	-2.904				:..	3.22355	619
LCE1C		over	2.258				:..	3.22355	619
LCE1D		under	-2.589				:..	3.22355	619
LCE3B		normal	-1.347	loss	0	0	1:152583231..152614065	3.22355	619	8069162
LCE3C		normal	-0.747	loss	0	0	1:152583231..152614065	3.22355	619	8069162
LCN9		under	-2.65				:..	3.22355	619
LENEP		under	-2.566				:..	3.22355	619
LEP		under	-2.215				:..	3.22355	619
LGALS4		under	-2.329				:..	3.22355	619
LHFPL3		under	-2.391				:..	3.22355	619
LHX4		under	-2.138				:..	3.22355	619
LHX5		under	-2.096				:..	3.22355	619
LIG3	1	under	-2.599				:..	3.22355	619
LINGO1		under	-2.097				:..	3.22355	619
LIPC		under	-3.71				:..	3.22355	619
LIPF		under	-2.163				:..	3.22355	619
LMO1		under	-2.405				:..	3.22355	619
LMO3		under	-2.146				:..	3.22355	619
LMOD1		under	-4.41				:..	3.22355	619
LRFN2		under	-2.786				:..	3.22355	619
LRP11		over	2.485				:..	3.22355	619
LRRC57		over	3.513				:..	3.22355	619
LRRC8A		over	2.246				:..	3.22355	619
LRRN2		under	-4.512				:..	3.22355	619
LRRTM3		under	-2.106				:..	3.22355	619
LRTM2		under	-2.538				:..	3.22355	619
LSP1		under	-2.527				:..	3.22355	619
LTA		under	-2.662				:..	3.22355	619
LTK		under	-2.598				:..	3.22355	619
LYNX1		over	3.234				:..	3.22355	619
LYPD3		over	2.353				:..	3.22355	619
LZTS1		under	-3.251				:..	3.22355	619
MADCAM1		under	-3.018				:..	3.22355	619
MAGEB4		under	-2.368				:..	3.22355	619
MANBAL		over	2.087				:..	3.22355	619
MARCKS		over	2.093				:..	3.22355	619
MASP1		under	-2.334				:..	3.22355	619
MAST1		under	-2.159				:..	3.22355	619
MCTP1		under	-2.514				:..	3.22355	619
MDH1B		under	-2.182				:..	3.22355	619
MEA1		over	2.137				:..	3.22355	619
MEFV		under	-2.074				:..	3.22355	619
MEGF10		under	-2.162				:..	3.22355	619
MEI1		under	-2.168				:..	3.22355	619
METTL20		under	-2.261				:..	3.22355	619
MFSD7		under	-2.377				:..	3.22355	619
MGAT5		under	-2.099				:..	3.22355	619
MGAT5B		under	-4.249				:..	3.22355	619
MIOX		under	-2.102				:..	3.22355	619
MKRN2		under	-2.259				:..	3.22355	619
MLEC		under	-2.354				:..	3.22355	619
MLIP		under	-3.223				:..	3.22355	619
MLLT10		under	-4.495				:..	3.22355	619
MMP13		over	2.782				:..	3.22355	619
MMP19		under	-2.288				:..	3.22355	619
MOG		under	-2.924				:..	3.22355	619
MOGAT2		under	-2.445				:..	3.22355	619
MOGAT3		under	-3.338				:..	3.22355	619
MON2		over	2.214				:..	3.22355	619
MORC3		over	2.084				:..	3.22355	619
MOV10		over	2.021				:..	3.22355	619
MPO		under	-2.043				:..	3.22355	619
MRPL24		under	-2.432				:..	3.22355	619
MRPL49		over	2.575				:..	3.22355	619
MST1		under	-2.935				:..	3.22355	619
MTCH1		over	2.001				:..	3.22355	619
MTHFSD		over	2.848				:..	3.22355	619
MTPAP		under	-3.458				:..	3.22355	619
MUC5B		under	-4.248				:..	3.22355	619
MUC6		under	-2.235				:..	3.22355	619
MX1		over	2.733				:..	3.22355	619
MXRA8		under	-2.264				:..	3.22355	619
MYBPC3		under	-2.245				:..	3.22355	619
MYL3		under	-2.452				:..	3.22355	619
MYO15A		under	-2.443				:..	3.22355	619
MYO18A		under	-2.41				:..	3.22355	619
MYO18B		under	-3				:..	3.22355	619
MYO3B		under	-2.798				:..	3.22355	619
N4BP1		over	2.819				:..	3.22355	619
NAPSB		under	-2.417				:..	3.22355	619
NARFL		under	-2.267				:..	3.22355	619
NBAS		under	-2.364				:..	3.22355	619
NCAM1		under	-2.301				:..	3.22355	619
NCDN		under	-2.031				:..	3.22355	619
NCOR2		under	-2.039				:..	3.22355	619
NDUFS2		under	-2.273				:..	3.22355	619
NEDD1		over	4.337				:..	3.22355	619
NELL2		under	-2.005				:..	3.22355	619
NES		under	-2.387				:..	3.22355	619
NEU4		under	-2.095				:..	3.22355	619
NEURL		under	-2.448				:..	3.22355	619
NFRKB		over	2.043				:..	3.22355	619
NGB		over	2.096				:..	3.22355	619
NHLH2		over	2.064				:..	3.22355	619
NHP2L1		under	-2.322				:..	3.22355	619
NKAIN2		under	-2.143				:..	3.22355	619
NKG7		under	-2.52				:..	3.22355	619
NKX2-3		under	-2.668				:..	3.22355	619
NKX3-2		under	-2.809				:..	3.22355	619
NLGN3		under	-2.034				:..	3.22355	619
NLGN4Y		normal	0.078	loss	0	0	Y:14604757..14648669	3.22355	619	8086013
NLGN4Y_ENST00000297967				loss	0	0	Y:14604757..14648669	3.22355	619	8086013
NLGN4Y_ENST00000382868				loss	0	0	Y:14604757..14648669	3.22355	619	8086013
NLRP7		under	-2.014				:..	3.22355	619
NOC4L		under	-2.008				:..	3.22355	619
NOS2		under	-2.545				:..	3.22355	619
NOS3		under	-2.631				:..	3.22355	619
NOTCH4		under	-2.657				:..	3.22355	619
NOXO1		under	-3.998				:..	3.22355	619
NPAS3		under	-2.183				:..	3.22355	619
NPBWR2		under	-2.133				:..	3.22355	619
NPFFR1		under	-2.271				:..	3.22355	619
NPPC		under	-2.608				:..	3.22355	619
NR0B1		under	-2.539				:..	3.22355	619
NRIP2		under	-2.376				:..	3.22355	619
NRP1		under	-2.137				:..	3.22355	619
NR_003276_1				loss	0	0	16:55762478..55788533	3.22355	619	8072386
NSUN6		under	-2.875				:..	3.22355	619
NTNG2		under	-2.329				:..	3.22355	619
NTRK3		under	-2.622				:..	3.22355	619
NTSR2		under	-2.638				:..	3.22355	619
NUDT17		under	-2.339				:..	3.22355	619
NUDT5		under	-4.123				:..	3.22355	619
NXPH1		under	-2.503				:..	3.22355	619
NXPH4		under	-3.633				:..	3.22355	619
NYX		under	-2.693				:..	3.22355	619
OAS1		over	3.997				:..	3.22355	619
OAS2		over	3.161				:..	3.22355	619
OAS3		over	4.817				:..	3.22355	619
OASL		over	2.451				:..	3.22355	619
OGFR		over	2.762				:..	3.22355	619
OIT3		under	-2.008				:..	3.22355	619
OLFML2B		under	-2.111				:..	3.22355	619
OPN5		under	-2.327				:..	3.22355	619
OPRM1		under	-2.18				:..	3.22355	619
OR10AD1		under	-2.13				:..	3.22355	619
OR12D2		under	-2.586				:..	3.22355	619
OR13A1		under	-2.058				:..	3.22355	619
OR1D2		under	-2.219				:..	3.22355	619
OR1I1		under	-2.749				:..	3.22355	619
OR2B6		under	-2.095				:..	3.22355	619
OR2F2		under	-2.058				:..	3.22355	619
OR2T4		under	-2.753				:..	3.22355	619
OR2V2		under	-2.138				:..	3.22355	619
OR2W1		under	-2.413				:..	3.22355	619
OR3A3		under	-2.842				:..	3.22355	619
OR4D10		under	-2.636				:..	3.22355	619
OR4D5		under	-2.361				:..	3.22355	619
OR4K13		under	-2.077				:..	3.22355	619
OR4K17		over	2.447				:..	3.22355	619
OR5C1		under	-3.691				:..	3.22355	619
OS9		over	2.146				:..	3.22355	619
OSBPL2		over	2.511				:..	3.22355	619
OSCAR		under	-2.632				:..	3.22355	619
OSTC		under	-3.462				:..	3.22355	619
P2RX1		under	-3.362				:..	3.22355	619
P2RX2		under	-2.291				:..	3.22355	619
P2RX3		under	-4.524				:..	3.22355	619
PAGE3		under	-2.418				:..	3.22355	619
PANK2		over	2.049				:..	3.22355	619
PAQR6		under	-2.274				:..	3.22355	619
PARP12		over	2.999				:..	3.22355	619
PARP14		over	2.21				:..	3.22355	619
PARP9		over	4.703				:..	3.22355	619
PARVB		under	-2.679				:..	3.22355	619
PATL1		over	2.177				:..	3.22355	619
PAX3		under	-2.693				:..	3.22355	619
PAX5		under	-2.507				:..	3.22355	619
PAX8		under	-3.409				:..	3.22355	619
PCDH12		under	-2.214				:..	3.22355	619
PCDH15		under	-2.144				:..	3.22355	619
PCDHB11		under	-2.459				:..	3.22355	619
PCNA		over	2.152				:..	3.22355	619
PCOLCE		under	-2.227				:..	3.22355	619
PDC		over	2.105				:..	3.22355	619
PDE1A		under	-2.027				:..	3.22355	619
PDE1B		under	-2.393				:..	3.22355	619
PDE1C		under	-2.328				:..	3.22355	619
PDE4B		under	-2.36				:..	3.22355	619
PDE8B		under	-2.384				:..	3.22355	619
PDGFRA		under	-2.285				:..	3.22355	619
PDHA2		under	-2.529				:..	3.22355	619
PDLIM4		over	2.609				:..	3.22355	619
PEG10		under	-2.238				:..	3.22355	619
PERP		over	2.217				:..	3.22355	619
PFDN5		under	-2.194				:..	3.22355	619
PFN3		under	-2.596				:..	3.22355	619
PGK2		under	-2.099				:..	3.22355	619
PGLYRP2		under	-2.064				:..	3.22355	619
PHF17		under	-2.206				:..	3.22355	619
PHLDB2		over	2.164				:..	3.22355	619
PHOSPHO1		under	-2.691				:..	3.22355	619
PI16		under	-2.723				:..	3.22355	619
PI3		over	3.05				:..	3.22355	619
PILRA		under	-3.066				:..	3.22355	619
PIP4K2C		over	2.632				:..	3.22355	619
PITPNM2		under	-2.285				:..	3.22355	619
PITRM1		under	-2.515				:..	3.22355	619
PKDCC		under	-2.516				:..	3.22355	619
PKNOX2		under	-4.068				:..	3.22355	619
PKP1		over	2.071				:..	3.22355	619
PLA2G2A		under	-2.038				:..	3.22355	619
PLA2G6		under	-2.068				:..	3.22355	619
PLAC1		under	-2.936				:..	3.22355	619
PLAC9		under	-3.18				:..	3.22355	619
PLCB2		under	-2.964				:..	3.22355	619
PLCB3		over	2.043				:..	3.22355	619
PLD4		under	-2.265				:..	3.22355	619
PLEKHA4		over	2.223				:..	3.22355	619
PLSCR1		over	3.436				:..	3.22355	619
PLXNA4		under	-3.287				:..	3.22355	619
PMEPA1		over	2.262				:..	3.22355	619
PML		over	2.583				:..	3.22355	619
PNPT1		over	2.129				:..	3.22355	619
PODN		under	-2.637				:..	3.22355	619
PODNL1		under	-2.188				:..	3.22355	619
POLDIP3		under	-2.55				:..	3.22355	619
POLR2B		under	-2.816				:..	3.22355	619
PPBP		under	-2.694				:..	3.22355	619
PPP1R1A		under	-2.34				:..	3.22355	619
PPP1R42		under	-2.057				:..	3.22355	619
PPP2R5C		under	-2.153				:..	3.22355	619
PRB1		under	-3.181				:..	3.22355	619
PRDM16		under	-2.487				:..	3.22355	619
PRG4		under	-2.241				:..	3.22355	619
PRKACG		under	-2.41				:..	3.22355	619
PRKAG3		under	-3.399				:..	3.22355	619
PRKCB		under	-3.05				:..	3.22355	619
PRKCI		over	2.281				:..	3.22355	619
PRLR		under	-2.298				:..	3.22355	619
PROK2		under	-2.423				:..	3.22355	619
PRRG4		over	3.406				:..	3.22355	619
PRY				gain	1	14	Y:22489922..25538208	3.22355	619	8200688
PRY2				gain	0	12	Y:22031672..22198535	3.22355	619	8071500
PSAPL1		under	-2.821				:..	3.22355	619
PSME1		over	2.192				:..	3.22355	619
PTCH2		under	-2.818				:..	3.22355	619
PTCHD2		under	-2.115				:..	3.22355	619
PTCRA		under	-2.768				:..	3.22355	619
PTGDS		under	-2.683				:..	3.22355	619
PTGFRN		over	2.118				:..	3.22355	619
PTGIR		under	-2.089				:..	3.22355	619
PTGS2		over	2.021				:..	3.22355	619
PTH2		under	-2.301				:..	3.22355	619
PTHLH		over	2.633				:..	3.22355	619
PTPN11		over	2.147				:..	3.22355	619
PTPN23		under	-2.069				:..	3.22355	619
PTPN7		under	-2.761				:..	3.22355	619
PTPRB		over	2.255				:..	3.22355	619
PTPRG		under	-2.107				:..	3.22355	619
PTPRK		over	3.067				:..	3.22355	619
PURG		under	-2.058				:..	3.22355	619
PUS7L		under	-2.53				:..	3.22355	619
PXT1		under	-2.01				:..	3.22355	619
PYY		under	-2.738				:..	3.22355	619
QPCTL		under	-2.197				:..	3.22355	619
RAB18		under	-2.777				:..	3.22355	619
RAB21		over	2.028				:..	3.22355	619
RAB22A		over	2.435				:..	3.22355	619
RAB37		under	-3.085				:..	3.22355	619
RAET1E		over	2.461				:..	3.22355	619
RAET1G		over	2.541				:..	3.22355	619
RAET1L		over	3.087				:..	3.22355	619
RALGAPB		over	2.93				:..	3.22355	619
RAP2B		over	2.604				:..	3.22355	619
RARA		under	-2.297				:..	3.22355	619
RBFOX3		under	-3.875				:..	3.22355	619
RBL1		over	2.018				:..	3.22355	619
RBM17		under	-2.401				:..	3.22355	619
RBMY1A1				gain	0	14	Y:21491462..21603764	3.22355	619	8030216
RBMY1B				gain	0	14	Y:21491462..21603764	3.22355	619	8030216
RBMY1F				gain	0	12	Y:22031672..22198535	3.22355	619	8071500
RCN3		under	-2.248				:..	3.22355	619
REG1B		under	-2.221				:..	3.22355	619
RELL1		under	-2.277				:..	3.22355	619
RERG		under	-2.133				:..	3.22355	619
RFT1		under	-3.069				:..	3.22355	619
RFWD3		over	2.166				:..	3.22355	619
RFX8		under	-2.494				:..	3.22355	619
RGL3		under	-2.571				:..	3.22355	619
RGP1		over	2.392				:..	3.22355	619
RGS1		under	-2.073				:..	3.22355	619
RGS14		under	-2.006				:..	3.22355	619
RGS6		under	-3.785				:..	3.22355	619
RGS8		under	-2.32				:..	3.22355	619
RHAG		under	-2.035				:..	3.22355	619
RHO		under	-2.218				:..	3.22355	619
RHOBTB3		over	2.036				:..	3.22355	619
RHOD		over	2.456				:..	3.22355	619
RHOF		under	-2.57				:..	3.22355	619
RIMS4		under	-3.279				:..	3.22355	619
RIPK1		over	2.145				:..	3.22355	619
RLN3		under	-2.212				:..	3.22355	619
RNASE1		under	-2.168				:..	3.22355	619
RNASE7		over	2.772				:..	3.22355	619
RNF114		over	2.223				:..	3.22355	619
RNF122		under	-2.244				:..	3.22355	619
RNF151		under	-2.765				:..	3.22355	619
RNF152		over	2.043				:..	3.22355	619
RNF157		under	-2.379				:..	3.22355	619
RNF223		under	-2.373				:..	3.22355	619
ROMO1		over	2.703				:..	3.22355	619
RORC		under	-2.352				:..	3.22355	619
RPL14		under	-2.791				:..	3.22355	619
RPL18A		under	-2.177				:..	3.22355	619
RPL3		under	-2.246				:..	3.22355	619
RPS26		under	-2.474				:..	3.22355	619
RPS4Y2		normal	-1.319	loss	0	0	Y:20729709..20785703	3.22355	619	8002842
RPS6KL1		under	-2.129				:..	3.22355	619
RPTN		over	2.845				:..	3.22355	619
RSAD2		over	3.467				:..	3.22355	619
RSPO4		under	-2.825				:..	3.22355	619
RSU1		under	-2.126				:..	3.22355	619
RTN4RL1		under	-2.297				:..	3.22355	619
RUNX3		under	-2.151				:..	3.22355	619
RYR3		under	-2.619				:..	3.22355	619
S100A2		over	2.002				:..	3.22355	619
S100A7L2		under	-2.092				:..	3.22355	619
S1PR4		under	-2.088				:..	3.22355	619
SAMD9		over	4.284				:..	3.22355	619
SAMD9L		over	2.261				:..	3.22355	619
SAMHD1		over	2.026				:..	3.22355	619
SAMM50		under	-2.739				:..	3.22355	619
SBNO1		under	-2.526				:..	3.22355	619
SBSN		over	2.262				:..	3.22355	619
SCARA5		under	-2.563				:..	3.22355	619
SCFD2		under	-2.881				:..	3.22355	619
SCGB1A1		over	2.58				:..	3.22355	619
SCN1B		under	-2.01				:..	3.22355	619
SCN2B		under	-2.051				:..	3.22355	619
SCN4A		under	-2.458				:..	3.22355	619
SCN8A		under	-2.967				:..	3.22355	619
SCRG1		under	-2.442				:..	3.22355	619
SDC4		over	3.898				:..	3.22355	619
SDR42E1		over	3.032				:..	3.22355	619
SDS		under	-2.008				:..	3.22355	619
SEC13		under	-2.577				:..	3.22355	619
SEC61A2		under	-2.627				:..	3.22355	619
SELPLG		under	-2.083				:..	3.22355	619
SEMA6B		under	-2.009				:..	3.22355	619
SEPHS1		under	-2.228				:..	3.22355	619
2001-09-01		under	-2.609				:..	3.22355	619
SERHL		under	-2.506				:..	3.22355	619
SERPINB13		over	2.409				:..	3.22355	619
SERPINB3		over	2.903				:..	3.22355	619
SERPINB4		over	2.662				:..	3.22355	619
SERPINB5		over	3.413				:..	3.22355	619
SERPINB7		over	2.267				:..	3.22355	619
SFN		over	2.224				:..	3.22355	619
SFRP4		under	-2.362				:..	3.22355	619
SFSWAP		under	-2.752				:..	3.22355	619
SFTPC		under	-2.496				:..	3.22355	619
SGCA		under	-2.414				:..	3.22355	619
SGCD		under	-2.171				:..	3.22355	619
SH2D3C		under	-2.203				:..	3.22355	619
SHANK2-AS3		under	-2.875				:..	3.22355	619
SHBG		under	-3.066				:..	3.22355	619
SIGLEC5		under	-2.044				:..	3.22355	619
SLAMF8		under	-2.519				:..	3.22355	619
SLC11A2		under	-2.363				:..	3.22355	619
SLC14A1		under	-2.836				:..	3.22355	619
SLC17A8		under	-2.831				:..	3.22355	619
SLC1A1		under	-2.355				:..	3.22355	619
SLC22A6		under	-2.14				:..	3.22355	619
SLC22A9		under	-2.127				:..	3.22355	619
SLC25A34		under	-2.854				:..	3.22355	619
SLC25A47		under	-3.254				:..	3.22355	619
SLC26A1		under	-2.001				:..	3.22355	619
SLC39A2		over	2.917				:..	3.22355	619
SLC39A8		under	-3.593				:..	3.22355	619
SLC3A1		under	-2.77				:..	3.22355	619
SLC44A4		under	-4.305				:..	3.22355	619
SLC4A1		under	-2.209				:..	3.22355	619
SLC4A10		under	-2.21				:..	3.22355	619
SLC5A2		under	-2.532				:..	3.22355	619
SLC6A19		under	-2.317				:..	3.22355	619
SLC6A2		over	2.151				:..	3.22355	619
SLC6A3		under	-2.413				:..	3.22355	619
SLC9A3		under	-2.381				:..	3.22355	619
SLCO2B1		under	-2.705				:..	3.22355	619
SLCO5A1		under	-2.68				:..	3.22355	619
SLITRK5		under	-2.204				:..	3.22355	619
SLURP1		over	3.055				:..	3.22355	619
SMARCD1		under	-3.01				:..	3.22355	619
SMC1B		under	-2.655				:..	3.22355	619
SMYD4		over	2.228				:..	3.22355	619
SNCAIP		under	-2.003				:..	3.22355	619
SNCB		under	-2.774				:..	3.22355	619
SNX6		over	2.017				:..	3.22355	619
SOX10		under	-2.508				:..	3.22355	619
SP100		over	2.045				:..	3.22355	619
SP110		over	2.254				:..	3.22355	619
SP5		under	-2.812				:..	3.22355	619
SPACA1		over	2.041				:..	3.22355	619
SPARCL1		under	-2.135				:..	3.22355	619
SPATA16		under	-2.154				:..	3.22355	619
SPATA2		over	2.202				:..	3.22355	619
SPI1		under	-2.191				:..	3.22355	619
SPINK5		over	2.515				:..	3.22355	619
SPINK6		over	2.137				:..	3.22355	619
SPINK7		over	3.518				:..	3.22355	619
SPON2		under	-2.096				:..	3.22355	619
SPP1		under	-2.175				:..	3.22355	619
SPRR1A		over	3.597				:..	3.22355	619
SPRR1B		over	3.902				:..	3.22355	619
SPRR2A		over	2.279				:..	3.22355	619
SPRR3		over	4.103				:..	3.22355	619
SRC		over	2.957				:..	3.22355	619
SREBF2		under	-2.075				:..	3.22355	619
SRP72		under	-2.492				:..	3.22355	619
SRSF9		over	2.027				:..	3.22355	619
SSH3		over	2.769				:..	3.22355	619
SSR2		under	-2.05				:..	3.22355	619
ST8SIA5		under	-2.098				:..	3.22355	619
STAB1		under	-2.582				:..	3.22355	619
STAB2		under	-2.135				:..	3.22355	619
STAM		under	-4.464				:..	3.22355	619
STARD5		over	2.458				:..	3.22355	619
STAT1		over	2.276				:..	3.22355	619
STAU1		over	3.888				:..	3.22355	619
STC1		under	-2.544				:..	3.22355	619
STRN3		over	2.291				:..	3.22355	619
SUDS3		over	2.462				:..	3.22355	619
SYCP1		under	-2.119				:..	3.22355	619
SYT15		under	-3.682				:..	3.22355	619
TAB1		under	-2.542				:..	3.22355	619
TAF4		over	2.242				:..	3.22355	619
TAP1		over	2.281				:..	3.22355	619
TAS1R2		under	-2.842				:..	3.22355	619
TAS1R3		under	-2.783				:..	3.22355	619
TBC1D21		under	-2.329				:..	3.22355	619
TBL1X		under	-2.192				:..	3.22355	619
TBL1Y		normal	1.209	gain	1	12	Y:7011616..7202078	3.22355	619	7953196
TBPL2		under	-3.771				:..	3.22355	619
TCEB3B		under	-2.002				:..	3.22355	619
TCF15		under	-3.951				:..	3.22355	619
TCF21		under	-2.197				:..	3.22355	619
TCHH		over	2.029				:..	3.22355	619
TCP10L		under	-2.316				:..	3.22355	619
TEAD3		over	2.258				:..	3.22355	619
TECPR1		under	-2.541				:..	3.22355	619
TGM1		over	3.011				:..	3.22355	619
TGM7		under	-2.214				:..	3.22355	619
THEMIS		under	-2.293				:..	3.22355	619
THNSL1		under	-2.058				:..	3.22355	619
THUMPD3		under	-4.471				:..	3.22355	619
TIE1		under	-2.676				:..	3.22355	619
TJAP1		over	2.097				:..	3.22355	619
TM4SF18		under	-4.207				:..	3.22355	619
TM4SF20		under	-2.263				:..	3.22355	619
TM7SF4		under	-2.376				:..	3.22355	619
TMCO2		under	-2.502				:..	3.22355	619
TMEM105		under	-2.395				:..	3.22355	619
TMEM132D		under	-2.914				:..	3.22355	619
TMEM145		under	-2.325				:..	3.22355	619
TMEM150B		under	-2.447				:..	3.22355	619
TMEM169		under	-2.936				:..	3.22355	619
TMEM175		under	-2.345				:..	3.22355	619
TMEM211		under	-2.105				:..	3.22355	619
TMEM240		under	-2.507				:..	3.22355	619
TMEM27		over	2.422				:..	3.22355	619
TMEM31		under	-2.065				:..	3.22355	619
TMEM40		over	2.323				:..	3.22355	619
TMEM60		under	-2.23				:..	3.22355	619
TMEM82		under	-2.1				:..	3.22355	619
TMPRSS11D		over	2.339				:..	3.22355	619
TMPRSS11E		over	2.272				:..	3.22355	619
TMPRSS6		under	-2.033				:..	3.22355	619
TMPRSS7		over	2.43				:..	3.22355	619
TMTC3		over	2.175				:..	3.22355	619
TNFRSF10D		under	-3.621				:..	3.22355	619
TNFRSF1B		under	-3.369				:..	3.22355	619
TNFRSF4		under	-2.013				:..	3.22355	619
TNFSF10		over	2.809				:..	3.22355	619
TNFSF14		under	-2.344				:..	3.22355	619
TNIP3		under	-2.36				:..	3.22355	619
TNK1		over	2.336				:..	3.22355	619
TNNI1		under	-2.137				:..	3.22355	619
TNP1		under	-2.154				:..	3.22355	619
TNR		under	-3.017				:..	3.22355	619
TOMM22		under	-2.816				:..	3.22355	619
TOMM7		under	-2.076				:..	3.22355	619
TOPORS		over	2.912				:..	3.22355	619
TOR1B		over	2.203				:..	3.22355	619
TPK1		under	-2.487				:..	3.22355	619
TPRX1		under	-2.096				:..	3.22355	619
TRAFD1		over	2.343				:..	3.22355	619
TRAPPC13		over	2.236				:..	3.22355	619
TREX2		under	-2.796				:..	3.22355	619
TRIM14		over	3.255				:..	3.22355	619
TRIM21		over	3.048				:..	3.22355	619
TRIM26		over	2.363				:..	3.22355	619
TRIM29		over	2.992				:..	3.22355	619
TRIM46		under	-3.064				:..	3.22355	619
TRIM5		over	2.923				:..	3.22355	619
TRIM50		under	-3.148				:..	3.22355	619
TRPC3		under	-2.082				:..	3.22355	619
TRPM2		under	-3.193				:..	3.22355	619
TRPV5		under	-2.386				:..	3.22355	619
TSPAN16		under	-2.252				:..	3.22355	619
TSPAN32		under	-2.378				:..	3.22355	619
TSPEAR		under	-2.051				:..	3.22355	619
TSPY2				gain	0	14	Y:6227184..6505424	3.22355	619	8010091
TSSK4		under	-2.548				:..	3.22355	619
TSSK6		under	-2.22				:..	3.22355	619
TTC21A		under	-2.803				:..	3.22355	619
TTC9B		under	-4.374				:..	3.22355	619
TTI1		over	3.863				:..	3.22355	619
TTLL10		under	-2.578				:..	3.22355	619
TTLL11		over	2.17				:..	3.22355	619
TTLL9		under	-2.632				:..	3.22355	619
TTPAL		over	3.349				:..	3.22355	619
TTYH1		under	-2.643				:..	3.22355	619
TUBA4A		over	2.414				:..	3.22355	619
TXLNB		under	-2.406				:..	3.22355	619
TXN2		under	-2.139				:..	3.22355	619
UBASH3A		under	-3.196				:..	3.22355	619
UBE2L6		over	2.621				:..	3.22355	619
UCK1		over	2.179				:..	3.22355	619
UCP2		under	-2.465				:..	3.22355	619
UNG	1	over	2.724				:..	3.22355	619
UPB1		under	-2.58				:..	3.22355	619
UPK1A		under	-3.867				:..	3.22355	619
USP19		under	-2.142				:..	3.22355	619
USP37		over	2.177				:..	3.22355	619
UTS2R		under	-2.515				:..	3.22355	619
UTY		normal	-0.046	gain	0	11	Y:13199649..13270520	3.22355	619	7942739
UTY_ENST00000331397				gain	0	11	Y:13199649..13270520	3.22355	619	7942739
UTY_ENST00000382896				gain	0	11	Y:13199649..13270520	3.22355	619	7942739
VARS		under	-2.167				:..	3.22355	619
VAX1		under	-3.526				:..	3.22355	619
VCX2		under	-2.224				:..	3.22355	619
VCY				gain	0	9	Y:14008989..14131279	3.22355	619	8150228
VEZT		over	2.275				:..	3.22355	619
VIPR2		under	-2.974				:..	3.22355	619
VPS37D		under	-2.248				:..	3.22355	619
VSTM4		under	-2.464				:..	3.22355	619
VWF		under	-2.821				:..	3.22355	619
WAC		under	-2.637				:..	3.22355	619
WBSCR17		under	-2.321				:..	3.22355	619
WDR37		under	-3.703				:..	3.22355	619
WDR5		over	2.231				:..	3.22355	619
WDR53		over	2.315				:..	3.22355	619
WDR62		under	-2.768				:..	3.22355	619
WDR69		under	-2.595				:..	3.22355	619
WDR86		under	-2.043				:..	3.22355	619
WDR93		under	-2.252				:..	3.22355	619
WFDC1		under	-3.84				:..	3.22355	619
WFDC5		over	2.593				:..	3.22355	619
WNT10A		over	2.278				:..	3.22355	619
WNT9A		under	-2.281				:..	3.22355	619
WSCD1		under	-2.962				:..	3.22355	619
XAF1		over	2.583				:..	3.22355	619
YME1L1		under	-4.773				:..	3.22355	619
YTHDF1		over	2.045				:..	3.22355	619
YWHAB		over	2.363				:..	3.22355	619
YWHAZ		over	2.056				:..	3.22355	619
ZACN		under	-2.004				:..	3.22355	619
ZBTB17		under	-2.439				:..	3.22355	619
ZBTB7B		under	-2.69				:..	3.22355	619
ZBTB7C		under	-2.155				:..	3.22355	619
ZC3HAV1		over	3.068				:..	3.22355	619
ZDHHC19		under	-2.025				:..	3.22355	619
ZDHHC22		under	-2.299				:..	3.22355	619
ZEB1		under	-2.126				:..	3.22355	619
ZFP92		under	-4.226				:..	3.22355	619
ZFYVE28		under	-2.762				:..	3.22355	619
ZIM3		under	-3.344				:..	3.22355	619
ZMAT5		under	-2.333				:..	3.22355	619
ZNF229		over	2.093				:..	3.22355	619
ZNF238		under	-2.607				:..	3.22355	619
ZNF28		under	-3.642				:..	3.22355	619
ZNF311		over	2.403				:..	3.22355	619
ZNF320		under	-2.026				:..	3.22355	619
ZNF330		under	-2.736				:..	3.22355	619
ZNF366		under	-3.453				:..	3.22355	619
ZNF468		under	-2.304				:..	3.22355	619
ZNF471		under	-3.364				:..	3.22355	619
ZNF536		under	-2.73				:..	3.22355	619
ZNF577		under	-3.015				:..	3.22355	619
ZNF750		over	2.232				:..	3.22355	619
ZNF843		under	-3.091				:..	3.22355	619
ZNF880		under	-2.025				:..	3.22355	619
ZNF93		under	-3.258				:..	3.22355	619
ZNFX1		over	3.902				:..	3.22355	619
ZSCAN1		under	-2.432				:..	3.22355	619
ZSWIM1		over	2.96				:..	3.22355	619
ZSWIM3		over	2.257				:..	3.22355	619
				loss	0	0	14:41141294..41188147	3.22355	619	7891032
				loss	0	0	Y:14349848..14385996	3.22355	619	7897851
				loss	0	0	Y:21437760..21491357	3.22355	619	7907035
				loss	0	0	Y:9810942..9857578	3.22355	619	7914909
				loss	0	0	Y:18997169..19039538	3.22355	619	7915410
				gain	0	9	Y:20789946..20809059	3.22355	619	7925238
				gain	0	14	Y:9688306..9796257	3.22355	619	7936310
				loss	0	0	Y:8189904..8270561	3.22355	619	7936942
				loss	0	0	Y:7381937..7458370	3.22355	619	7938546
				loss	0	0	7:126405598..126406562	3.22355	619	7938587
				loss	0	0	Y:7774782..7785098	3.22355	619	7946955
				loss	0	0	Y:12940889..13192525	3.22355	619	7949149
				loss	0	0	Y:7604182..7716210	3.22355	619	7954630
				gain	0	10	Y:8507535..8630116	3.22355	619	7968970
				loss	0	0	Y:25544764..25571653	3.22355	619	7969522
				loss	0	0	Y:15070348..15081948	3.22355	619	8018572
				gain	0	11	Y:19043222..19269387	3.22355	619	8020486
				loss	0	0	Y:12295363..12296387	3.22355	619	8022473
				loss	0	0	Y:8880955..8965185	3.22355	619	8030736
				loss	0	0	Y:12516577..12534995	3.22355	619	8031429
				loss	0	0	Y:20809304..20873246	3.22355	619	8034400
				loss	0	0	9:23363118..23373487	3.22355	619	8035118
				loss	0	0	Y:26291970..26322622	3.22355	619	8056908
				loss	0	0	Y:9655931..9688136	3.22355	619	8062251
				loss	0	0	Y:7204745..7205382	3.22355	619	8076770
				loss	0	0	Y:12028869..12073019	3.22355	619	8080338
				loss	0	0	Y:12680854..12685538	3.22355	619	8091918
				loss	0	0	Y:19271614..19296679	3.22355	619	8094323
				loss	0	0	Y:16492945..16507418	3.22355	619	8096107
				loss	0	0	Y:21604269..21635674	3.22355	619	8130618
				gain	0	14	Y:19390779..19409498	3.22355	619	8159663
				gain	0	14	Y:8970455..9028390	3.22355	619	8161830
				loss	0	0	Y:19345121..19390437	3.22355	619	8169756
				gain	0	12	Y:16176658..16268358	3.22355	619	8173917
				loss	0	0	Y:14131708..14174154	3.22355	619	8174770
				loss	0	0	Y:9555123..9609944	3.22355	619	8186171
				gain	0	11	Y:7917374..7964846	3.22355	619	8189310
				loss	0	0	1:105476615..105479754	3.22355	619	8189877
				loss	0	0	Y:16269855..16303759	3.22355	619	8191827

## Sheet: LNCAP
Gene	Overlap	Expression	Expr Level (Z-Score)	CN Type	Minor Allele	Copy Number	Copy Number Segment Position	Average Ploidy	Study Id	CNV Id
				loss	0	0	Y:12931860..13209868	3.77648	619	7900639															ABL1
				loss	0	0	Y:11967893..12067637	3.77648	619	7905590															AR
				loss	0	0	4:10208766..10229875	3.77648	619	7911722															ATAD5
ENSG00000269563				loss	0	0	2:47457154..47740623	3.77648	619	7912502															ATM
KCNK12		normal	0.201	loss	0	0	2:47457154..47740623	3.77648	619	7912502															ATR
MSH2		under	-3.442	loss	0	0	2:47457154..47740623	3.77648	619	7912502															AURORA
				loss	0	0	Y:9810942..9857578	3.77648	619	7914953															BAP1
				loss	0	0	Y:26313075..26322622	3.77648	619	7915245															BARD1
				loss	0	0	Y:26532160..26544591	3.77648	619	7924472															BLM
ENSG00000196115				loss	0	0	8:39389593..39529447	3.77648	619	7927617															BRCA1
ENSG00000197475				loss	0	0	8:39389593..39529447	3.77648	619	7927617															BRCA2
				loss	0	0	Y:19247820..19285577	3.77648	619	7935609															BRCC3
				gain	0	14	Y:9688306..9796257	3.77648	619	7936824															BRIP1
				loss	0	0	Y:16444445..16522199	3.77648	619	7943380															CDC14B
GYG2P1				gain	1	10	Y:12339901..12512040	3.77648	619	7945617															CDK12
				loss	0	0	Y:21437526..21491357	3.77648	619	7950371															CDK5
				loss	0	0	Y:9659188..9688136	3.77648	619	7963561															CDK7
				loss	0	0	5:156049763..156055720	3.77648	619	7964131															CHD1
				gain	0	11	Y:8507535..8630116	3.77648	619	7968992															CHEK1
RBMY1A1				gain	0	14	Y:21491462..21586838	3.77648	619	7969492															CHEK2
RBMY1B				gain	0	14	Y:21491462..21586838	3.77648	619	7969492															DDB1
				loss	0	0	Y:21250182..21270662	3.77648	619	7974719															DMC1
				loss	0	1	Y:7411378..7848221	3.77648	619	7978218															DNASE1L2
				loss	0	0	Y:18642536..18676559	3.77648	619	7978513															DNMT3A
				loss	0	0	Y:21389684..21403069	3.77648	619	7993330															DUT
				loss	0	0	Y:15785899..15822151	3.77648	619	7996962															EME1
				loss	0	0	Y:8496755..8505343	3.77648	619	7997644															EME2
				loss	0	0	Y:6966595..6990264	3.77648	619	8001763															ERCC1
				loss	0	0	Y:9555454..9609944	3.77648	619	8010326															ERCC4
RBMY1D_ENST00000382680				loss	0	0	Y:21871459..21973633	3.77648	619	8012500															ERCC8
RBMY1E				loss	0	0	Y:21871459..21973633	3.77648	619	8012500															ERG
				loss	0	0	Y:8880955..8965185	3.77648	619	8030751															ESCO1
				gain	0	10	Y:19043222..19241042	3.77648	619	8040478															ESCO2
				loss	0	0	Y:5928660..6027608	3.77648	619	8051479															ETV1
				loss	0	0	Y:12516577..12597770	3.77648	619	8057926															EWSR1
				loss	0	0	Y:17167885..17236003	3.77648	619	8063162															FAAP20
				loss	0	0	15:24429987..24469712	3.77648	619	8068843															FAAP24
PRY2				gain	0	9	Y:22031672..22198535	3.77648	619	8071551															FAM175A
RBMY1F				gain	0	9	Y:22031672..22198535	3.77648	619	8071551															FANCA
				loss	0	0	Y:17268684..17320018	3.77648	619	8071891															FANCB
				loss	0	0	Y:12673640..12701366	3.77648	619	8077086															FANCC
CDY2A				gain	0	14	Y:17506309..18516697	3.77648	619	8077415															FANCD2
CDY2B				gain	0	14	Y:17506309..18516697	3.77648	619	8077415															FANCE
TBL1Y		normal	1.466	gain	0	11	Y:6991061..7095860	3.77648	619	8079753															FANCF
				loss	0	0	Y:16167738..16176108	3.77648	619	8115017															FANCG
UTY		normal	-1.023	gain	0	13	Y:13212549..13260315	3.77648	619	8122302															FANCI
UTY_ENST00000331397				gain	0	13	Y:13212549..13260315	3.77648	619	8122302															FANCL
UTY_ENST00000382896				gain	0	13	Y:13212549..13260315	3.77648	619	8122302															FANCM
				loss	0	0	Y:5804274..5809679	3.77648	619	8128703															FEN1
AMELY		normal	-0.472	loss	0	0	Y:6724637..6896448	3.77648	619	8130947															FLI1
AMELY_ENST00000383036				loss	0	0	Y:6724637..6896448	3.77648	619	8130947															G2E3
TSPY2				gain	0	14	Y:6239861..6415826	3.77648	619	8131116															GADD45A
				loss	0	0	Y:18999345..19039538	3.77648	619	8143515															GEN1
RPS4Y2		normal	-0.261	loss	0	0	Y:20752492..20839655	3.77648	619	8146858															GIYD1
				loss	0	0	Y:21587296..21635674	3.77648	619	8147623															GIYD2
				loss	0	0	Y:14930177..15059973	3.77648	619	8154557															GTF2H3
BPY2				gain	1	14	Y:22383460..25538208	3.77648	619	8158819															HELLS
BPY2B				gain	1	14	Y:22383460..25538208	3.77648	619	8158819															HUS1
BPY2C				gain	1	14	Y:22383460..25538208	3.77648	619	8158819															INIP
CDY1B				gain	1	14	Y:22383460..25538208	3.77648	619	8158819															INO80D
DAZ1				gain	1	14	Y:22383460..25538208	3.77648	619	8158819															IPMK
DAZ1_ENST00000382510				gain	1	14	Y:22383460..25538208	3.77648	619	8158819															KAT5
DAZ2				gain	1	14	Y:22383460..25538208	3.77648	619	8158819															LIG3
DAZ3				gain	1	14	Y:22383460..25538208	3.77648	619	8158819															LIG4
DAZ4				gain	1	14	Y:22383460..25538208	3.77648	619	8158819															MAD2L2
PRY				gain	1	14	Y:22383460..25538208	3.77648	619	8158819															MAPK12
RBMY1J				gain	1	14	Y:22383460..25538208	3.77648	619	8158819															MCM2
				loss	0	0	Y:14111191..14280383	3.77648	619	8158924															MCM3
				gain	0	11	Y:8970455..9028390	3.77648	619	8161906															MCM6
				loss	0	0	10:89210871..89213182	3.77648	619	8175727															MDC1
				loss	0	0	Y:18918821..18923836	3.77648	619	8181210															miR-103
				loss	0	0	Y:8226980..8267337	3.77648	619	8188590															miR-107
				loss	0	1	3:130047744..130087394	3.77648	619	8201335															miR-222
AADAT		over	4.029				:..	3.77648	619																miR-506
AAK1		over	2.539				:..	3.77648	619																miR-9
ABAT		over	2.111				:..	3.77648	619																MMS22L
ABCC10		under	-2.314				:..	3.77648	619																MNAT1
ABCC4		over	3.11				:..	3.77648	619																MND1
ABCD1		over	3.342				:..	3.77648	619																MRE11A
ABCD2		under	-2.183				:..	3.77648	619																MSH3
ABHD1		over	2.686				:..	3.77648	619																MUM1
ABHD10		over	2.074				:..	3.77648	619																MUS81
ABHD11		over	2.455				:..	3.77648	619																NAMPT
ABHD2		over	3.19				:..	3.77648	619																NAP1L1
ACADSB		over	2.988				:..	3.77648	619																NBN
ACOT12		under	-2.401				:..	3.77648	619																ORC1L
ACPP		over	3.756				:..	3.77648	619																ORC5L
ACRBP		under	-2.234				:..	3.77648	619																PALB2
ACSL4		under	-2.682				:..	3.77648	619																PAPD7
ACSM3		over	2.445				:..	3.77648	619																PARP1
ACTR2		under	-2.808				:..	3.77648	619																PLK3
ADAM33		over	2.072				:..	3.77648	619																PNKP
ADAM7		over	4.654				:..	3.77648	619																POLB
ADAMTS1		over	2.583				:..	3.77648	619																POLD3
ADAMTS10		over	2.092				:..	3.77648	619																POLH
ADAMTS13		over	2.195				:..	3.77648	619																POLK
ADAMTS6		under	-2.264				:..	3.77648	619																POLM
ADCY5		over	2.274				:..	3.77648	619																POLQ
ADH1B		over	2.001				:..	3.77648	619																POLR2F
ADPRHL1		over	2.008				:..	3.77648	619																PRMT6
ADRA2A		over	2.17				:..	3.77648	619																PSMC3IP
AFMID		over	2.143				:..	3.77648	619																PTEN
AGBL3		over	2.54				:..	3.77648	619																RAD21
AGPHD1		over	2.647				:..	3.77648	619																RAD23B
AGPS		under	-2.187				:..	3.77648	619																RAD50
AGTRAP		over	3.205				:..	3.77648	619																RAD51
AGXT		over	2.428				:..	3.77648	619																RAD51B
AIDA		over	4.672				:..	3.77648	619																RAD51C
AIF1L		over	2.307				:..	3.77648	619																RAD51D
AKT1S1		over	3.194				:..	3.77648	619																RAD52
ALB		over	2.098				:..	3.77648	619																RAD54B
ALDH3B2		over	2.259				:..	3.77648	619																RAD54L
ALDH6A1		over	2.889				:..	3.77648	619																RBBP8
ALOX15		over	3.805				:..	3.77648	619																RECQL4
ALPI		over	2.273				:..	3.77648	619																REV3L
AMD1		over	3.629				:..	3.77648	619																RFC2
AMHR2		over	2.623				:..	3.77648	619																RNF168
ANGPTL3		over	2.296				:..	3.77648	619																RPA1
ANK3		over	2.407				:..	3.77648	619																RRM1
ANKRD24		over	2.405				:..	3.77648	619																RRM2B
ANO7		over	2.139				:..	3.77648	619																SEM1
ANXA2		under	-2.05				:..	3.77648	619																SHPRH
AP3B1		under	-2.597				:..	3.77648	619																SLX4
APAF1		under	-2.088				:..	3.77648	619																SMARCA2
APEH		over	2.581				:..	3.77648	619																SMARCA5
APLNR		over	2.313				:..	3.77648	619																SMARCAL1
APOA1BP		over	2.171				:..	3.77648	619																SMC3
APRT		over	3.529				:..	3.77648	619																SMG1
AR	1	over	3.51				:..	3.77648	619																SPO11
ARG2		over	2.242				:..	3.77648	619																SPOP
ARHGAP28		over	2.945				:..	3.77648	619																SSRP1
ARHGAP33		over	2.797				:..	3.77648	619																STK36
ARHGAP6		over	2.932				:..	3.77648	619																SUMO1
ARHGEF26		over	5.112				:..	3.77648	619																TEX11
ARHGEF37		over	2.836				:..	3.77648	619																TIMELESS
ARL13A		over	2.571				:..	3.77648	619																TMPRSS2
ARSF		over	2.214				:..	3.77648	619																TOP2B
ASZ1		over	2.598				:..	3.77648	619																TOP3A
ATAD1		under	-2.292				:..	3.77648	619																TOPBP1
ATE1		over	2.673				:..	3.77648	619																TP53BP1
ATF6B		under	-2.475				:..	3.77648	619																TTDN1
ATN1		over	3.953				:..	3.77648	619																UBA1
ATP10D		under	-2.125				:..	3.77648	619																UBE2A
ATP5B		over	2.029				:..	3.77648	619																UBE2N
ATP5D		over	3.332				:..	3.77648	619																UNG
ATP5I		over	2.166				:..	3.77648	619																USP1
ATP5SL		under	-2.735				:..	3.77648	619																USP10
ATP6V0E2		over	2.543				:..	3.77648	619																USP7
ATPAF1		over	3.119				:..	3.77648	619																WRN
ATXN2L		under	-2.493				:..	3.77648	619																XAB2
ATXN7		under	-2.934				:..	3.77648	619																XRCC2
ATXN7L3		under	-2.062				:..	3.77648	619																XRCC3
B3GALT6		over	2.182				:..	3.77648	619																XRCC4
B3GNT2		under	-2.35				:..	3.77648	619																XRCC6
BAG2		under	-2.286				:..	3.77648	619																ZSWIM7
BANF2		under	-3.136				:..	3.77648	619
BBS10		over	2.677				:..	3.77648	619
BBS4		over	3.046				:..	3.77648	619
BCCIP		over	2.031				:..	3.77648	619
BCDIN3D		over	2.044				:..	3.77648	619
BCL2A1		under	-2.388				:..	3.77648	619
BCL9		over	3.526				:..	3.77648	619
BCORL1		under	-2.041				:..	3.77648	619
BDP1		over	2.257				:..	3.77648	619
BHLHA15		over	2.407				:..	3.77648	619
BMPR1B		over	2.13				:..	3.77648	619
BMX		over	2.166				:..	3.77648	619
BOD1L2		under	-2.224				:..	3.77648	619
BOLA1		over	2.107				:..	3.77648	619
BPHL		over	2.318				:..	3.77648	619
BRDT		over	2.243				:..	3.77648	619
BSND		over	2.272				:..	3.77648	619
BTBD18		over	2.077				:..	3.77648	619
C10orf95		over	3.011				:..	3.77648	619
C11orf71		over	3.789				:..	3.77648	619
C11orf75		over	2.789				:..	3.77648	619
C11orf92		over	2.455				:..	3.77648	619
C11orf94		over	2.179				:..	3.77648	619
C12orf42		under	-2.099				:..	3.77648	619
C12orf54		over	2.15				:..	3.77648	619
C12orf77		under	-2.155				:..	3.77648	619
C14orf180		over	2.25				:..	3.77648	619
C15orf41		under	-2.028				:..	3.77648	619
C16orf13		over	2.859				:..	3.77648	619
C16orf70		over	2.776				:..	3.77648	619
C16orf91		over	2.588				:..	3.77648	619
C17orf47		over	2.143				:..	3.77648	619
C17orf72		over	2.173				:..	3.77648	619
C17orf89		over	2.757				:..	3.77648	619
C19orf48		over	3.222				:..	3.77648	619
C19orf53		over	2.273				:..	3.77648	619
C1orf100		over	3.377				:..	3.77648	619
C1orf116		over	2.003				:..	3.77648	619
C1orf43		over	3.354				:..	3.77648	619
C1orf63		under	-2.238				:..	3.77648	619
C1orf94		over	2.226				:..	3.77648	619
C1orf95		over	2.071				:..	3.77648	619
C21orf67		over	4.501				:..	3.77648	619
C21orf90		over	2.928				:..	3.77648	619
C22orf26		over	2.062				:..	3.77648	619
C2orf66		under	-2.667				:..	3.77648	619
C2orf76		over	2.432				:..	3.77648	619
C3orf14		under	-2.018				:..	3.77648	619
C3orf45		over	2.031				:..	3.77648	619
C3orf52		under	-2.014				:..	3.77648	619
C3orf72		over	3.184				:..	3.77648	619
C4orf29		under	-2.111				:..	3.77648	619
C5orf48		over	2.435				:..	3.77648	619
C5orf52		over	2.881				:..	3.77648	619
C5orf55		over	3.792				:..	3.77648	619
C6orf141		under	-2.029				:..	3.77648	619
C6orf195		over	2.202				:..	3.77648	619
C6orf52		over	2.543				:..	3.77648	619
C7orf34		over	2.061				:..	3.77648	619
C7orf49		over	2.557				:..	3.77648	619
C7orf63		over	2.45				:..	3.77648	619
C7orf66		over	2.776				:..	3.77648	619
C8A		under	-2.1				:..	3.77648	619
C8orf42		over	2.189				:..	3.77648	619
C9orf173		over	3.064				:..	3.77648	619
C9orf43		over	2.488				:..	3.77648	619
CA2		under	-2.857				:..	3.77648	619
CAB39L		over	2.999				:..	3.77648	619
CABP4		over	2.342				:..	3.77648	619
CABYR		under	-2.668				:..	3.77648	619
CACUL1		under	-2.309				:..	3.77648	619
CBFA2T2		over	2.066				:..	3.77648	619
CBL		under	-2.815				:..	3.77648	619
CCDC106		over	2.095				:..	3.77648	619
CCDC110		over	2.101				:..	3.77648	619
CCDC113		over	2.066				:..	3.77648	619
CCDC116		over	3.25				:..	3.77648	619
CCDC125		over	2.072				:..	3.77648	619
CCDC140		over	2.491				:..	3.77648	619
CCDC37		over	2.215				:..	3.77648	619
CCDC57		over	2.403				:..	3.77648	619
CCDC73		under	-2.75				:..	3.77648	619
CCDC78		over	3.5				:..	3.77648	619
CCDC82		under	-2.003				:..	3.77648	619
CCDC83		over	3.697				:..	3.77648	619
CCDC86		over	2.718				:..	3.77648	619
CCDC93		under	-2.209				:..	3.77648	619
CCNG2		over	2.077				:..	3.77648	619
CCNH		over	2.948				:..	3.77648	619
CCT4		under	-2.525				:..	3.77648	619
CCT6B		over	2.581				:..	3.77648	619
CD300E		over	2.283				:..	3.77648	619
CDC42SE1		over	3.217				:..	3.77648	619
CDC73		over	2.187				:..	3.77648	619
CDH24		over	2.13				:..	3.77648	619
CDH26		over	2.501				:..	3.77648	619
CDK19		over	3.122				:..	3.77648	619
CDK6		under	-2.229				:..	3.77648	619
CDYL2		over	2.881				:..	3.77648	619
CENPN		over	2.467				:..	3.77648	619
CERK		under	-2.339				:..	3.77648	619
CES5A		over	2.379				:..	3.77648	619
CHCHD1		over	2.733				:..	3.77648	619
CHCHD10		over	2.148				:..	3.77648	619
CHCHD4		over	2.209				:..	3.77648	619
CHCHD5		over	2.821				:..	3.77648	619
CHDH		over	2.054				:..	3.77648	619
CHPT1		over	3.898				:..	3.77648	619
CHRNA2		over	2.486				:..	3.77648	619
CHUK		under	-2.266				:..	3.77648	619
CILP		under	-2.065				:..	3.77648	619
CIZ1		under	-2.174				:..	3.77648	619
CKB		over	2.713				:..	3.77648	619
CLASRP		under	-2.659				:..	3.77648	619
CLCN7		under	-2.743				:..	3.77648	619
CLDN20		under	-3.501				:..	3.77648	619
CLDN8		over	2.013				:..	3.77648	619
CLEC10A		over	2.948				:..	3.77648	619
CLPP		over	2.453				:..	3.77648	619
CLPTM1		under	-2.371				:..	3.77648	619
CMTM2		under	-2.176				:..	3.77648	619
CNDP2		over	2.3				:..	3.77648	619
CNTD1		over	2.126				:..	3.77648	619
COA4		over	3.479				:..	3.77648	619
COCH		under	-3.544				:..	3.77648	619
COL15A1		under	-3.002				:..	3.77648	619
COL9A2		over	2.407				:..	3.77648	619
COQ9		over	2.371				:..	3.77648	619
COX18		over	2.293				:..	3.77648	619
COX7A1		under	-2.144				:..	3.77648	619
CPN2		over	2.089				:..	3.77648	619
CPT2		over	2.99				:..	3.77648	619
CREB3L4		over	2.838				:..	3.77648	619
CRIPAK		over	2.275				:..	3.77648	619
CRIPT		under	-2.21				:..	3.77648	619
CRISP1		over	2.511				:..	3.77648	619
CRX		over	2.19				:..	3.77648	619
CRYBB2		over	2.013				:..	3.77648	619
CST4		over	3.102				:..	3.77648	619
CTXN1		over	3.117				:..	3.77648	619
CYB561		over	2.083				:..	3.77648	619
CYB5A		over	2.334				:..	3.77648	619
CYB5D1		over	2.35				:..	3.77648	619
CYB5D2		over	3.584				:..	3.77648	619
CYLC1		over	3.103				:..	3.77648	619
CYP11A1		over	2.995				:..	3.77648	619
CYP1A2		over	2.677				:..	3.77648	619
CYP24A1		under	-2.219				:..	3.77648	619
CYP26C1		under	-2.462				:..	3.77648	619
CYP2C19		over	3.699				:..	3.77648	619
CYP2C9		over	3.001				:..	3.77648	619
CYP3A43		over	3.049				:..	3.77648	619
D2HGDH		over	2.126				:..	3.77648	619
DAK		over	2.922				:..	3.77648	619
DAO		over	2.321				:..	3.77648	619
DARS2		over	2.284				:..	3.77648	619
DBNDD1		over	2.309				:..	3.77648	619
DBT		over	5.009				:..	3.77648	619
DCAF13		under	-2.166				:..	3.77648	619
DCAF6		over	3.014				:..	3.77648	619
DCDC2B		over	2.576				:..	3.77648	619
DCLK3		over	2.125				:..	3.77648	619
DCTN6		over	2.879				:..	3.77648	619
DCUN1D5		over	2.148				:..	3.77648	619
DCXR		over	2.429				:..	3.77648	619
DDAH2		under	-2.384				:..	3.77648	619
DDB1	1	under	-2.518				:..	3.77648	619
DDIT4L		over	2.621				:..	3.77648	619
DDRGK1		over	2.158				:..	3.77648	619
DDT		over	3.301				:..	3.77648	619
DDTL		over	2.188				:..	3.77648	619
DDX60L		under	-2.096				:..	3.77648	619
DEDD2		under	-2.558				:..	3.77648	619
DEFB108B		over	4.002				:..	3.77648	619
DEFB132		over	4.5				:..	3.77648	619
DEFB134		over	2.08				:..	3.77648	619
DEGS1		over	3.137				:..	3.77648	619
DGUOK		under	-2.044				:..	3.77648	619
DHRS7		over	3.434				:..	3.77648	619
DHX36		over	2.264				:..	3.77648	619
DIO1		over	2.463				:..	3.77648	619
DLAT		over	2.984				:..	3.77648	619
DMWD		under	-2.246				:..	3.77648	619
DNAH14		over	2.321				:..	3.77648	619
DNAJB6		under	-2.054				:..	3.77648	619
DNAJC30		over	3.56				:..	3.77648	619
DNAL1		over	2.068				:..	3.77648	619
DNASE1L2	1	over	2.124				:..	3.77648	619
DNASE2B		over	2.684				:..	3.77648	619
DNTTIP2		over	2.261				:..	3.77648	619
DOLK		over	3.153				:..	3.77648	619
DPAGT1		over	2.069				:..	3.77648	619
DPY19L1		under	-2.493				:..	3.77648	619
DPY30		over	2.206				:..	3.77648	619
DSEL		over	2.348				:..	3.77648	619
DTNB		over	2.084				:..	3.77648	619
DTWD2		over	2.255				:..	3.77648	619
DUSP11		under	-2.482				:..	3.77648	619
EARS2		over	2.761				:..	3.77648	619
ECH1		over	3.127				:..	3.77648	619
ECHDC3		over	2.473				:..	3.77648	619
ECHS1		over	2.978				:..	3.77648	619
EEFSEC		over	2.25				:..	3.77648	619
EFCAB8		over	2.196				:..	3.77648	619
EFNA5		over	3.171				:..	3.77648	619
EFNB2		over	2.536				:..	3.77648	619
EHF		over	2.576				:..	3.77648	619
EIF3I		over	2.098				:..	3.77648	619
ENDOD1		over	3.815				:..	3.77648	619
ENPP3		over	2.02				:..	3.77648	619
EPB41L4B		over	2.012				:..	3.77648	619
EPHA6		over	3.183				:..	3.77648	619
EPN3		over	2.865				:..	3.77648	619
EPYC		under	-2.02				:..	3.77648	619
ERI2		over	3.289				:..	3.77648	619
ERLEC1		under	-2.358				:..	3.77648	619
ESRP2		over	2.113				:..	3.77648	619
ETFB		over	2.35				:..	3.77648	619
ETFDH		over	2.625				:..	3.77648	619
ETV1	1	over	2.454				:..	3.77648	619
EVI5L		over	3.269				:..	3.77648	619
EVX2		over	3.276				:..	3.77648	619
EXOC2		under	-3.002				:..	3.77648	619
EXOSC4		over	2.013				:..	3.77648	619
FAAH		over	2.784				:..	3.77648	619
FADS2		over	2.596				:..	3.77648	619
FAHD1		over	2.063				:..	3.77648	619
FAM173B		over	2.564				:..	3.77648	619
FAM174A		over	2.159				:..	3.77648	619
FAM174B		over	2.262				:..	3.77648	619
FAM178A		under	-2.504				:..	3.77648	619
FAM181B		over	2.108				:..	3.77648	619
FAM186A		under	-2.013				:..	3.77648	619
FAM187B		over	3.539				:..	3.77648	619
FAM194B		over	3.377				:..	3.77648	619
FAM198B		over	2.02				:..	3.77648	619
FAM208A		under	-2.477				:..	3.77648	619
FAM46D		under	-2.9				:..	3.77648	619
FAM47A		over	2.157				:..	3.77648	619
FAM63A		under	-2.323				:..	3.77648	619
FAM71B		over	2.941				:..	3.77648	619
FAM71C		over	2.422				:..	3.77648	619
FASN		over	3.273				:..	3.77648	619
FATE1		over	2.051				:..	3.77648	619
FBF1		over	2.904				:..	3.77648	619
FBN2		under	-2.067				:..	3.77648	619
FBXL17		over	4.85				:..	3.77648	619
FBXL22		over	2.384				:..	3.77648	619
FBXO11		under	-2.863				:..	3.77648	619
FBXO15		over	2.588				:..	3.77648	619
FBXO25		over	2.999				:..	3.77648	619
FBXO28		over	4.399				:..	3.77648	619
FBXO7		under	-2.867				:..	3.77648	619
FECH		over	3.241				:..	3.77648	619
FGFRL1		over	2.22				:..	3.77648	619
FH		over	2.201				:..	3.77648	619
FIBCD1		over	2.33				:..	3.77648	619
FKBP8		over	3.739				:..	3.77648	619
FMNL2		under	-2.356				:..	3.77648	619
FOLH1		over	4.342				:..	3.77648	619
FOXA1		over	3.262				:..	3.77648	619
FOXB1		over	2.085				:..	3.77648	619
FOXRED1		over	2.567				:..	3.77648	619
FPR3		over	2.135				:..	3.77648	619
FSD1		under	-2.597				:..	3.77648	619
FUNDC1		under	-4.745				:..	3.77648	619
GAB4		over	3.381				:..	3.77648	619
GABPB2		over	3.198				:..	3.77648	619
GAMT		over	3.066				:..	3.77648	619
GAS2L1		over	2.333				:..	3.77648	619
GCG		over	2.721				:..	3.77648	619
GCNT1		over	2.187				:..	3.77648	619
GDF15		over	2.259				:..	3.77648	619
GDF9		over	3.023				:..	3.77648	619
GHDC		under	-2.16				:..	3.77648	619
GHR		over	2.224				:..	3.77648	619
GIF		over	2.042				:..	3.77648	619
GJD4		over	2.283				:..	3.77648	619
GLI1		under	-3.395				:..	3.77648	619
GLMN		over	2.012				:..	3.77648	619
GLTSCR2		under	-2.609				:..	3.77648	619
GLYATL1		over	4.291				:..	3.77648	619
GMNC		over	3.504				:..	3.77648	619
GNAI2		under	-2.337				:..	3.77648	619
GNE		under	-2.465				:..	3.77648	619
GNMT		over	3.126				:..	3.77648	619
GOT2		over	2.397				:..	3.77648	619
GPATCH2		over	2.566				:..	3.77648	619
GPATCH8		under	-3.671				:..	3.77648	619
GPR111		under	-2.382				:..	3.77648	619
GPR135		under	-2.143				:..	3.77648	619
GPR142		over	2.216				:..	3.77648	619
GPR158		over	3.404				:..	3.77648	619
GPR39		under	-2.126				:..	3.77648	619
GPR50		under	-2.073				:..	3.77648	619
GPR61		over	3.17				:..	3.77648	619
GPR78		over	2.063				:..	3.77648	619
GRB10		over	2.402				:..	3.77648	619
GRIN3A		over	2.083				:..	3.77648	619
GRIN3B		over	2.075				:..	3.77648	619
GRK5		under	-2.458				:..	3.77648	619
GRPEL1		over	2.882				:..	3.77648	619
GRPR		over	2.039				:..	3.77648	619
GSC2		over	3.541				:..	3.77648	619
GSS		over	2.346				:..	3.77648	619
GSTA1		over	2.259				:..	3.77648	619
GTF2E1		over	3.014				:..	3.77648	619
GTF3C1		over	2.024				:..	3.77648	619
GTPBP3		over	2.193				:..	3.77648	619
GUCY1A3		over	2.684				:..	3.77648	619
GULP1		over	3.551				:..	3.77648	619
GYS2		under	-2.385				:..	3.77648	619
HDAC11		over	2.039				:..	3.77648	619
HDDC3		over	2.422				:..	3.77648	619
HEBP2		over	3.368				:..	3.77648	619
HEPACAM		over	2.993				:..	3.77648	619
HERC3		over	3.048				:..	3.77648	619
HERPUD2		under	-2.273				:..	3.77648	619
HIC2		under	-2.363				:..	3.77648	619
HINT2		over	2.107				:..	3.77648	619
HIST1H1T		over	2.107				:..	3.77648	619
HIST1H2AI		over	2.1				:..	3.77648	619
HIST1H2BL		over	2.659				:..	3.77648	619
HIST1H2BM		over	3.204				:..	3.77648	619
HIST1H4F		over	3.182				:..	3.77648	619
HIST1H4G		over	2.395				:..	3.77648	619
HIST3H3		over	2.834				:..	3.77648	619
HK3		over	2.094				:..	3.77648	619
HLA-A		under	-2.143				:..	3.77648	619
HN1L		over	2.508				:..	3.77648	619
HNRNPUL1		under	-2.524				:..	3.77648	619
HOMER2		over	2.973				:..	3.77648	619
HOXB13		over	3.585				:..	3.77648	619
HOXC12		over	2.224				:..	3.77648	619
HOXD12		over	2.237				:..	3.77648	619
HOXD8		under	-2.514				:..	3.77648	619
HP1BP3		under	-3.471				:..	3.77648	619
HPN		over	2.138				:..	3.77648	619
HPR		over	3.135				:..	3.77648	619
HPSE2		over	2.543				:..	3.77648	619
HRAS		over	2.07				:..	3.77648	619
HRC		over	2.217				:..	3.77648	619
HRH3		over	2.969				:..	3.77648	619
HRNR		under	-3.84				:..	3.77648	619
HSD11B2		over	2.077				:..	3.77648	619
HSD17B4		over	2.998				:..	3.77648	619
HSD3B1		over	2.076				:..	3.77648	619
HTR3E		over	2.127				:..	3.77648	619
ICK		over	2.055				:..	3.77648	619
IER5L		under	-2.324				:..	3.77648	619
IFI16		under	-2.329				:..	3.77648	619
IFI35		under	-2.092				:..	3.77648	619
IFLTD1		over	2.001				:..	3.77648	619
IKZF4		under	-2.137				:..	3.77648	619
IL20		under	-2.19				:..	3.77648	619
IMP3		over	2.113				:..	3.77648	619
IMPG1		over	3.326				:..	3.77648	619
INHBC		over	3.282				:..	3.77648	619
INPP5J		over	2.219				:..	3.77648	619
INSL5		over	2.338				:..	3.77648	619
INTS3		over	2.152				:..	3.77648	619
IQCF2		over	2.191				:..	3.77648	619
IRAK1BP1		under	-2.524				:..	3.77648	619
ISG20L2		over	2.055				:..	3.77648	619
ISOC2		over	2.339				:..	3.77648	619
ITM2A		under	-2.292				:..	3.77648	619
IVD		over	3.572				:..	3.77648	619
JAK1		under	-3.024				:..	3.77648	619
JMJD4		over	3.301				:..	3.77648	619
JMJD8		over	2.371				:..	3.77648	619
KANK4		under	-2.47				:..	3.77648	619
KBTBD2		under	-2.628				:..	3.77648	619
KCNC2		over	4.586				:..	3.77648	619
KCNG4		over	2.399				:..	3.77648	619
KCNJ3		over	3.24				:..	3.77648	619
KCNK16		over	2.007				:..	3.77648	619
KCNN2		over	4.295				:..	3.77648	619
KCNRG		over	2.442				:..	3.77648	619
KCNU1		over	2.525				:..	3.77648	619
KCTD21		over	2.531				:..	3.77648	619
KCTD7		under	-2.235				:..	3.77648	619
KDELC2		under	-2.148				:..	3.77648	619
KDM4D		over	2.008				:..	3.77648	619
KDM6A		over	4.157				:..	3.77648	619
KIAA0226L		under	-2.398				:..	3.77648	619
KIAA1244		over	3.407				:..	3.77648	619
KIAA1467		over	2.21				:..	3.77648	619
KIAA1468		over	2.203				:..	3.77648	619
KIAA1755		under	-2.485				:..	3.77648	619
KIF9		over	2.688				:..	3.77648	619
KLF6		under	-2.348				:..	3.77648	619
KLHDC8A		under	-2.062				:..	3.77648	619
KLHDC9		over	2.576				:..	3.77648	619
KLHL1		over	4.47				:..	3.77648	619
KLHL10		over	2.405				:..	3.77648	619
KLHL17		over	2.67				:..	3.77648	619
KLHL38		over	2.159				:..	3.77648	619
KLK15		over	2.924				:..	3.77648	619
KLK2		over	4.206				:..	3.77648	619
KLK3		over	4.965				:..	3.77648	619
KLK4		over	4.568				:..	3.77648	619
KNG1		over	2.061				:..	3.77648	619
KRR1		over	3.136				:..	3.77648	619
KRT74		under	-2.616				:..	3.77648	619
KRT80		under	-2.232				:..	3.77648	619
KRTAP1-3		under	-2.044				:..	3.77648	619
KRTAP10-4		over	2.245				:..	3.77648	619
KRTAP24-1		over	2.519				:..	3.77648	619
KRTAP6-2		over	3.53				:..	3.77648	619
KRTAP9-4		under	-2.309				:..	3.77648	619
KRTCAP3		over	2.21				:..	3.77648	619
L2HGDH		over	2.211				:..	3.77648	619
LAMP3		under	-2.232				:..	3.77648	619
LARS2		over	2.76				:..	3.77648	619
LCE2D		over	2.051				:..	3.77648	619
LCLAT1		over	2.368				:..	3.77648	619
LCMT2		over	2.853				:..	3.77648	619
LDHD		over	3.487				:..	3.77648	619
LEMD2		under	-2.171				:..	3.77648	619
LEO1		over	2.085				:..	3.77648	619
LHB		over	2.137				:..	3.77648	619
LHCGR		over	2.477				:..	3.77648	619
LIMCH1		over	2.384				:..	3.77648	619
LINGO3		over	2.726				:..	3.77648	619
LIPT2		over	2.496				:..	3.77648	619
LMF1		over	2.183				:..	3.77648	619
LMO7		under	-2.08				:..	3.77648	619
LPAL2		over	3.206				:..	3.77648	619
LPAR3		over	2.167				:..	3.77648	619
LPCAT3		over	2.125				:..	3.77648	619
LRBA		over	2.111				:..	3.77648	619
LRPPRC		under	-2.13				:..	3.77648	619
LRRC58		over	3.671				:..	3.77648	619
LRRD1		over	3.357				:..	3.77648	619
LRTOMT		over	2.264				:..	3.77648	619
LSM4		over	2.248				:..	3.77648	619
LUZP2		over	3.625				:..	3.77648	619
LYPLAL1		over	2.594				:..	3.77648	619
MAFB		over	2.112				:..	3.77648	619
MAGEA8		over	2.218				:..	3.77648	619
MAGEF1		over	2.179				:..	3.77648	619
MANEA		over	2.875				:..	3.77648	619
MAOA		over	2.741				:..	3.77648	619
MAP1LC3B		under	-2.421				:..	3.77648	619
MAP3K7		under	-2.991				:..	3.77648	619
MAP9		over	3.286				:..	3.77648	619
MARK4		over	2.293				:..	3.77648	619
MARVELD2		over	2.794				:..	3.77648	619
MASP1		over	2.06				:..	3.77648	619
MASP2		over	3.145				:..	3.77648	619
MATN2		under	-2.011				:..	3.77648	619
MAZ		over	2.672				:..	3.77648	619
MB		over	2.896				:..	3.77648	619
MBLAC1		over	3.603				:..	3.77648	619
MBOAT2		over	2.572				:..	3.77648	619
MCAT		over	2.49				:..	3.77648	619
MCCC1		over	2.489				:..	3.77648	619
MCF2L		over	2.229				:..	3.77648	619
MCTP2		over	2.48				:..	3.77648	619
MED11		over	2.204				:..	3.77648	619
MED14		under	-2.773				:..	3.77648	619
MED16		over	2.078				:..	3.77648	619
MESP1		over	2.857				:..	3.77648	619
METTL12		over	2.083				:..	3.77648	619
METTL20		over	2.473				:..	3.77648	619
METTL8		over	2.878				:..	3.77648	619
MFSD7		over	2.335				:..	3.77648	619
MIB1		under	-2.596				:..	3.77648	619
MIER2		over	2.069				:..	3.77648	619
MIPEP		over	4.808				:..	3.77648	619
MIPOL1		over	4.254				:..	3.77648	619
MKRN3		over	2.154				:..	3.77648	619
MLLT1		over	2.256				:..	3.77648	619
MLN		over	2.018				:..	3.77648	619
MLST8		over	2.745				:..	3.77648	619
MLX		over	2.696				:..	3.77648	619
MMAB		over	2.062				:..	3.77648	619
MMACHC		over	2.186				:..	3.77648	619
MOB1A		under	-2.039				:..	3.77648	619
MOCS1		over	2.737				:..	3.77648	619
MOCS3		over	2.479				:..	3.77648	619
MOGS		under	-4.549				:..	3.77648	619
MPHOSPH6		over	4.006				:..	3.77648	619
MPI		over	2.556				:..	3.77648	619
MPP2		over	2.25				:..	3.77648	619
MPZ		under	-2.285				:..	3.77648	619
MRGPRE		over	2.532				:..	3.77648	619
MRP63		over	2.194				:..	3.77648	619
MRPL17		over	2.649				:..	3.77648	619
MRPL18		over	2.237				:..	3.77648	619
MRPL19		over	3.291				:..	3.77648	619
MRPL20		over	3.74				:..	3.77648	619
MRPL23		over	2.369				:..	3.77648	619
MRPL24		over	3.645				:..	3.77648	619
MRPL32		over	2.539				:..	3.77648	619
MRPL36		over	2.219				:..	3.77648	619
MRPL37		over	2.61				:..	3.77648	619
MRPL38		over	2.185				:..	3.77648	619
MRPL40		over	2.032				:..	3.77648	619
MRPL41		over	2.36				:..	3.77648	619
MRPL42		over	2.623				:..	3.77648	619
MRPL49		over	2.611				:..	3.77648	619
MRPL51		over	2.296				:..	3.77648	619
MRPL55		over	3.411				:..	3.77648	619
MRPS10		under	-2.14				:..	3.77648	619
MRPS14		over	2.408				:..	3.77648	619
MRPS15		over	2.368				:..	3.77648	619
MRPS16		over	2.273				:..	3.77648	619
MRPS26		over	3.484				:..	3.77648	619
MRPS28		over	2.171				:..	3.77648	619
MRPS33		over	3.039				:..	3.77648	619
MRPS7		over	2.206				:..	3.77648	619
MRRF		over	2.012				:..	3.77648	619
MS4A5		under	-2.433				:..	3.77648	619
MSRB2		over	2.082				:..	3.77648	619
MTCH2		over	2.689				:..	3.77648	619
MUC6		over	2.181				:..	3.77648	619
MUSK		over	2.004				:..	3.77648	619
MXRA7		under	-2.131				:..	3.77648	619
MYBPC1		over	2.24				:..	3.77648	619
MYEOV2		over	2.183				:..	3.77648	619
MYL5		over	2.289				:..	3.77648	619
MYNN		over	2.766				:..	3.77648	619
MYO6		over	3.23				:..	3.77648	619
MYO9B		under	-2.731				:..	3.77648	619
N6AMT1		over	2.022				:..	3.77648	619
NAA20		over	3.231				:..	3.77648	619
NAALADL2		over	3.744				:..	3.77648	619
NAB1		under	-2.137				:..	3.77648	619
NAP1L2		over	2.139				:..	3.77648	619
NCAM2		over	4.132				:..	3.77648	619
NCR3		over	2.022				:..	3.77648	619
NDUFA7		over	3.541				:..	3.77648	619
NDUFAB1		over	2.668				:..	3.77648	619
NDUFAF1		over	2.753				:..	3.77648	619
NDUFAF3		over	3.254				:..	3.77648	619
NDUFB10		over	3.413				:..	3.77648	619
NDUFB4		over	2.592				:..	3.77648	619
NDUFS1		over	2.234				:..	3.77648	619
NDUFS2		over	2.617				:..	3.77648	619
NECAB3		over	2.621				:..	3.77648	619
NECAP1		over	2.341				:..	3.77648	619
NECAP2		under	-2.479				:..	3.77648	619
NEDD4L		over	2.208				:..	3.77648	619
NEIL2		over	2.077				:..	3.77648	619
NETO1		over	4.403				:..	3.77648	619
NFIX		over	2.492				:..	3.77648	619
NFKBIE		under	-2.079				:..	3.77648	619
NFU1		under	-2.32				:..	3.77648	619
NGEF		over	2.215				:..	3.77648	619
NKX3-1		over	4.032				:..	3.77648	619
NKX6-2		over	2.247				:..	3.77648	619
NLRX1		over	3.299				:..	3.77648	619
NMB		under	-2.014				:..	3.77648	619
NMD3		under	-3.121				:..	3.77648	619
NME5		over	2.31				:..	3.77648	619
NMI		under	-2.099				:..	3.77648	619
NMT1		under	-2.527				:..	3.77648	619
NMUR1		over	2.437				:..	3.77648	619
NNT		under	-2.448				:..	3.77648	619
NOC3L		under	-2.354				:..	3.77648	619
NOL6		over	2.021				:..	3.77648	619
NOVA2		over	2.499				:..	3.77648	619
NOX5		over	2.189				:..	3.77648	619
NPHS2		over	2.444				:..	3.77648	619
NPTN		under	-2.189				:..	3.77648	619
NTPCR		over	2.413				:..	3.77648	619
NTSR2		over	2.28				:..	3.77648	619
NUDT12		over	2.082				:..	3.77648	619
NUDT16		over	2.488				:..	3.77648	619
NUDT19		over	3.176				:..	3.77648	619
NUDT2		over	2.216				:..	3.77648	619
NUDT8		over	2.922				:..	3.77648	619
NUP93		over	3.541				:..	3.77648	619
NVL		over	3.983				:..	3.77648	619
OAZ3		over	2.969				:..	3.77648	619
ODAM		over	2.158				:..	3.77648	619
OIT3		over	3.669				:..	3.77648	619
OPRK1		over	2.315				:..	3.77648	619
OPTC		over	2.002				:..	3.77648	619
OPTN		under	-2.051				:..	3.77648	619
OR10H4		over	2.694				:..	3.77648	619
OR11G2		under	-2.884				:..	3.77648	619
OR13C2		over	2.02				:..	3.77648	619
OR13C8		under	-4.326				:..	3.77648	619
OR2M4		over	2.231				:..	3.77648	619
OR2V2		over	3.202				:..	3.77648	619
OR51D1		over	2.982				:..	3.77648	619
OR51E1		over	2.183				:..	3.77648	619
OR5B12		over	2.406				:..	3.77648	619
OR5H1		over	2.074				:..	3.77648	619
OR5W2		under	-2.526				:..	3.77648	619
OR6A2		over	2.169				:..	3.77648	619
OR6C75		over	2.715				:..	3.77648	619
OR8B12		under	-2.487				:..	3.77648	619
OR8B4		under	-2.149				:..	3.77648	619
ORC5		over	2.667				:..	3.77648	619
ORMDL2		over	2.435				:..	3.77648	619
OSBPL5		over	2.335				:..	3.77648	619
OSBPL9		under	-3.129				:..	3.77648	619
OSCP1		over	2.056				:..	3.77648	619
OSTN		over	2.298				:..	3.77648	619
OTOS		over	2.293				:..	3.77648	619
OVGP1		over	2.634				:..	3.77648	619
OXSM		over	2.55				:..	3.77648	619
P2RX2		over	2.591				:..	3.77648	619
P2RY13		under	-2.069				:..	3.77648	619
PAAF1		over	2.435				:..	3.77648	619
PAGE4		over	2.076				:..	3.77648	619
PAK4		over	3.174				:..	3.77648	619
PANX2		over	2.526				:..	3.77648	619
PAPOLG		under	-2.279				:..	3.77648	619
PAPSS2		under	-2.185				:..	3.77648	619
PAQR7		under	-2.484				:..	3.77648	619
PARK7		over	2.237				:..	3.77648	619
PARP14		under	-2.284				:..	3.77648	619
PARP6		under	-2.182				:..	3.77648	619
PAX1		over	2.118				:..	3.77648	619
PBOV1		over	2.239				:..	3.77648	619
PCBD2		over	2.192				:..	3.77648	619
PCCB		over	2.923				:..	3.77648	619
PDCL3		over	2.534				:..	3.77648	619
PDE5A		under	-2.106				:..	3.77648	619
PDE9A		over	2.005				:..	3.77648	619
PDGFC		under	-2.138				:..	3.77648	619
PDHB		over	2.563				:..	3.77648	619
PDHX		over	3.139				:..	3.77648	619
PDSS2		over	2.133				:..	3.77648	619
PELI3		over	2.728				:..	3.77648	619
PEX10		over	4.641				:..	3.77648	619
PEX11B		over	2.161				:..	3.77648	619
PEX11G		over	3.321				:..	3.77648	619
PEX12		over	2.914				:..	3.77648	619
PFKFB1		over	3.124				:..	3.77648	619
PGAP2		over	2.148				:..	3.77648	619
PGC		over	3.635				:..	3.77648	619
PGLYRP3		over	2.946				:..	3.77648	619
PGM2		over	2.179				:..	3.77648	619
PGS1		under	-2.573				:..	3.77648	619
PHACTR1		under	-2.298				:..	3.77648	619
PHF1		under	-2.134				:..	3.77648	619
PHF12		over	2.57				:..	3.77648	619
PHF19		under	-3.264				:..	3.77648	619
PIBF1		under	-3.106				:..	3.77648	619
PID1		under	-2.835				:..	3.77648	619
PIGM		over	3.034				:..	3.77648	619
PIH1D2		over	3.511				:..	3.77648	619
PIK3CA		under	-2.07				:..	3.77648	619
PIK3R3		over	2.348				:..	3.77648	619
PITPNA		over	2.634				:..	3.77648	619
PITX3		over	2.712				:..	3.77648	619
PLA2G4A		under	-2.397				:..	3.77648	619
PLA2G5		over	2.205				:..	3.77648	619
PLA2G7		over	3.683				:..	3.77648	619
PLD6		under	-2.203				:..	3.77648	619
PLEKHA8		over	2.415				:..	3.77648	619
PLEKHA8P1		under	-2.197				:..	3.77648	619
PLEKHB1		over	2.898				:..	3.77648	619
PLEKHG1		under	-2.485				:..	3.77648	619
PLEKHH1		over	2.055				:..	3.77648	619
PLEKHM2		under	-2.192				:..	3.77648	619
PLP2		under	-2.398				:..	3.77648	619
PLSCR1		under	-2.925				:..	3.77648	619
PM20D2		under	-2.174				:..	3.77648	619
POLD2		over	3.072				:..	3.77648	619
PPAP2A		over	3.786				:..	3.77648	619
PPAPDC1B		over	2.198				:..	3.77648	619
PPAPDC2		over	2.526				:..	3.77648	619
PPFIA2		over	4.461				:..	3.77648	619
PPFIA3		over	2.126				:..	3.77648	619
PPM1B		under	-2.793				:..	3.77648	619
PPP1R15A		under	-2.025				:..	3.77648	619
PPP1R3A		under	-2.456				:..	3.77648	619
PPP2R2A		over	2.752				:..	3.77648	619
PPP3CA		over	3.598				:..	3.77648	619
PRAC		over	3.314				:..	3.77648	619
PRAM1		over	2.073				:..	3.77648	619
PRB1		over	2.041				:..	3.77648	619
PRDX6		over	2.537				:..	3.77648	619
PRKAA1		over	2.111				:..	3.77648	619
PRKAB1		under	-2.131				:..	3.77648	619
PRKD1		over	4.403				:..	3.77648	619
PRKD2		under	-2.81				:..	3.77648	619
PRMT10		over	2.968				:..	3.77648	619
PRMT6	1	over	3.644				:..	3.77648	619
PROZ		over	2.191				:..	3.77648	619
PRRG2		over	2.024				:..	3.77648	619
PRSS37		under	-2.042				:..	3.77648	619
PRSS42		over	2.265				:..	3.77648	619
PRSS54		over	2.097				:..	3.77648	619
PRUNE2		over	4.79				:..	3.77648	619
PSG8		over	2.489				:..	3.77648	619
PSMA5		over	2.546				:..	3.77648	619
PSMA8		under	-2.958				:..	3.77648	619
PSMD5		under	-2.542				:..	3.77648	619
PSPN		over	2.048				:..	3.77648	619
PTCHD4		under	-3.127				:..	3.77648	619
PTGFR		over	2.005				:..	3.77648	619
PTMA		over	2.798				:..	3.77648	619
PTP4A2		under	-2.492				:..	3.77648	619
PTPRH		under	-2.752				:..	3.77648	619
PTPRN		over	2.176				:..	3.77648	619
PTRH2		over	2.059				:..	3.77648	619
PURA		over	2.942				:..	3.77648	619
PUS3		over	2.184				:..	3.77648	619
PWWP2B		over	2.165				:..	3.77648	619
PXT1		over	2.681				:..	3.77648	619
PYCRL		over	3.978				:..	3.77648	619
QRICH2		over	2.634				:..	3.77648	619
RAB1B		over	2.445				:..	3.77648	619
RAB3A		over	4.099				:..	3.77648	619
RAB7L1		over	2.021				:..	3.77648	619
RABGAP1L		under	-2.272				:..	3.77648	619
RALYL		over	2.316				:..	3.77648	619
RANBP3L		over	2.882				:..	3.77648	619
RAP2C		under	-2.258				:..	3.77648	619
RASEF		over	2.328				:..	3.77648	619
RASSF3		over	4.797				:..	3.77648	619
REG1B		over	2.007				:..	3.77648	619
REPS2		over	2.348				:..	3.77648	619
RFPL2		over	2.783				:..	3.77648	619
RFX6		over	3.002				:..	3.77648	619
RGR		over	2.764				:..	3.77648	619
RHEBL1		under	-2.214				:..	3.77648	619
RIMS1		over	2.02				:..	3.77648	619
RIT1		under	-2.105				:..	3.77648	619
RIT2		over	2.873				:..	3.77648	619
RLN1		over	2.959				:..	3.77648	619
RNASE10		under	-2.405				:..	3.77648	619
RNASE8		over	2.304				:..	3.77648	619
RNF208		over	2.667				:..	3.77648	619
RNF222		under	-2.488				:..	3.77648	619
RNF26		over	2.736				:..	3.77648	619
ROGDI		over	3.73				:..	3.77648	619
RORC		over	2.097				:..	3.77648	619
RP1L1		over	3.007				:..	3.77648	619
RPF2		over	2.133				:..	3.77648	619
RPGRIP1		over	2.12				:..	3.77648	619
RPL10L		over	2.314				:..	3.77648	619
RPL22L1		over	2.055				:..	3.77648	619
RPL24		over	2.43				:..	3.77648	619
RPS19		over	2.124				:..	3.77648	619
RPS6KA6		over	2.802				:..	3.77648	619
RPS6KB2		over	2.088				:..	3.77648	619
RUNDC1		over	2.999				:..	3.77648	619
RWDD2A		over	3.734				:..	3.77648	619
RXFP3		over	3.577				:..	3.77648	619
S100A6		under	-2.901				:..	3.77648	619
SAG		under	-2.064				:..	3.77648	619
SAMD15		over	2.086				:..	3.77648	619
SAR1B		over	2.009				:..	3.77648	619
SCAND1		over	2.991				:..	3.77648	619
SCGB1D1		over	2.749				:..	3.77648	619
SCOC		over	2.351				:..	3.77648	619
SELENBP1		over	2.665				:..	3.77648	619
2012-09-01		over	2.861				:..	3.77648	619
2014-09-01		under	-2.815				:..	3.77648	619
SERTAD2		under	-3.404				:..	3.77648	619
SESN1		over	2.338				:..	3.77648	619
SESN3		over	2.25				:..	3.77648	619
SETD7		over	2.14				:..	3.77648	619
SETMAR		over	3.31				:..	3.77648	619
SFTPA2		over	2.639				:..	3.77648	619
SFXN1		over	2.128				:..	3.77648	619
SFXN2		over	3.304				:..	3.77648	619
SH3BGRL3		under	-2.913				:..	3.77648	619
SH3GLB1		under	-2.236				:..	3.77648	619
SHANK2-AS3		over	2.188				:..	3.77648	619
SI		over	2.448				:..	3.77648	619
SLC10A6		over	2.037				:..	3.77648	619
SLC16A10		over	2.092				:..	3.77648	619
SLC1A4		under	-2.621				:..	3.77648	619
SLC1A5		under	-2.166				:..	3.77648	619
SLC22A10		over	3.037				:..	3.77648	619
SLC22A11		over	2.062				:..	3.77648	619
SLC22A3		over	4.294				:..	3.77648	619
SLC25A10		over	3.732				:..	3.77648	619
SLC25A11		over	3.013				:..	3.77648	619
SLC25A16		over	2.041				:..	3.77648	619
SLC25A28		under	-2.801				:..	3.77648	619
SLC25A35		over	2.161				:..	3.77648	619
SLC25A44		over	2.097				:..	3.77648	619
SLC25A45		over	2.2				:..	3.77648	619
SLC27A5		over	2.629				:..	3.77648	619
SLC29A2		over	2.376				:..	3.77648	619
SLC30A4		over	3.469				:..	3.77648	619
SLC33A1		over	2.034				:..	3.77648	619
SLC34A3		over	4.668				:..	3.77648	619
SLC35A1		under	-2.976				:..	3.77648	619
SLC35D1		under	-3.424				:..	3.77648	619
SLC36A3		under	-2.195				:..	3.77648	619
SLC43A2		over	2.312				:..	3.77648	619
SLC45A3		over	2.658				:..	3.77648	619
SLC46A1		over	2.46				:..	3.77648	619
SLC4A4		over	2.995				:..	3.77648	619
SLC50A1		over	2.06				:..	3.77648	619
SLC6A11		over	2.296				:..	3.77648	619
SLC6A18		over	2.237				:..	3.77648	619
SLC7A9		under	-2.444				:..	3.77648	619
SLC8A2		over	2.024				:..	3.77648	619
SLC9A2		over	2.127				:..	3.77648	619
SLFN14		over	2.835				:..	3.77648	619
SLITRK3		over	2.262				:..	3.77648	619
SMAD5-AS1		over	3.239				:..	3.77648	619
SMARCD1		under	-2.085				:..	3.77648	619
SMS		under	-2.03				:..	3.77648	619
SMYD2		under	-2.338				:..	3.77648	619
SNAPIN		over	2.188				:..	3.77648	619
SOS1		under	-2.73				:..	3.77648	619
SOX7		under	-2.217				:..	3.77648	619
SP1		under	-2.137				:..	3.77648	619
SP140L		under	-2.254				:..	3.77648	619
SP8		over	2.247				:..	3.77648	619
SPAG4		under	-2.125				:..	3.77648	619
SPANXN2		over	4.11				:..	3.77648	619
SPATA2L		over	2.766				:..	3.77648	619
SPC24		over	2.142				:..	3.77648	619
SPDEF		over	2.14				:..	3.77648	619
SPIC		over	2.115				:..	3.77648	619
SPON2		over	3.746				:..	3.77648	619
SPRYD4		over	3.19				:..	3.77648	619
SPTBN1		under	-2.956				:..	3.77648	619
SPTBN5		over	2.43				:..	3.77648	619
SRGAP3		over	2.39				:..	3.77648	619
SSX6		over	2.965				:..	3.77648	619
ST3GAL1		over	3.902				:..	3.77648	619
ST7		over	2.394				:..	3.77648	619
ST7L		over	3.05				:..	3.77648	619
STARD10		over	3.218				:..	3.77648	619
STEAP1		over	2.923				:..	3.77648	619
STEAP2		over	3.684				:..	3.77648	619
STK38		under	-2.128				:..	3.77648	619
STOML3		over	2.038				:..	3.77648	619
STOX2		under	-2.206				:..	3.77648	619
STRA13		over	2.045				:..	3.77648	619
STRN		under	-2.185				:..	3.77648	619
STRN3		over	2.044				:..	3.77648	619
STXBP5L		over	3.677				:..	3.77648	619
SUOX		over	2.728				:..	3.77648	619
SVOPL		under	-2.102				:..	3.77648	619
SYCE3		over	4.101				:..	3.77648	619
SYDE2		under	-2.285				:..	3.77648	619
SYT10		under	-2.626				:..	3.77648	619
SYT4		over	4.168				:..	3.77648	619
TANC1		over	2.49				:..	3.77648	619
TAS1R2		under	-3.364				:..	3.77648	619
TAS2R42		over	2.252				:..	3.77648	619
TAS2R7		over	2.802				:..	3.77648	619
TBC1D30		over	2.363				:..	3.77648	619
TBL1XR1		over	2.654				:..	3.77648	619
TBPL2		over	2.645				:..	3.77648	619
TBRG1		over	2.017				:..	3.77648	619
TBX1		over	2.307				:..	3.77648	619
TBX3		over	2.274				:..	3.77648	619
TC2N		over	2.122				:..	3.77648	619
TCF23		over	2.416				:..	3.77648	619
TCP1		over	2.099				:..	3.77648	619
TCTA		over	3.156				:..	3.77648	619
TDH		over	2.428				:..	3.77648	619
TET3		over	2.48				:..	3.77648	619
TEX264		over	2.116				:..	3.77648	619
TEX35		over	2.052				:..	3.77648	619
TFDP3		over	2.193				:..	3.77648	619
TFE3		under	-2.625				:..	3.77648	619
TGM3		over	2.363				:..	3.77648	619
THAP4		over	2.386				:..	3.77648	619
THNSL1		over	2.792				:..	3.77648	619
THNSL2		over	3.219				:..	3.77648	619
TIMM13		over	3.362				:..	3.77648	619
TIMM17A		over	3.198				:..	3.77648	619
TIMM8A		over	2.529				:..	3.77648	619
TIMMDC1		over	2.996				:..	3.77648	619
TKTL2		over	2.177				:..	3.77648	619
TLN1		under	-2.301				:..	3.77648	619
TM7SF2		over	2.472				:..	3.77648	619
TMC2		over	2.439				:..	3.77648	619
TMC3		over	2.431				:..	3.77648	619
TMEFF2		over	3.679				:..	3.77648	619
TMEM132B		under	-2.038				:..	3.77648	619
TMEM134		over	3.303				:..	3.77648	619
TMEM141		over	2.713				:..	3.77648	619
TMEM144		over	2.066				:..	3.77648	619
TMEM179B		over	2.475				:..	3.77648	619
TMEM184C		over	3.632				:..	3.77648	619
TMEM50A		under	-3.461				:..	3.77648	619
TMEM52		over	3.208				:..	3.77648	619
TMEM69		over	2.054				:..	3.77648	619
TMEM71		under	-2.171				:..	3.77648	619
TMEM99		over	2.39				:..	3.77648	619
TMLHE		under	-2.642				:..	3.77648	619
TMPRSS2	1	over	3.981				:..	3.77648	619
TMUB2		under	-3.816				:..	3.77648	619
TNFRSF10C		over	2.451				:..	3.77648	619
TNKS2		under	-2.161				:..	3.77648	619
TP53TG1		over	2.75				:..	3.77648	619
TREML4		over	2.003				:..	3.77648	619
TRIM3		over	2.697				:..	3.77648	619
TRIM68		over	2.361				:..	3.77648	619
TRNT1		over	2.241				:..	3.77648	619
TRPM2		over	2.78				:..	3.77648	619
TSGA10IP		under	-2.002				:..	3.77648	619
TSGA13		over	2.896				:..	3.77648	619
TSNAX		over	2.255				:..	3.77648	619
TSPYL1		over	3.262				:..	3.77648	619
TTC12		over	2.17				:..	3.77648	619
TTC16		over	2.553				:..	3.77648	619
TTC21B		over	2.531				:..	3.77648	619
TTC29		over	2.085				:..	3.77648	619
TTC36		over	2.36				:..	3.77648	619
TTC6		over	3.352				:..	3.77648	619
TTLL12		over	2.123				:..	3.77648	619
TTR		over	2.071				:..	3.77648	619
TTYH2		over	2.176				:..	3.77648	619
TUBG1		over	2.138				:..	3.77648	619
TXNL4A		over	2.198				:..	3.77648	619
TXNRD2		over	2.086				:..	3.77648	619
TYSND1		over	2.013				:..	3.77648	619
TYW3		over	2.085				:..	3.77648	619
UBA2		under	-3.304				:..	3.77648	619
UBASH3A		over	2.002				:..	3.77648	619
UBIAD1		over	2.522				:..	3.77648	619
UCK2		over	2.313				:..	3.77648	619
UFSP1		over	3.722				:..	3.77648	619
UGP2		under	-2.428				:..	3.77648	619
UGT2B10		over	3.398				:..	3.77648	619
UGT2B11		over	3.426				:..	3.77648	619
UGT2B17		over	3.314				:..	3.77648	619
UGT2B28		over	3.839				:..	3.77648	619
UPK3A		over	2.251				:..	3.77648	619
UQCR10		over	3.086				:..	3.77648	619
UQCR11		over	2.334				:..	3.77648	619
UQCRQ		over	2.706				:..	3.77648	619
UROC1		over	2.233				:..	3.77648	619
USP48		under	-3.003				:..	3.77648	619
USP54		over	3.704				:..	3.77648	619
UTP14A		under	-2.207				:..	3.77648	619
UTS2R		over	2.985				:..	3.77648	619
VEGFB		under	-3.023				:..	3.77648	619
VPS13A		over	3.147				:..	3.77648	619
VPS36		under	-2.388				:..	3.77648	619
VPS37C		over	2.573				:..	3.77648	619
VPS54		under	-2.636				:..	3.77648	619
VTA1		over	3.574				:..	3.77648	619
VWA5B1		over	2.177				:..	3.77648	619
VWF		over	2.024				:..	3.77648	619
WAPAL		under	-2.255				:..	3.77648	619
WDR17		under	-2.993				:..	3.77648	619
WDR52		under	-2.418				:..	3.77648	619
WDR61		over	2.361				:..	3.77648	619
WDR73		over	2.395				:..	3.77648	619
WDTC1		over	2.093				:..	3.77648	619
WNT1		under	-2.237				:..	3.77648	619
WNT10B		over	2.222				:..	3.77648	619
WNT9B		over	2.414				:..	3.77648	619
WSB2		over	2.658				:..	3.77648	619
XRCC1		under	-2.458				:..	3.77648	619
XRCC3	1	over	2.428				:..	3.77648	619
XYLT1		under	-2.037				:..	3.77648	619
YME1L1		under	-2.243				:..	3.77648	619
YPEL4		under	-2.882				:..	3.77648	619
ZBBX		over	4.7				:..	3.77648	619
ZBTB16		over	2.233				:..	3.77648	619
ZBTB37		over	2.424				:..	3.77648	619
ZBTB42		over	2.905				:..	3.77648	619
ZDHHC12		over	2.424				:..	3.77648	619
ZG16B		over	2.367				:..	3.77648	619
ZMYM3		under	-2.523				:..	3.77648	619
ZMYND15		over	2.341				:..	3.77648	619
ZNF22		under	-3.123				:..	3.77648	619
ZNF32		over	2.11				:..	3.77648	619
ZNF320		over	2.358				:..	3.77648	619
ZNF337		over	2.206				:..	3.77648	619
ZNF358		over	2.524				:..	3.77648	619
ZNF366		over	3.288				:..	3.77648	619
ZNF414		over	2.777				:..	3.77648	619
ZNF426		over	2.084				:..	3.77648	619
ZNF429		over	2.328				:..	3.77648	619
ZNF433		over	2.383				:..	3.77648	619
ZNF470		over	2.341				:..	3.77648	619
ZNF480		over	2.495				:..	3.77648	619
ZNF497		over	2.306				:..	3.77648	619
ZNF500		over	3.131				:..	3.77648	619
ZNF511		over	3.792				:..	3.77648	619
ZNF516		under	-2.524				:..	3.77648	619
ZNF517		over	2.435				:..	3.77648	619
ZNF546		over	2.045				:..	3.77648	619
ZNF552		over	2.733				:..	3.77648	619
ZNF555		under	-2.533				:..	3.77648	619
ZNF594		under	-2.057				:..	3.77648	619
ZNF613		over	3.387				:..	3.77648	619
ZNF629		under	-3.024				:..	3.77648	619
ZNF655		under	-2.696				:..	3.77648	619
ZNF676		over	2.494				:..	3.77648	619
ZNF678		over	2.24				:..	3.77648	619
ZNF771		over	2.089				:..	3.77648	619
ZNF774		over	2.023				:..	3.77648	619
ZNF814		over	2.091				:..	3.77648	619
ZNF837		over	2.394				:..	3.77648	619
ZNF91		over	3.545				:..	3.77648	619
ZNHIT2		over	2.944				:..	3.77648	619
ZP3		under	-2.03				:..	3.77648	619
ZRSR2		under	-2.213				:..	3.77648	619
ZSCAN10		over	2.883				:..	3.77648	619
ZSWIM4		under	-3.463				:..	3.77648	619

## Sheet: VCaP
Gene	Overlap	Expression	Expr Level (Z-Score)	CN Type	Minor Allele	Copy Number	Copy Number Segment Position	Average Ploidy	Study Id	CNV Id
				loss	0	0	Y:8065578..8068469	3.28126	619	7887945															ABL1
RPS4Y2		normal	0.583	loss	0	0	Y:20757007..20877656	3.28126	619	7894607															AR
				loss	0	0	Y:19251379..19380494	3.28126	619	7912892															ATAD5
				loss	0	0	Y:18997169..19039538	3.28126	619	7915404															ATM
				loss	0	0	4:101524185..101563749	3.28126	619	7915849															ATR
				loss	0	0	Y:18642536..18674482	3.28126	619	7917326															AURORA
				loss	0	0	Y:15399800..15404182	3.28126	619	7928372															BAP1
				gain	0	14	Y:9688306..9796257	3.28126	619	7936292															BARD1
				loss	0	0	7:134100443..134110882	3.28126	619	7937347															BLM
				loss	0	0	Y:7381937..7458370	3.28126	619	7938544															BRCA1
				loss	0	0	Y:7204745..7207969	3.28126	619	7948639															BRCA2
				loss	0	0	6:65689590..65693960	3.28126	619	7957318															BRCC3
				loss	0	0	Y:14131708..14202739	3.28126	619	7960915															BRIP1
				loss	0	0	Y:7604182..7688939	3.28126	619	7965825															CDC14B
AR	1	over	5.181	gain	1	14	X:66811266..67855307	3.28126	619	7966133															CDK12
AR_ENST00000396043				gain	1	14	X:66811266..67855307	3.28126	619	7966133															CDK5
AR_ENST00000544984				gain	1	14	X:66811266..67855307	3.28126	619	7966133															CDK7
				gain	0	10	Y:19381237..19409498	3.28126	619	7984719															CHD1
ANKRD10		over	4.446	gain	1	10	13:109017317..112084752	3.28126	619	7987279															CHEK1
ANKRD10_ENST00000375758				gain	1	10	13:109017317..112084752	3.28126	619	7987279															CHEK2
ARHGEF7		over	2.523	gain	1	10	13:109017317..112084752	3.28126	619	7987279															DDB1
ARHGEF7_ENST00000375736				gain	1	10	13:109017317..112084752	3.28126	619	7987279															DMC1
ARHGEF7_ENST00000375741				gain	1	10	13:109017317..112084752	3.28126	619	7987279															DNASE1L2
ARHGEF7_ENST00000544132				gain	1	10	13:109017317..112084752	3.28126	619	7987279															DNMT3A
C13orf16				gain	1	10	13:109017317..112084752	3.28126	619	7987279															DUT
CARKD		over	5.683	gain	1	10	13:109017317..112084752	3.28126	619	7987279															EME1
CARS2		over	5.429	gain	1	10	13:109017317..112084752	3.28126	619	7987279															EME2
COL4A1		normal	-1.09	gain	1	10	13:109017317..112084752	3.28126	619	7987279															ERCC1
COL4A1_ENST00000375815				gain	1	10	13:109017317..112084752	3.28126	619	7987279															ERCC4
COL4A2		normal	0.059	gain	1	10	13:109017317..112084752	3.28126	619	7987279															ERCC8
COL4A2-AS2				gain	1	10	13:109017317..112084752	3.28126	619	7987279															ERG
ING1		over	2.892	gain	1	10	13:109017317..112084752	3.28126	619	7987279															ESCO1
ING1_ENST00000338450				gain	1	10	13:109017317..112084752	3.28126	619	7987279															ESCO2
ING1_ENST00000375774				gain	1	10	13:109017317..112084752	3.28126	619	7987279															ETV1
IRS2		normal	1.468	gain	1	10	13:109017317..112084752	3.28126	619	7987279															EWSR1
LINC00346		normal	0.468	gain	1	10	13:109017317..112084752	3.28126	619	7987279															FAAP20
MYO16		normal	-0.252	gain	1	10	13:109017317..112084752	3.28126	619	7987279															FAAP24
MYO16_ENST00000251041				gain	1	10	13:109017317..112084752	3.28126	619	7987279															FAM175A
MYO16_ENST00000457511				gain	1	10	13:109017317..112084752	3.28126	619	7987279															FANCA
Q8N1R6_HUMAN				gain	1	10	13:109017317..112084752	3.28126	619	7987279															FANCB
RAB20		over	4.063	gain	1	10	13:109017317..112084752	3.28126	619	7987279															FANCC
RAB20_ENST00000267328				gain	1	10	13:109017317..112084752	3.28126	619	7987279															FANCD2
SOX1		normal	1.232	gain	1	10	13:109017317..112084752	3.28126	619	7987279															FANCE
				loss	0	0	Y:9318733..9334606	3.28126	619	7998439															FANCF
BNIP3L		under	-5.638	loss	0	0	8:26046972..26502850	3.28126	619	8004814															FANCG
PPP2R2A		under	-4.657	loss	0	0	8:26046972..26502850	3.28126	619	8004814															FANCI
PPP2R2A_ENST00000380737				loss	0	0	8:26046972..26502850	3.28126	619	8004814															FANCL
				loss	0	0	Y:12571674..12586167	3.28126	619	8018641															FANCM
DOCK3		normal	0.097	loss	0	0	3:50858357..50858367	3.28126	619	8018762															FEN1
DOCK3_ENST00000266037				loss	0	0	3:50858357..50858367	3.28126	619	8018762															FLI1
RBMY1A1				gain	0	10	Y:21491462..21603764	3.28126	619	8030205															G2E3
RBMY1B				gain	0	10	Y:21491462..21603764	3.28126	619	8030205															GADD45A
				loss	0	0	Y:8880955..8965185	3.28126	619	8030731															GEN1
CDKAL1		normal	-0.404	gain	1	11	6:20499679..20815384	3.28126	619	8035241															GIYD1
				loss	0	0	4:63831752..63842541	3.28126	619	8048195															GIYD2
				loss	0	0	Y:21429462..21491357	3.28126	619	8048495															GTF2H3
				gain	0	9	Y:16176658..16422724	3.28126	619	8051944															HELLS
				gain	0	9	Y:18550888..18642418	3.28126	619	8053047															HUS1
				loss	0	0	Y:26291970..26322622	3.28126	619	8056905															INIP
CDY2A				gain	0	13	Y:17458368..18540381	3.28126	619	8068561															INO80D
CDY2B				gain	0	13	Y:17458368..18540381	3.28126	619	8068561															IPMK
LCE3B		normal	0.509	loss	0	0	1:152583231..152614119	3.28126	619	8082905															KAT5
LCE3C		normal	-0.085	loss	0	0	1:152583231..152614119	3.28126	619	8082905															LIG3
				gain	0	9	Y:8507535..8632862	3.28126	619	8102406															LIG4
TSPY2				gain	0	14	Y:6239861..6505424	3.28126	619	8109342															MAD2L2
				loss	0	0	Y:12293100..12296387	3.28126	619	8115787															MAPK12
TMSB4Y		normal	0.516	loss	0	0	Y:13571913..13706529	3.28126	619	8119359															MCM2
				loss	0	0	Y:21604269..21635674	3.28126	619	8130613															MCM3
				loss	0	0	Y:14939799..14998928	3.28126	619	8132031															MCM6
ATL3		over	2.843	gain	2	9	11:63350741..64451267	3.28126	619	8133061															MDC1
ATL3_ENST00000332645				gain	2	9	11:63350741..64451267	3.28126	619	8133061															miR-103
BAD		over	4.482	gain	2	9	11:63350741..64451267	3.28126	619	8133061															miR-107
C11orf20				gain	2	9	11:63350741..64451267	3.28126	619	8133061															miR-222
C11orf84		over	3.712	gain	2	9	11:63350741..64451267	3.28126	619	8133061															miR-506
CCDC88B		normal	0.87	gain	2	9	11:63350741..64451267	3.28126	619	8133061															miR-9
CCDC88B_ENST00000359902				gain	2	9	11:63350741..64451267	3.28126	619	8133061															MMS22L
COX8A				gain	2	9	11:63350741..64451267	3.28126	619	8133061															MNAT1
DNAJC4		over	4.41	gain	2	9	11:63350741..64451267	3.28126	619	8133061															MND1
DNAJC4_ENST00000321685				gain	2	9	11:63350741..64451267	3.28126	619	8133061															MRE11A
ESRRA		normal	1.87	gain	2	9	11:63350741..64451267	3.28126	619	8133061															MSH3
FERMT3		normal	0.337	gain	2	9	11:63350741..64451267	3.28126	619	8133061															MUM1
FKBP2		over	3.316	gain	2	9	11:63350741..64451267	3.28126	619	8133061															MUS81
FLRT1		normal	0.364	gain	2	9	11:63350741..64451267	3.28126	619	8133061															NAMPT
GPR137		over	3.302	gain	2	9	11:63350741..64451267	3.28126	619	8133061															NAP1L1
GPR137_ENST00000438980				gain	2	9	11:63350741..64451267	3.28126	619	8133061															NBN
HRASLS2		normal	0.894	gain	2	9	11:63350741..64451267	3.28126	619	8133061															ORC1L
HRASLS5		normal	0.214	gain	2	9	11:63350741..64451267	3.28126	619	8133061															ORC5L
KCNK4				gain	2	9	11:63350741..64451267	3.28126	619	8133061															PALB2
LGALS12		normal	0.96	gain	2	9	11:63350741..64451267	3.28126	619	8133061															PAPD7
MACROD1		over	3.819	gain	2	9	11:63350741..64451267	3.28126	619	8133061															PARP1
MARK2		over	4.055	gain	2	9	11:63350741..64451267	3.28126	619	8133061															PLK3
MARK2_ENST00000402010				gain	2	9	11:63350741..64451267	3.28126	619	8133061															PNKP
MARK2_ENST00000535394				gain	2	9	11:63350741..64451267	3.28126	619	8133061															POLB
MARK2_ENST00000543674				gain	2	9	11:63350741..64451267	3.28126	619	8133061															POLD3
NAA40		over	2.599	gain	2	9	11:63350741..64451267	3.28126	619	8133061															POLH
NUDT22		normal	1.874	gain	2	9	11:63350741..64451267	3.28126	619	8133061															POLK
OTUB1		over	4.27	gain	2	9	11:63350741..64451267	3.28126	619	8133061															POLM
OTUB1_ENST00000422031				gain	2	9	11:63350741..64451267	3.28126	619	8133061															POLQ
OTUB1_ENST00000543004				gain	2	9	11:63350741..64451267	3.28126	619	8133061															POLR2F
PLA2G16		over	2.222	gain	2	9	11:63350741..64451267	3.28126	619	8133061															PRMT6
PLCB3		normal	1.564	gain	2	9	11:63350741..64451267	3.28126	619	8133061															PSMC3IP
PPP1R14B				gain	2	9	11:63350741..64451267	3.28126	619	8133061															PTEN
PRDX5		over	2.494	gain	2	9	11:63350741..64451267	3.28126	619	8133061															RAD21
Q8N9J4_HUMAN				gain	2	9	11:63350741..64451267	3.28126	619	8133061															RAD23B
RARRES3		normal	0.069	gain	2	9	11:63350741..64451267	3.28126	619	8133061															RAD50
RCOR2		normal	0.606	gain	2	9	11:63350741..64451267	3.28126	619	8133061															RAD51
RPS6KA4		normal	1.914	gain	2	9	11:63350741..64451267	3.28126	619	8133061															RAD51B
RPS6KA4_ENST00000334205				gain	2	9	11:63350741..64451267	3.28126	619	8133061															RAD51C
RTN3		over	4.027	gain	2	9	11:63350741..64451267	3.28126	619	8133061															RAD51D
RTN3_ENST00000341307				gain	2	9	11:63350741..64451267	3.28126	619	8133061															RAD52
RTN3_ENST00000356000				gain	2	9	11:63350741..64451267	3.28126	619	8133061															RAD54B
SLC22A9		normal	1.99	gain	2	9	11:63350741..64451267	3.28126	619	8133061															RAD54L
STIP1		over	4.075	gain	2	9	11:63350741..64451267	3.28126	619	8133061															RBBP8
TRMT112		over	4.267	gain	2	9	11:63350741..64451267	3.28126	619	8133061															RECQL4
TRPT1		over	2.341	gain	2	9	11:63350741..64451267	3.28126	619	8133061															REV3L
TRPT1_ENST00000394546				gain	2	9	11:63350741..64451267	3.28126	619	8133061															RFC2
URP2				gain	2	9	11:63350741..64451267	3.28126	619	8133061															RNF168
VEGFB		over	2.294	gain	2	9	11:63350741..64451267	3.28126	619	8133061															RPA1
VEGFB_ENST00000426086				gain	2	9	11:63350741..64451267	3.28126	619	8133061															RRM1
				loss	0	0	Y:25389564..25406505	3.28126	619	8145974															RRM2B
				loss	0	0	Y:17211216..17306230	3.28126	619	8148759															SEM1
				gain	0	12	Y:8970455..9028390	3.28126	619	8161818															SHPRH
				loss	0	0	Y:9554587..9614160	3.28126	619	8164690															SLX4
				gain	2	9	8:126968298..127192150	3.28126	619	8194215															SMARCA2
BPY2				gain	1	12	Y:22426905..25388884	3.28126	619	8199641															SMARCA5
BPY2B				gain	1	12	Y:22426905..25388884	3.28126	619	8199641															SMARCAL1
BPY2C				gain	1	12	Y:22426905..25388884	3.28126	619	8199641															SMC3
CDY1B				gain	1	12	Y:22426905..25388884	3.28126	619	8199641															SMG1
DAZ1				gain	1	12	Y:22426905..25388884	3.28126	619	8199641															SPO11
DAZ1_ENST00000382510				gain	1	12	Y:22426905..25388884	3.28126	619	8199641															SPOP
DAZ2				gain	1	12	Y:22426905..25388884	3.28126	619	8199641															SSRP1
DAZ3				gain	1	12	Y:22426905..25388884	3.28126	619	8199641															STK36
DAZ4				gain	1	12	Y:22426905..25388884	3.28126	619	8199641															SUMO1
PRY				gain	1	12	Y:22426905..25388884	3.28126	619	8199641															TEX11
CDY1				gain	0	9	Y:25407545..26277792	3.28126	619	8203290															TIMELESS
CRISPLD2		normal	0.676	loss	0	0	16:84712039..84983589	3.28126	619	8204490															TMPRSS2
CRISPLD2_ENST00000564567				loss	0	0	16:84712039..84983589	3.28126	619	8204490															TOP2B
USP10	1	under	-5.321	loss	0	0	16:84712039..84983589	3.28126	619	8204490															TOP3A
ZDHHC7		under	-4.294	loss	0	0	16:84712039..84983589	3.28126	619	8204490															TOPBP1
ZDHHC7_ENST00000564466				loss	0	0	16:84712039..84983589	3.28126	619	8204490															TP53BP1
HSFY1				loss	0	0	Y:18543178..18548481	3.28126	619	8206985															TTDN1
AARS2		over	2.728				:..	3.28126	619																UBA1
ABCA2		over	3.449				:..	3.28126	619																UBE2A
ABCB9		over	3.32				:..	3.28126	619																UBE2N
ABHD1		over	2.561				:..	3.28126	619																UNG
ABHD12		over	2.656				:..	3.28126	619																USP1
ACADVL		under	-2.609				:..	3.28126	619																USP10
ACAT1		over	2.706				:..	3.28126	619																USP7
ACPP		over	4.68				:..	3.28126	619																WRN
ACRV1		over	2.575				:..	3.28126	619																XAB2
ACSF3		under	-2.55				:..	3.28126	619																XRCC2
ACSL4		under	-2.014				:..	3.28126	619																XRCC3
ACSL5		over	2.984				:..	3.28126	619																XRCC4
ACSM3		over	2.794				:..	3.28126	619																XRCC6
ACSS1		over	2.877				:..	3.28126	619																ZSWIM7
ACTB		under	-2.265				:..	3.28126	619
ADAM17		under	-2.213				:..	3.28126	619
ADAM33		over	2.492				:..	3.28126	619
ADAM7		over	3.68				:..	3.28126	619
ADAMTS10		over	2.259				:..	3.28126	619
ADAMTSL3		over	2.058				:..	3.28126	619
ADARB1		over	2.205				:..	3.28126	619
ADCK5		under	-2.633				:..	3.28126	619
ADI1		over	3.146				:..	3.28126	619
AFF1		over	2.262				:..	3.28126	619
AFP		over	2.281				:..	3.28126	619
AGA		under	-2.167				:..	3.28126	619
AGPAT3		over	2.841				:..	3.28126	619
AGPS		under	-2.18				:..	3.28126	619
AGRN		over	2.705				:..	3.28126	619
AIDA		over	2.288				:..	3.28126	619
AIM1		over	2.849				:..	3.28126	619
AKR1CL1		over	3.149				:..	3.28126	619
ALB		over	2.466				:..	3.28126	619
ALDH3B2		over	2.613				:..	3.28126	619
ALG1		over	2.238				:..	3.28126	619
ALOX15		over	2.733				:..	3.28126	619
AMD1		over	4.462				:..	3.28126	619
AMH		over	2.4				:..	3.28126	619
ANAPC10		under	-2.032				:..	3.28126	619
ANAPC4		under	-3.883				:..	3.28126	619
ANGPT4		over	2.682				:..	3.28126	619
ANKRD11		under	-3.125				:..	3.28126	619
ANKRD13C		under	-2.308				:..	3.28126	619
ANKRD17		over	3.79				:..	3.28126	619
ANKRD46		over	2.454				:..	3.28126	619
ANO7		over	2.211				:..	3.28126	619
ANO8		over	2.813				:..	3.28126	619
ANP32D		over	2.245				:..	3.28126	619
ANP32E		under	-3.063				:..	3.28126	619
AP3B1		under	-3.358				:..	3.28126	619
APBA1		over	2.14				:..	3.28126	619
APBA3		under	-2.484				:..	3.28126	619
APOD		over	2.601				:..	3.28126	619
APOH		over	2.618				:..	3.28126	619
AQP7		over	2.48				:..	3.28126	619
ARF1		under	-3.978				:..	3.28126	619
ARHGAP33		over	2.258				:..	3.28126	619
ARHGAP6		over	2.653				:..	3.28126	619
ARHGEF18		under	-3.48				:..	3.28126	619
ARHGEF26		over	4.027				:..	3.28126	619
ARHGEF37		over	2.724				:..	3.28126	619
ARIH2		over	2.373				:..	3.28126	619
ARL5C		over	2.07				:..	3.28126	619
ARPC1B		under	-2.092				:..	3.28126	619
ARPC2		under	-2.034				:..	3.28126	619
ARPC5		under	-2.871				:..	3.28126	619
ARR3		over	3.139				:..	3.28126	619
ARSD		over	2.192				:..	3.28126	619
ARSH		over	3.7				:..	3.28126	619
ARVCF		over	2.359				:..	3.28126	619
ASB9		over	3.329				:..	3.28126	619
ASZ1		over	2.788				:..	3.28126	619
ATF6		under	-2.058				:..	3.28126	619
ATG2A		over	3.109				:..	3.28126	619
ATG2B		over	2.723				:..	3.28126	619
ATP1B3		under	-2.678				:..	3.28126	619
ATP2C1		over	3.184				:..	3.28126	619
ATP6V0E2		over	2.46				:..	3.28126	619
ATP6V1G1		over	2.431				:..	3.28126	619
ATP6V1H		over	2.678				:..	3.28126	619
ATP8A2		over	2.122				:..	3.28126	619
ATR	1	under	-2.619				:..	3.28126	619
ATXN2		over	2.809				:..	3.28126	619
AWAT1		over	3.249				:..	3.28126	619
B3GALNT2		under	-2.011				:..	3.28126	619
B3GALT6		over	3.465				:..	3.28126	619
B3GAT1		over	2.422				:..	3.28126	619
B3GNT2		under	-3.775				:..	3.28126	619
BAHD1		under	-3.359				:..	3.28126	619
BBS4		over	2.931				:..	3.28126	619
BCAM		over	2.234				:..	3.28126	619
BCAT2		over	2.046				:..	3.28126	619
BCL10		under	-2.307				:..	3.28126	619
BCL9		over	3.596				:..	3.28126	619
BFAR		under	-2.776				:..	3.28126	619
BICD2		under	-2.263				:..	3.28126	619
BIN3		under	-2.885				:..	3.28126	619
BMPR1B		over	2.31				:..	3.28126	619
BMX		over	2.86				:..	3.28126	619
BNIP1		under	-2.01				:..	3.28126	619
BRD3		over	2.836				:..	3.28126	619
BRD8		over	4.43				:..	3.28126	619
BSN		over	2.123				:..	3.28126	619
BTBD18		over	2.81				:..	3.28126	619
BTNL2		over	2.486				:..	3.28126	619
C10orf88		under	-2.813				:..	3.28126	619
C11orf75		over	3.949				:..	3.28126	619
C11orf80		over	2.479				:..	3.28126	619
C11orf87		over	2.018				:..	3.28126	619
C11orf92		over	4.691				:..	3.28126	619
C12orf56		over	2.464				:..	3.28126	619
C12orf71		over	2.256				:..	3.28126	619
C12orf73		over	2.183				:..	3.28126	619
C13orf34		under	-2.35				:..	3.28126	619
C14orf178		over	2.805				:..	3.28126	619
C15orf41		under	-2.475				:..	3.28126	619
C15orf43		under	-2.148				:..	3.28126	619
C15orf54		over	2.254				:..	3.28126	619
C16orf70		under	-4.41				:..	3.28126	619
C16orf87		under	-2.641				:..	3.28126	619
C16orf89		over	2.285				:..	3.28126	619
C16orf90		over	2.337				:..	3.28126	619
C16orf96		over	2.108				:..	3.28126	619
C18orf62		under	-3.306				:..	3.28126	619
C18orf8		under	-4.373				:..	3.28126	619
C19orf48		over	5.163				:..	3.28126	619
C19orf52		under	-3.263				:..	3.28126	619
C1GALT1		under	-2.286				:..	3.28126	619
C1orf115		over	2.479				:..	3.28126	619
C1orf116		over	2.184				:..	3.28126	619
C1orf127		over	2.641				:..	3.28126	619
C1orf189		over	2.554				:..	3.28126	619
C1orf35		under	-3.904				:..	3.28126	619
C1orf43		over	2.228				:..	3.28126	619
C1orf87		over	3.085				:..	3.28126	619
C20orf85		over	2.014				:..	3.28126	619
C21orf33		over	4.211				:..	3.28126	619
C2CD2		over	3.73				:..	3.28126	619
C2CD4D		over	2.75				:..	3.28126	619
C2orf57		over	2.823				:..	3.28126	619
C2orf69		under	-2.063				:..	3.28126	619
C3orf22		over	2.661				:..	3.28126	619
C3orf35		over	2.265				:..	3.28126	619
C5orf22		under	-2.444				:..	3.28126	619
C5orf49		over	3.281				:..	3.28126	619
C5orf60		over	2.129				:..	3.28126	619
C7orf33		over	2.655				:..	3.28126	619
C7orf71		under	-2.073				:..	3.28126	619
C8orf34		over	2.504				:..	3.28126	619
C8orf37		over	2.009				:..	3.28126	619
C8orf46		under	-2.212				:..	3.28126	619
C9orf152		over	2.389				:..	3.28126	619
C9orf172		over	4.106				:..	3.28126	619
C9orf89		under	-2.457				:..	3.28126	619
C9orf96		over	2.748				:..	3.28126	619
CAB39L		over	2.57				:..	3.28126	619
CABS1		over	2.279				:..	3.28126	619
CACNA1B		over	2.67				:..	3.28126	619
CACNA1D		over	2.162				:..	3.28126	619
CACNG7		over	2.985				:..	3.28126	619
CACUL1		under	-2.032				:..	3.28126	619
CAMK2B		over	2.49				:..	3.28126	619
CAMK2N1		over	2.9				:..	3.28126	619
CAMKK1		over	2.66				:..	3.28126	619
CAMKK2		over	4.467				:..	3.28126	619
CANT1		over	3.219				:..	3.28126	619
CAP1		under	-3.796				:..	3.28126	619
CARM1		under	-2.398				:..	3.28126	619
CARNS1		over	2.35				:..	3.28126	619
CARS		under	-3.24				:..	3.28126	619
CASP12		over	2.373				:..	3.28126	619
CASP6		under	-2.222				:..	3.28126	619
CASZ1		over	3.222				:..	3.28126	619
CBFA2T2		over	2.09				:..	3.28126	619
CBFB		under	-2.807				:..	3.28126	619
CBR4		over	4.487				:..	3.28126	619
CBS		over	2.243				:..	3.28126	619
CC2D1A		under	-2.132				:..	3.28126	619
CCDC105		over	2.228				:..	3.28126	619
CCDC116		over	2.193				:..	3.28126	619
CCDC126		under	-2.563				:..	3.28126	619
CCDC19		over	2.357				:..	3.28126	619
CCDC63		over	2.179				:..	3.28126	619
CCDC64		over	2.284				:..	3.28126	619
CCDC70		over	2.814				:..	3.28126	619
CCDC74A		over	2.058				:..	3.28126	619
CCDC78		over	2.516				:..	3.28126	619
CCDC83		over	4.349				:..	3.28126	619
CCDC90A		under	-5.102				:..	3.28126	619
CCNE1		under	-2.129				:..	3.28126	619
CCNG2		over	2.288				:..	3.28126	619
CCNI		over	2.021				:..	3.28126	619
CCNJ		over	4.191				:..	3.28126	619
CCNYL1		under	-3.126				:..	3.28126	619
CCP110		under	-2.234				:..	3.28126	619
CCR9		over	2.08				:..	3.28126	619
CCS		over	2.535				:..	3.28126	619
CD164L2		over	3.163				:..	3.28126	619
CD209		over	2.402				:..	3.28126	619
CD276		over	2.177				:..	3.28126	619
CD2BP2		under	-3.245				:..	3.28126	619
CD302		over	2.22				:..	3.28126	619
CDAN1		under	-2.194				:..	3.28126	619
CDC16		under	-3.333				:..	3.28126	619
CDC25C		over	2.474				:..	3.28126	619
CDC37		under	-2.496				:..	3.28126	619
CDC73		under	-2.176				:..	3.28126	619
CDH15		over	2.111				:..	3.28126	619
CDH26		over	2.699				:..	3.28126	619
CDK19		over	4.353				:..	3.28126	619
CDR2		under	-2.397				:..	3.28126	619
CEACAM19		over	2.017				:..	3.28126	619
CECR6		over	2.851				:..	3.28126	619
CEP120		under	-2.007				:..	3.28126	619
CERK		under	-2.556				:..	3.28126	619
CERS3		over	2.036				:..	3.28126	619
CETN3		under	-2.117				:..	3.28126	619
CFDP1		under	-2.346				:..	3.28126	619
CGREF1		over	2.201				:..	3.28126	619
CHADL		over	3.669				:..	3.28126	619
CHD6		over	2.668				:..	3.28126	619
CHKA		over	2.39				:..	3.28126	619
CHMP1A		under	-5.638				:..	3.28126	619
CHMP7		under	-2.381				:..	3.28126	619
CHPT1		over	2.662				:..	3.28126	619
CHRNA2		over	4.85				:..	3.28126	619
CHRNA4		over	2.921				:..	3.28126	619
CHRNB2		over	3.657				:..	3.28126	619
CKB		over	2.232				:..	3.28126	619
CLCN5		under	-2.211				:..	3.28126	619
CLDN8		over	2.773				:..	3.28126	619
CLEC4M		over	2.342				:..	3.28126	619
CMBL		over	2.733				:..	3.28126	619
CNNM3		over	2.011				:..	3.28126	619
CNOT6		over	2.9				:..	3.28126	619
CNTFR		over	2.195				:..	3.28126	619
CNTN3		over	2.502				:..	3.28126	619
CNTN5		over	2.035				:..	3.28126	619
COG7		under	-2.243				:..	3.28126	619
COL9A2		over	3.507				:..	3.28126	619
COQ10B		under	-2.382				:..	3.28126	619
COQ4		over	3.524				:..	3.28126	619
COX18		over	3.19				:..	3.28126	619
COX20		over	2.302				:..	3.28126	619
COX4I1		under	-3.25				:..	3.28126	619
CPNE8		under	-2.41				:..	3.28126	619
CPSF2		under	-3.155				:..	3.28126	619
CPSF4L		over	2.266				:..	3.28126	619
CPVL		under	-2.029				:..	3.28126	619
CREB3L4		over	3.191				:..	3.28126	619
CRISP3		over	3.242				:..	3.28126	619
CRLS1		over	2.342				:..	3.28126	619
CRTC1		over	2.796				:..	3.28126	619
CRTC2		under	-2.241				:..	3.28126	619
CRX		over	2.774				:..	3.28126	619
CSHL1		over	2.416				:..	3.28126	619
CST2		over	2.51				:..	3.28126	619
CST5		under	-2.225				:..	3.28126	619
CSTF2		under	-4.49				:..	3.28126	619
CSTF2T		under	-2.314				:..	3.28126	619
CT62		over	2.599				:..	3.28126	619
CTDP1		under	-3.06				:..	3.28126	619
CTDSPL		over	2.724				:..	3.28126	619
CTDSPL2		under	-2.702				:..	3.28126	619
CTU2		under	-3.799				:..	3.28126	619
CTXN3		over	2.013				:..	3.28126	619
CUL4A		under	-2.729				:..	3.28126	619
CWC27		under	-2.528				:..	3.28126	619
CWH43		over	4.36				:..	3.28126	619
CXADR		over	2.112				:..	3.28126	619
CXCL11		over	2.213				:..	3.28126	619
CXorf36		over	2.592				:..	3.28126	619
CYB5R4		under	-2.229				:..	3.28126	619
CYLC2		over	3.397				:..	3.28126	619
CYP11B2		over	2.437				:..	3.28126	619
CYP2C19		over	2.114				:..	3.28126	619
CYP4F8		over	3.465				:..	3.28126	619
DBC1		over	2.247				:..	3.28126	619
DCHS2		over	2.737				:..	3.28126	619
DCTN5		under	-3.69				:..	3.28126	619
DCUN1D1		under	-2.493				:..	3.28126	619
DCUN1D2		under	-2.428				:..	3.28126	619
DCUN1D4		under	-3.118				:..	3.28126	619
DCXR		over	2.014				:..	3.28126	619
DDX51		over	2.029				:..	3.28126	619
DDX56		over	2.26				:..	3.28126	619
DEF8		under	-2.3				:..	3.28126	619
DEFB108B		over	2.308				:..	3.28126	619
DEFB124		over	2.434				:..	3.28126	619
DEFB128		over	3.101				:..	3.28126	619
DEFB132		over	2.499				:..	3.28126	619
DEFB136		over	2.381				:..	3.28126	619
DEGS2		over	2.052				:..	3.28126	619
DEK		under	-2.326				:..	3.28126	619
DENND1A		over	2.536				:..	3.28126	619
DENND4C		over	2.527				:..	3.28126	619
DGCR6L		over	2.544				:..	3.28126	619
DHRS7		over	3.293				:..	3.28126	619
DHX34		over	2.278				:..	3.28126	619
DIP2B		over	2.252				:..	3.28126	619
DIS3		under	-3.596				:..	3.28126	619
DIS3L		over	2.485				:..	3.28126	619
DNAH5		over	3.147				:..	3.28126	619
DNAH8		over	2.371				:..	3.28126	619
DNAJA4		over	2.621				:..	3.28126	619
DNAJC13		under	-2.447				:..	3.28126	619
DNASE1		over	2.015				:..	3.28126	619
DNASE2B		over	2.98				:..	3.28126	619
DOPEY2		over	3.979				:..	3.28126	619
DPF2		over	2.575				:..	3.28126	619
DPH3		under	-2.858				:..	3.28126	619
DPM1		under	-2.081				:..	3.28126	619
DPP7		over	3.01				:..	3.28126	619
DPP9		under	-2.376				:..	3.28126	619
DPY19L1		under	-2.029				:..	3.28126	619
DSEL		over	2.237				:..	3.28126	619
DTNBP1		under	-2.194				:..	3.28126	619
E2F4		under	-2.378				:..	3.28126	619
ECHDC2		over	2.936				:..	3.28126	619
ECSIT		over	2.316				:..	3.28126	619
EDF1		over	2.184				:..	3.28126	619
EEF1A2		over	2.04				:..	3.28126	619
EFHD2		under	-2.482				:..	3.28126	619
EFNB2		over	3.041				:..	3.28126	619
EIF3K		over	2.039				:..	3.28126	619
EIF4B		over	3				:..	3.28126	619
EIF4E1B		over	2.176				:..	3.28126	619
ELL2		over	2.075				:..	3.28126	619
ENOX1		over	3.361				:..	3.28126	619
ENPP7		over	2.873				:..	3.28126	619
ENTPD8		over	2.23				:..	3.28126	619
EPB41L4B		over	2.98				:..	3.28126	619
EPHA10		over	2.766				:..	3.28126	619
EPHA8		over	2.11				:..	3.28126	619
EPHX2		over	2.305				:..	3.28126	619
EPN3		over	2.172				:..	3.28126	619
EPO		over	2.505				:..	3.28126	619
ERAL1		over	2.55				:..	3.28126	619
ERBB2IP		under	-2.47				:..	3.28126	619
ERG	1	over	3.802				:..	3.28126	619
ETV2		over	2.155				:..	3.28126	619
EXOC2		under	-4.489				:..	3.28126	619
EXOC3		under	-3.367				:..	3.28126	619
EXOC3L2		over	2.58				:..	3.28126	619
EXOC8		under	-2.96				:..	3.28126	619
F12		over	2.132				:..	3.28126	619
F5		over	2.201				:..	3.28126	619
FAAH		over	2.282				:..	3.28126	619
FAM110B		over	4.391				:..	3.28126	619
FAM118A		over	2.539				:..	3.28126	619
FAM122B		under	-2.137				:..	3.28126	619
FAM134B		over	2.902				:..	3.28126	619
FAM135B		over	2.068				:..	3.28126	619
FAM160A1		over	2.386				:..	3.28126	619
FAM160B1		under	-2.894				:..	3.28126	619
FAM174B		over	4.3				:..	3.28126	619
FAM177B		over	2.562				:..	3.28126	619
FAM185A		over	2.056				:..	3.28126	619
FAM192A		under	-2.7				:..	3.28126	619
FAM204A		under	-2.42				:..	3.28126	619
FAM219B		over	2.045				:..	3.28126	619
FAM53C		over	2.481				:..	3.28126	619
FAM71E1		over	2.525				:..	3.28126	619
FAM89B		over	2.563				:..	3.28126	619
FAM96B		under	-2.086				:..	3.28126	619
FAR2		under	-2.127				:..	3.28126	619
FBRSL1		over	2.45				:..	3.28126	619
FBXL12		under	-4.985				:..	3.28126	619
FBXL15		over	2.12				:..	3.28126	619
FBXO21		over	2.314				:..	3.28126	619
FBXO25		over	2.33				:..	3.28126	619
FBXW11		over	2.348				:..	3.28126	619
FCAR		over	2.165				:..	3.28126	619
FFAR2		over	2.618				:..	3.28126	619
FGF11		under	-2.31				:..	3.28126	619
FGFR1OP2		under	-3.428				:..	3.28126	619
FGFRL1		over	2.646				:..	3.28126	619
FIBP		over	3.437				:..	3.28126	619
FIS1		over	2.492				:..	3.28126	619
FKBP4		over	2.491				:..	3.28126	619
FLNA		under	-2.709				:..	3.28126	619
FLT4		over	2.309				:..	3.28126	619
FNIP2		over	2.342				:..	3.28126	619
FOLH1		over	3.206				:..	3.28126	619
FOPNL		under	-4.851				:..	3.28126	619
FOXA1		over	3.955				:..	3.28126	619
FOXO3		over	2.273				:..	3.28126	619
FPR3		over	2.075				:..	3.28126	619
FRA10AC1		under	-2.266				:..	3.28126	619
FSCB		over	4.258				:..	3.28126	619
FTHL17		over	2.917				:..	3.28126	619
FTSJ1		under	-2.241				:..	3.28126	619
FUT10		under	-2.153				:..	3.28126	619
FZD4		over	2.278				:..	3.28126	619
G6PC		over	2.545				:..	3.28126	619
GABRB3		over	3.055				:..	3.28126	619
GABRQ		over	2.167				:..	3.28126	619
GALR3		over	2.796				:..	3.28126	619
GATA2		over	2.225				:..	3.28126	619
GC		over	2.294				:..	3.28126	619
GDNF		over	2.678				:..	3.28126	619
GEMIN4		over	3.763				:..	3.28126	619
GHRHR		over	3.163				:..	3.28126	619
GJB1		over	2.156				:..	3.28126	619
GLA		under	-3.128				:..	3.28126	619
GLOD4		over	2.583				:..	3.28126	619
GLOD5		over	2.607				:..	3.28126	619
GLS2		over	2.473				:..	3.28126	619
GLTSCR2		over	2.191				:..	3.28126	619
GLUD1		over	2.356				:..	3.28126	619
GLYATL1		over	3.346				:..	3.28126	619
GML		over	3.624				:..	3.28126	619
GMPPA		under	-2.446				:..	3.28126	619
GNAI2		under	-2.154				:..	3.28126	619
GNB2L1		over	2.29				:..	3.28126	619
GNL3		over	2.838				:..	3.28126	619
GNMT		over	2.704				:..	3.28126	619
GOLIM4		over	2.259				:..	3.28126	619
GOLM1		over	2.24				:..	3.28126	619
GORAB		under	-2.376				:..	3.28126	619
GOSR1		over	4.146				:..	3.28126	619
GPKOW		under	-2.281				:..	3.28126	619
GPR119		over	2.228				:..	3.28126	619
GPR149		over	2.888				:..	3.28126	619
GPR152		over	2.514				:..	3.28126	619
GPR25		over	2.908				:..	3.28126	619
GPR3		over	2.775				:..	3.28126	619
GPR45		over	2.791				:..	3.28126	619
GPR6		over	2.001				:..	3.28126	619
GPR62		over	2.747				:..	3.28126	619
GPRIN2		over	2.099				:..	3.28126	619
GRHL2		over	2.085				:..	3.28126	619
GRIN1		over	2.136				:..	3.28126	619
GRIN3A		over	2.19				:..	3.28126	619
GRM1		over	2.521				:..	3.28126	619
GRM4		over	2.006				:..	3.28126	619
GRPR		over	2.6				:..	3.28126	619
GSK3A		over	3.082				:..	3.28126	619
GTF2E2		under	-4.109				:..	3.28126	619
GTPBP6		over	2.019				:..	3.28126	619
GUCA2A		over	2.791				:..	3.28126	619
GUCY1A3		over	2.753				:..	3.28126	619
GUCY2F		over	2.616				:..	3.28126	619
GUK1		under	-4.445				:..	3.28126	619
H2AFJ		over	4.615				:..	3.28126	619
HACL1		over	2.605				:..	3.28126	619
HAO1		over	3.459				:..	3.28126	619
HAUS2		under	-2.712				:..	3.28126	619
HBM		over	3.124				:..	3.28126	619
HECTD3		under	-2.441				:..	3.28126	619
HELQ		under	-2.545				:..	3.28126	619
HGD		over	2.028				:..	3.28126	619
HGF		over	2.445				:..	3.28126	619
HIATL1		under	-2.543				:..	3.28126	619
HIF1AN		under	-2.398				:..	3.28126	619
HIST1H2AH		over	2.065				:..	3.28126	619
HIST1H2AK		over	2.222				:..	3.28126	619
HIST1H2BE		over	2.021				:..	3.28126	619
HIST1H3I		over	2.096				:..	3.28126	619
HIST4H4		over	2.157				:..	3.28126	619
HLA-DMB		over	2.003				:..	3.28126	619
HMGN5		under	-2.075				:..	3.28126	619
HNF1A		over	2.243				:..	3.28126	619
HNRNPCL1		under	-2.147				:..	3.28126	619
HNRNPH2		under	-2.502				:..	3.28126	619
HOMER1		under	-2.022				:..	3.28126	619
HOMER2		over	4.043				:..	3.28126	619
HOXA13		over	3.113				:..	3.28126	619
HOXB13		over	4.56				:..	3.28126	619
HPN		over	2.417				:..	3.28126	619
HPS3		under	-2.527				:..	3.28126	619
HRH3		over	2.207				:..	3.28126	619
HSBP1L1		over	2.129				:..	3.28126	619
HSD17B10		under	-2.052				:..	3.28126	619
HSP90AB6P		over	2.249				:..	3.28126	619
HTR3C		under	-2.042				:..	3.28126	619
HTRA4		over	2.159				:..	3.28126	619
IDO2		over	2.069				:..	3.28126	619
IER3		under	-2.272				:..	3.28126	619
IER5		under	-2.739				:..	3.28126	619
IFI27L2		under	-2.08				:..	3.28126	619
IFNA4		over	2.31				:..	3.28126	619
IFNA7		over	2.117				:..	3.28126	619
IFNAR1		over	2.499				:..	3.28126	619
IFNGR2		over	2.16				:..	3.28126	619
IGF1R		over	2.853				:..	3.28126	619
IGSF5		over	3.117				:..	3.28126	619
IHH		over	2.248				:..	3.28126	619
IKBKAP		over	4.039				:..	3.28126	619
IKBKE		under	-2.005				:..	3.28126	619
IL22		under	-2.659				:..	3.28126	619
IMP3		over	3.009				:..	3.28126	619
IMPDH2		over	2.547				:..	3.28126	619
INO80E		under	-2.136				:..	3.28126	619
INPP5K		over	2.063				:..	3.28126	619
INSL6		over	3.164				:..	3.28126	619
INSRR		over	2.4				:..	3.28126	619
IRAK4		under	-2.51				:..	3.28126	619
ITGAD		over	2.382				:..	3.28126	619
ITM2A		over	2.051				:..	3.28126	619
IVD		over	2.094				:..	3.28126	619
JAGN1		over	2.599				:..	3.28126	619
JAK2		under	-2.435				:..	3.28126	619
KAT5	1	over	3.541				:..	3.28126	619
KATNA1		under	-2.446				:..	3.28126	619
KATNAL1		under	-2.18				:..	3.28126	619
KCNA5		over	2.361				:..	3.28126	619
KCNB2		over	2.279				:..	3.28126	619
KCND3		over	3.61				:..	3.28126	619
KCNH6		over	2.767				:..	3.28126	619
KCNH8		over	2.882				:..	3.28126	619
KCNN2		over	2.283				:..	3.28126	619
KCNQ2		over	2.616				:..	3.28126	619
KCNQ4		over	2.096				:..	3.28126	619
KCTD3		over	2.149				:..	3.28126	619
KDM3B		over	3.167				:..	3.28126	619
KIAA0100		over	2.252				:..	3.28126	619
KIAA0317		under	-2.009				:..	3.28126	619
KIAA0319L		over	2.081				:..	3.28126	619
KIAA0368		over	4.938				:..	3.28126	619
KIAA1009		under	-2.635				:..	3.28126	619
KIAA1033		under	-2.913				:..	3.28126	619
KIAA1143		over	2.992				:..	3.28126	619
KIAA1211		over	2.147				:..	3.28126	619
KIAA1244		over	2.901				:..	3.28126	619
KIAA1467		over	3.417				:..	3.28126	619
KIAA1683		over	3.761				:..	3.28126	619
KIF16B		over	2.847				:..	3.28126	619
KIF2B		over	2.11				:..	3.28126	619
KISS1R		over	2.026				:..	3.28126	619
KLC2		over	2.463				:..	3.28126	619
KLHDC10		under	-2.212				:..	3.28126	619
KLHDC4		under	-3.383				:..	3.28126	619
KLHL1		over	2.238				:..	3.28126	619
KLHL26		over	2.511				:..	3.28126	619
KLHL34		over	2.745				:..	3.28126	619
KLHL36		under	-2.059				:..	3.28126	619
KLHL7		under	-2.687				:..	3.28126	619
KLHL9		under	-2.479				:..	3.28126	619
KLK15		over	2.208				:..	3.28126	619
KLK2		over	4.91				:..	3.28126	619
KLK3		over	4.243				:..	3.28126	619
KLK4		over	3.611				:..	3.28126	619
KLK9		over	2.218				:..	3.28126	619
KPNA1		under	-2.498				:..	3.28126	619
KPNA3		under	-2.246				:..	3.28126	619
KRTAP10-4		over	3.762				:..	3.28126	619
KRTAP20-4		over	2.068				:..	3.28126	619
KRTAP21-2		over	2.274				:..	3.28126	619
KRTAP25-1		over	3.489				:..	3.28126	619
KRTAP27-1		over	3.769				:..	3.28126	619
KRTAP6-1		over	2.118				:..	3.28126	619
LAMB4		over	2.437				:..	3.28126	619
LAMP1		under	-3.265				:..	3.28126	619
LCE1D		over	2.406				:..	3.28126	619
LCORL		under	-3.251				:..	3.28126	619
LEMD2		over	2.411				:..	3.28126	619
LEPROTL1		under	-2.588				:..	3.28126	619
LGI1		over	3.324				:..	3.28126	619
LHX3		over	2.102				:..	3.28126	619
LIG3	1	over	3.149				:..	3.28126	619
LINGO3		over	2.97				:..	3.28126	619
LIPJ		over	2.549				:..	3.28126	619
LNX1		over	4.098				:..	3.28126	619
LPA		over	2.41				:..	3.28126	619
LPGAT1		under	-2.004				:..	3.28126	619
LRRC47		over	2.073				:..	3.28126	619
LRRC52		over	2.89				:..	3.28126	619
LRRC71		over	3.294				:..	3.28126	619
LRTM2		over	2.828				:..	3.28126	619
LSM10		under	-3.359				:..	3.28126	619
LTBP3		over	2.005				:..	3.28126	619
LTF		over	2.219				:..	3.28126	619
LUZP2		over	2.526				:..	3.28126	619
LYPD4		over	2.461				:..	3.28126	619
MAGEH1		over	2.086				:..	3.28126	619
MAGI1		over	2.339				:..	3.28126	619
MALAT1		over	2.169				:..	3.28126	619
MAML1		over	2.431				:..	3.28126	619
MAML3		over	2.067				:..	3.28126	619
MAN2A1		under	-2.519				:..	3.28126	619
MANEAL		over	2.04				:..	3.28126	619
MAOA		over	2.139				:..	3.28126	619
MAP1LC3B		under	-4.742				:..	3.28126	619
MAP2K6		over	2.165				:..	3.28126	619
MAP3K11		over	2.89				:..	3.28126	619
MAPK8IP1		over	2.53				:..	3.28126	619
MAPK9		over	3.025				:..	3.28126	619
MARK4		over	2.705				:..	3.28126	619
MASP1		over	2.036				:..	3.28126	619
MAZ		over	2.329				:..	3.28126	619
MBD3L1		over	2.506				:..	3.28126	619
MBD3L5		over	2.511				:..	3.28126	619
MBOAT4		over	2.313				:..	3.28126	619
MCCC1		over	2.386				:..	3.28126	619
MCCC2		over	4.754				:..	3.28126	619
MCF2L		over	2.537				:..	3.28126	619
MCM3AP		over	2.298				:..	3.28126	619
MCTS1		under	-3.103				:..	3.28126	619
MED11		under	-2.031				:..	3.28126	619
MED18		under	-2.05				:..	3.28126	619
MED21		under	-3.034				:..	3.28126	619
MEN1		over	4.055				:..	3.28126	619
MESP1		over	3.641				:..	3.28126	619
METTL12		over	3.218				:..	3.28126	619
METTL16		over	2.995				:..	3.28126	619
MFSD4		over	2.882				:..	3.28126	619
MITD1		under	-3.068				:..	3.28126	619
MIXL1		over	2.258				:..	3.28126	619
MMP27		over	2.058				:..	3.28126	619
MOB1A		under	-3.311				:..	3.28126	619
MOGAT3		over	2.224				:..	3.28126	619
MON1B		under	-2.111				:..	3.28126	619
MORC2		under	-2.409				:..	3.28126	619
MPPE1		under	-3.828				:..	3.28126	619
MRPL1		over	2.849				:..	3.28126	619
MRPL11		over	2.76				:..	3.28126	619
MRPL20		over	2.427				:..	3.28126	619
MRPL49		over	3.619				:..	3.28126	619
MRPL55		under	-4.93				:..	3.28126	619
MRPS10		under	-2.724				:..	3.28126	619
MRPS26		over	3.453				:..	3.28126	619
MS4A12		under	-2.23				:..	3.28126	619
MSH6		under	-2.114				:..	3.28126	619
MTERFD2		over	2.89				:..	3.28126	619
MTHFD2L		under	-2.563				:..	3.28126	619
MTMR9		under	-2.354				:..	3.28126	619
MUM1L1		over	2.328				:..	3.28126	619
MUS81	1	over	2.202				:..	3.28126	619
MUT		over	2.44				:..	3.28126	619
MYBPC1		over	3.33				:..	3.28126	619
MYH13		over	2.373				:..	3.28126	619
MYL2		over	2.067				:..	3.28126	619
MYO6		over	3.127				:..	3.28126	619
MZF1		over	3.416				:..	3.28126	619
N6AMT1		over	4.085				:..	3.28126	619
NAAA		over	2.327				:..	3.28126	619
NAALADL2		over	3.262				:..	3.28126	619
NAGK		under	-3.058				:..	3.28126	619
NANOS3		over	2.455				:..	3.28126	619
NAPA		over	3.28				:..	3.28126	619
NAPB		over	2.82				:..	3.28126	619
NARS2		over	2.301				:..	3.28126	619
NAT1		under	-2.187				:..	3.28126	619
NCDN		over	2.678				:..	3.28126	619
NDRG1		over	3.241				:..	3.28126	619
NDUFS8		over	3.554				:..	3.28126	619
NDUFV1		over	3.019				:..	3.28126	619
NDUFV3		over	3.7				:..	3.28126	619
NETO1		over	3.47				:..	3.28126	619
NFATC3		under	-2.48				:..	3.28126	619
NFE2L2		under	-4.567				:..	3.28126	619
NFIB		over	2.006				:..	3.28126	619
NFIX		over	2.071				:..	3.28126	619
NFU1		over	2.784				:..	3.28126	619
NHLH2		over	2.147				:..	3.28126	619
NHP2		over	2.268				:..	3.28126	619
NIT1		under	-2.425				:..	3.28126	619
NKAP		under	-3.738				:..	3.28126	619
NKX1-2		over	2.905				:..	3.28126	619
NKX2-2		over	2.096				:..	3.28126	619
NKX2-3		over	2.041				:..	3.28126	619
NKX2-6		over	2.592				:..	3.28126	619
NKX3-1		over	3.719				:..	3.28126	619
NMBR		over	2.197				:..	3.28126	619
NMT1		under	-2.826				:..	3.28126	619
NNAT		over	2.029				:..	3.28126	619
NOBOX		over	2.718				:..	3.28126	619
NOL6		over	2.041				:..	3.28126	619
NOL7		under	-4.459				:..	3.28126	619
NOL8		under	-2.667				:..	3.28126	619
NOVA2		over	2.315				:..	3.28126	619
NPAS4		over	3.634				:..	3.28126	619
NPBWR1		over	2.159				:..	3.28126	619
NPDC1		over	2.81				:..	3.28126	619
NPRL2		over	2.356				:..	3.28126	619
NPY		over	3.263				:..	3.28126	619
NR2C2AP		under	-2.327				:..	3.28126	619
NR5A1		over	2.342				:..	3.28126	619
NRAS		under	-2.667				:..	3.28126	619
NRBF2		under	-2.228				:..	3.28126	619
NSUN3		under	-2.78				:..	3.28126	619
NTAN1		under	-3.13				:..	3.28126	619
NUDT16		over	2.136				:..	3.28126	619
NUDT19		over	2.774				:..	3.28126	619
NUMA1		over	2.093				:..	3.28126	619
NUP153		under	-3.858				:..	3.28126	619
NWD1		over	2.566				:..	3.28126	619
NXT2		under	-2.3				:..	3.28126	619
OAZ3		over	2.598				:..	3.28126	619
OCM		over	2.585				:..	3.28126	619
ODF3L2		over	2.967				:..	3.28126	619
OPRD1		over	3.789				:..	3.28126	619
OPRK1		over	2.609				:..	3.28126	619
OR10G9		over	2.268				:..	3.28126	619
OR10W1		over	2.253				:..	3.28126	619
OR11L1		over	2.046				:..	3.28126	619
OR13C8		over	2.13				:..	3.28126	619
OR13J1		over	2.01				:..	3.28126	619
OR14I1		over	3.314				:..	3.28126	619
OR1C1		over	2.749				:..	3.28126	619
OR1I1		over	2.169				:..	3.28126	619
OR1J1		over	2.713				:..	3.28126	619
OR2A12		over	4.343				:..	3.28126	619
OR2AT4		over	2.916				:..	3.28126	619
OR2G2		over	2.459				:..	3.28126	619
OR2M2		over	2.188				:..	3.28126	619
OR2T1		over	2.737				:..	3.28126	619
OR2V2		over	2.327				:..	3.28126	619
OR4C13		under	-2.789				:..	3.28126	619
OR4C3		over	2.937				:..	3.28126	619
OR4D10		over	2.521				:..	3.28126	619
OR4D11		over	2.787				:..	3.28126	619
OR4K2		over	2.241				:..	3.28126	619
OR51D1		over	4.556				:..	3.28126	619
OR52D1		over	2.717				:..	3.28126	619
OR52I1		over	2.434				:..	3.28126	619
OR52K1		over	2.66				:..	3.28126	619
OR5AR1		over	3.622				:..	3.28126	619
OR6B3		over	3.745				:..	3.28126	619
OR6M1		over	2.104				:..	3.28126	619
OR6N2		over	2.186				:..	3.28126	619
OR6X1		over	3.859				:..	3.28126	619
OR7C2		over	3.346				:..	3.28126	619
OR8A1		over	2.634				:..	3.28126	619
OR8S1		over	2.135				:..	3.28126	619
OR9K2		over	4.526				:..	3.28126	619
OSBPL9		under	-3.201				:..	3.28126	619
OVGP1		over	3.656				:..	3.28126	619
OVOL1		over	2.019				:..	3.28126	619
P4HTM		over	2.315				:..	3.28126	619
PAK1IP1		under	-3.466				:..	3.28126	619
PALB2	1	under	-3.094				:..	3.28126	619
PANK4		over	2.131				:..	3.28126	619
PANX3		over	2.406				:..	3.28126	619
PAPD4		under	-2.093				:..	3.28126	619
PATE2		over	2.8				:..	3.28126	619
PAX1		over	2.705				:..	3.28126	619
PAX7		under	-2.022				:..	3.28126	619
PBLD		over	4.713				:..	3.28126	619
PBX4		under	-2.123				:..	3.28126	619
PCDH11X		over	2.729				:..	3.28126	619
PCDHB11		over	2.17				:..	3.28126	619
PCID2		under	-2.777				:..	3.28126	619
PCNXL4		over	2.363				:..	3.28126	619
PDCD2L		over	2.257				:..	3.28126	619
PDCD6		under	-2.71				:..	3.28126	619
PDE4C		over	2.042				:..	3.28126	619
PDE6D		under	-2.852				:..	3.28126	619
PDE9A		over	3.992				:..	3.28126	619
PDHB		over	3.056				:..	3.28126	619
PDIA2		over	2.043				:..	3.28126	619
PDILT		over	2.128				:..	3.28126	619
PEBP1		over	2.638				:..	3.28126	619
PELI1		under	-2.276				:..	3.28126	619
PELI3		over	3.003				:..	3.28126	619
PEX10		over	2.422				:..	3.28126	619
PEX11A		over	2.199				:..	3.28126	619
PEX12		over	2.664				:..	3.28126	619
PFKM		over	2.127				:..	3.28126	619
PFN1		under	-2.073				:..	3.28126	619
PFN3		over	2.317				:..	3.28126	619
PGAM4		over	2.587				:..	3.28126	619
PGLYRP1		over	3.402				:..	3.28126	619
PHF12		over	2.167				:..	3.28126	619
PHF20		over	2.208				:..	3.28126	619
PHF5A		under	-2.552				:..	3.28126	619
PHKG2		under	-2.103				:..	3.28126	619
PHLDB3		over	2.021				:..	3.28126	619
PHYHIP		over	2.742				:..	3.28126	619
PI4KA		over	2.287				:..	3.28126	619
PIBF1		under	-2.834				:..	3.28126	619
PIGP		over	4.29				:..	3.28126	619
PIK3CA		under	-2.62				:..	3.28126	619
PIRT		over	2.651				:..	3.28126	619
PITPNA		over	3.542				:..	3.28126	619
PITPNC1		under	-2.002				:..	3.28126	619
PLA1A		over	3.128				:..	3.28126	619
PLA2G2A		over	2.137				:..	3.28126	619
PLA2G4C		over	4.689				:..	3.28126	619
PLA2G7		over	2.013				:..	3.28126	619
PLCH2		over	2.552				:..	3.28126	619
PLCL2		under	-2.925				:..	3.28126	619
PLIN5		over	2.12				:..	3.28126	619
PLP2		under	-2.376				:..	3.28126	619
PMEPA1		over	3.056				:..	3.28126	619
PMPCB		over	4.356				:..	3.28126	619
PMVK		over	3.171				:..	3.28126	619
PNMAL2		over	2.235				:..	3.28126	619
PNPLA5		over	3.706				:..	3.28126	619
POC1B		under	-2.193				:..	3.28126	619
POC5		under	-2.175				:..	3.28126	619
POLD2		over	3.93				:..	3.28126	619
POLK	1	under	-2.939				:..	3.28126	619
POLR1C		over	2.468				:..	3.28126	619
POLR2I		over	2.14				:..	3.28126	619
POLR2M		over	3.493				:..	3.28126	619
POLR3D		under	-2.007				:..	3.28126	619
POTEC		over	3.962				:..	3.28126	619
PPAP2A		over	3.214				:..	3.28126	619
PPAPDC1B		over	3.588				:..	3.28126	619
PPFIA2		over	2.653				:..	3.28126	619
PPIA		over	2.054				:..	3.28126	619
PPP1R2		under	-2.403				:..	3.28126	619
PPP1R2P9		over	2.14				:..	3.28126	619
PPP2R2D		under	-2.352				:..	3.28126	619
PPP4C		under	-2.372				:..	3.28126	619
PRAC		over	3.521				:..	3.28126	619
PRAM1		over	2.034				:..	3.28126	619
PRB3		over	2.856				:..	3.28126	619
PRKAG3		over	2.231				:..	3.28126	619
PRLH		over	2.612				:..	3.28126	619
PRPF4B		under	-2.705				:..	3.28126	619
PRPF8		over	2.882				:..	3.28126	619
PRR12		over	2.199				:..	3.28126	619
PRR14		under	-2.031				:..	3.28126	619
PRR7		over	2.304				:..	3.28126	619
PRSS37		over	3.107				:..	3.28126	619
PRSS55		over	2.059				:..	3.28126	619
PRUNE2		over	2.678				:..	3.28126	619
PSAPL1		over	2.469				:..	3.28126	619
PSMD10		under	-2.16				:..	3.28126	619
PTCD2		under	-2.548				:..	3.28126	619
PTCHD2		over	2.343				:..	3.28126	619
PTH		over	3.64				:..	3.28126	619
PTPN3		over	2.59				:..	3.28126	619
PYGO2		over	4.472				:..	3.28126	619
PYROXD1		under	-3.052				:..	3.28126	619
QKI		under	-2.356				:..	3.28126	619
QSER1		under	-2.487				:..	3.28126	619
RAB11A		over	3.84				:..	3.28126	619
RAB11FIP4		over	2.461				:..	3.28126	619
RAB12		under	-2.886				:..	3.28126	619
RAB17		over	2.045				:..	3.28126	619
RAB1B		over	3.725				:..	3.28126	619
RAB4A		over	2.332				:..	3.28126	619
RAB5C		under	-2.372				:..	3.28126	619
RABL2B		under	-2.396				:..	3.28126	619
RAD23B	1	over	3.623				:..	3.28126	619
RAI2		over	3.129				:..	3.28126	619
RALGDS		over	2.379				:..	3.28126	619
RAMP1		over	2.28				:..	3.28126	619
RAMP3		over	2.831				:..	3.28126	619
RANBP9		under	-4.838				:..	3.28126	619
RAP1GAP		over	2.52				:..	3.28126	619
RAP1GDS1		under	-2.209				:..	3.28126	619
RAP2C		under	-4.375				:..	3.28126	619
RASA1		under	-2.487				:..	3.28126	619
RAX2		over	2.274				:..	3.28126	619
RBKS		under	-2.078				:..	3.28126	619
RBM27		under	-2.23				:..	3.28126	619
RBM4B		over	2.461				:..	3.28126	619
RELA		over	2.091				:..	3.28126	619
RELL2		over	2.014				:..	3.28126	619
REM1		over	2.491				:..	3.28126	619
RERE		over	2.875				:..	3.28126	619
REXO2		over	3.765				:..	3.28126	619
RFPL2		over	3.133				:..	3.28126	619
RFX6		over	2.089				:..	3.28126	619
RGL2		over	2.722				:..	3.28126	619
RGS11		over	2.765				:..	3.28126	619
RHBDD3		over	2.479				:..	3.28126	619
RIC3		over	2.229				:..	3.28126	619
RING1		over	2.279				:..	3.28126	619
RIOK1		under	-2.564				:..	3.28126	619
RIT2		over	2.027				:..	3.28126	619
RNASE11		over	2.308				:..	3.28126	619
RNASEH2C		over	2.982				:..	3.28126	619
RNF111		under	-2.294				:..	3.28126	619
RNF113A		under	-2.193				:..	3.28126	619
RNF216		under	-2.413				:..	3.28126	619
RPL10L		over	2.377				:..	3.28126	619
RPL13A		over	2.109				:..	3.28126	619
RPL14		over	2.698				:..	3.28126	619
RPL15		over	2.654				:..	3.28126	619
RPL18		over	2.28				:..	3.28126	619
RPL22		over	3.339				:..	3.28126	619
RPL35		over	2.409				:..	3.28126	619
RPL37		over	2.589				:..	3.28126	619
RPL41		over	2.18				:..	3.28126	619
RPS18		over	2.353				:..	3.28126	619
RPS20		over	2.491				:..	3.28126	619
RPS5		over	2.801				:..	3.28126	619
RPS6		over	2.238				:..	3.28126	619
RPS6KB2		over	3.525				:..	3.28126	619
RPUSD1		over	2.074				:..	3.28126	619
RPUSD4		over	2.06				:..	3.28126	619
RRH		over	2.041				:..	3.28126	619
RRP1		over	2.188				:..	3.28126	619
RSU1		under	-2.541				:..	3.28126	619
RTP1		over	2.154				:..	3.28126	619
RUNDC3B		over	2.094				:..	3.28126	619
RXFP4		over	2.216				:..	3.28126	619
RXRG		over	2.061				:..	3.28126	619
SAC3D1		over	2.613				:..	3.28126	619
SAMD13		over	3.194				:..	3.28126	619
SAMD9		under	-2.158				:..	3.28126	619
SAP30L		under	-2.172				:..	3.28126	619
SART1		over	2.194				:..	3.28126	619
SBF1		under	-2.125				:..	3.28126	619
SBK2		over	2.861				:..	3.28126	619
SCAMP5		over	3.022				:..	3.28126	619
SCAND3		over	2.501				:..	3.28126	619
SCARA5		over	2.388				:..	3.28126	619
SCARB2		over	2.429				:..	3.28126	619
SCGB1D2		over	2.309				:..	3.28126	619
SCGB2A1		over	2.033				:..	3.28126	619
SCGN		over	2.372				:..	3.28126	619
SCMH1		over	2.628				:..	3.28126	619
SCYL1		over	2.973				:..	3.28126	619
SDR9C7		over	2.689				:..	3.28126	619
SEC11A		over	2.181				:..	3.28126	619
SEC22C		over	3.59				:..	3.28126	619
SEPHS2		under	-2.366				:..	3.28126	619
SERPINA7		over	3.482				:..	3.28126	619
SERTAD1		under	-2.572				:..	3.28126	619
SESN2		under	-2.187				:..	3.28126	619
SF1		over	2.747				:..	3.28126	619
SF3B2		over	2.636				:..	3.28126	619
SFTPA2		over	3.046				:..	3.28126	619
SFXN2		over	2.932				:..	3.28126	619
SGTB		under	-2.444				:..	3.28126	619
SH3BGRL		under	-2.316				:..	3.28126	619
SH3GLB1		under	-2.502				:..	3.28126	619
SH3RF1		over	4.35				:..	3.28126	619
SI		over	2.32				:..	3.28126	619
SIM1		over	2.138				:..	3.28126	619
SIM2		over	4.613				:..	3.28126	619
SIPA1L3		over	4.15				:..	3.28126	619
SKP1		over	2.696				:..	3.28126	619
SLC11A2		over	2.183				:..	3.28126	619
SLC16A10		over	2.222				:..	3.28126	619
SLC17A4		over	4.315				:..	3.28126	619
SLC19A2		over	2.563				:..	3.28126	619
SLC22A10		over	3.136				:..	3.28126	619
SLC22A23		over	3.052				:..	3.28126	619
SLC25A10		over	2.055				:..	3.28126	619
SLC25A18		over	2.365				:..	3.28126	619
SLC25A45		over	3.341				:..	3.28126	619
SLC25A47		over	2.684				:..	3.28126	619
SLC25A6		over	2.57				:..	3.28126	619
SLC26A1		over	3.896				:..	3.28126	619
SLC29A2		over	2.708				:..	3.28126	619
SLC30A2		over	2.421				:..	3.28126	619
SLC30A4		over	2.205				:..	3.28126	619
SLC30A7		under	-2.811				:..	3.28126	619
SLC35B3		under	-2.755				:..	3.28126	619
SLC35E2		over	2.397				:..	3.28126	619
SLC38A11		over	3.245				:..	3.28126	619
SLC38A9		under	-3.842				:..	3.28126	619
SLC39A10		under	-2.078				:..	3.28126	619
SLC39A11		under	-2.193				:..	3.28126	619
SLC39A12		over	2.303				:..	3.28126	619
SLC39A6		over	2.085				:..	3.28126	619
SLC3A1		over	2.234				:..	3.28126	619
SLC3A2		under	-2.159				:..	3.28126	619
SLC44A4		over	2.709				:..	3.28126	619
SLC45A3		over	4.505				:..	3.28126	619
SLC46A1		over	3.061				:..	3.28126	619
SLC4A10		over	2.005				:..	3.28126	619
SLC4A1AP		under	-2.387				:..	3.28126	619
SLC5A2		over	3.152				:..	3.28126	619
SLC6A12		over	2.058				:..	3.28126	619
SLC6A17		over	2.164				:..	3.28126	619
SLC7A2		over	2.209				:..	3.28126	619
SLC7A6OS		under	-3.235				:..	3.28126	619
SLC8A2		over	2.202				:..	3.28126	619
SLC9A2		over	2.038				:..	3.28126	619
SLC9A6		under	-2.581				:..	3.28126	619
SLTM		under	-3.131				:..	3.28126	619
SLU7		under	-2.125				:..	3.28126	619
SMAD5-AS1		over	2.058				:..	3.28126	619
SMARCE1		over	2.157				:..	3.28126	619
SMC1A		under	-2.095				:..	3.28126	619
SMC5		under	-2.843				:..	3.28126	619
SMC6		under	-2.899				:..	3.28126	619
SMG1	1	under	-2.385				:..	3.28126	619
SMNDC1		under	-2.018				:..	3.28126	619
SMPDL3A		over	2.265				:..	3.28126	619
SMYD1		over	2.318				:..	3.28126	619
SNAP47		under	-4.147				:..	3.28126	619
SNAPC2		over	3.389				:..	3.28126	619
SNAPC4		over	2.607				:..	3.28126	619
SNRNP48		under	-3.507				:..	3.28126	619
SON		over	2.087				:..	3.28126	619
SPACA7		over	2.244				:..	3.28126	619
SPANXN3		over	2.996				:..	3.28126	619
SPATA20		over	2.167				:..	3.28126	619
SPATA8		under	-2.446				:..	3.28126	619
SPCS3		under	-2.451				:..	3.28126	619
SPDEF		over	2.569				:..	3.28126	619
SPG7		under	-2.283				:..	3.28126	619
SPON2		over	4.561				:..	3.28126	619
SPP2		over	2.791				:..	3.28126	619
SPRN		over	2.325				:..	3.28126	619
SPRTN		under	-2.177				:..	3.28126	619
SPRYD4		over	2.024				:..	3.28126	619
SPTBN4		over	2.241				:..	3.28126	619
SPTLC1		under	-2.597				:..	3.28126	619
SRA1		under	-2.206				:..	3.28126	619
SRC		over	2.838				:..	3.28126	619
SSR1		under	-3.578				:..	3.28126	619
SSSCA1		over	2.141				:..	3.28126	619
SSTR1		over	2.075				:..	3.28126	619
SSX3		over	2.532				:..	3.28126	619
ST13		over	2.221				:..	3.28126	619
ST7		over	3.102				:..	3.28126	619
STARD3NL		over	2.002				:..	3.28126	619
STAT3		under	-2.244				:..	3.28126	619
STEAP1		over	2.503				:..	3.28126	619
STEAP2		over	3.524				:..	3.28126	619
STK38		under	-2.395				:..	3.28126	619
STK38L		under	-2.249				:..	3.28126	619
STRN4		over	3.6				:..	3.28126	619
STX4		under	-2.216				:..	3.28126	619
STYK1		over	2.597				:..	3.28126	619
SUOX		over	2.929				:..	3.28126	619
SURF2		over	3.474				:..	3.28126	619
SUV420H1		over	3.85				:..	3.28126	619
SUV420H2		over	2.049				:..	3.28126	619
SYT7		over	2.431				:..	3.28126	619
TAF12		under	-2.98				:..	3.28126	619
TAF15		over	3.536				:..	3.28126	619
TAF1B		under	-2.957				:..	3.28126	619
TAF3		under	-2.275				:..	3.28126	619
TAGLN2		under	-2.182				:..	3.28126	619
TAZ		under	-2.031				:..	3.28126	619
TBC1D3P2		over	2.044				:..	3.28126	619
TBC1D7		under	-3.936				:..	3.28126	619
TBC1D9B		over	3.307				:..	3.28126	619
TBCCD1		under	-2.408				:..	3.28126	619
TBL1Y		over	2.075				:..	3.28126	619
TBL3		under	-2.388				:..	3.28126	619
TBR1		over	2.059				:..	3.28126	619
TBX1		over	2.014				:..	3.28126	619
TBX3		over	2.175				:..	3.28126	619
TCEA3		over	3.666				:..	3.28126	619
TCF25		under	-2.137				:..	3.28126	619
TCTE1		over	2.247				:..	3.28126	619
TDG		over	2.368				:..	3.28126	619
TDRD1		over	3.743				:..	3.28126	619
TDRKH		over	2.131				:..	3.28126	619
TEKT1		over	2.22				:..	3.28126	619
TERF2		under	-3.968				:..	3.28126	619
TESK2		over	2.997				:..	3.28126	619
TEX33		over	2.171				:..	3.28126	619
THEM5		over	2.516				:..	3.28126	619
THRB		over	2.597				:..	3.28126	619
TIGD5		over	2.955				:..	3.28126	619
TIMM13		over	2.5				:..	3.28126	619
TIMM8B		over	2.066				:..	3.28126	619
TLCD1		over	2.568				:..	3.28126	619
TLE3		over	2.06				:..	3.28126	619
TLX1		over	2.002				:..	3.28126	619
TM4SF20		over	2.002				:..	3.28126	619
TM7SF2		over	4.895				:..	3.28126	619
TM9SF3		over	2.155				:..	3.28126	619
TMC3		over	2.573				:..	3.28126	619
TMCO3		under	-2.212				:..	3.28126	619
TMCO4		over	2.149				:..	3.28126	619
TMED4		over	2.758				:..	3.28126	619
TMED5		under	-2.144				:..	3.28126	619
TMEFF2		over	2.764				:..	3.28126	619
TMEM107		under	-3.363				:..	3.28126	619
TMEM115		over	2.208				:..	3.28126	619
TMEM129		over	2.974				:..	3.28126	619
TMEM134		over	3.145				:..	3.28126	619
TMEM141		over	2.067				:..	3.28126	619
TMEM14C		under	-3.641				:..	3.28126	619
TMEM167A		under	-2.107				:..	3.28126	619
TMEM184A		over	2.134				:..	3.28126	619
TMEM192		over	2.23				:..	3.28126	619
TMEM206		under	-2.615				:..	3.28126	619
TMEM235		over	2.615				:..	3.28126	619
TMEM240		over	2.767				:..	3.28126	619
TMEM25		over	2.257				:..	3.28126	619
TMEM45B		over	2.432				:..	3.28126	619
TMEM63C		over	2.436				:..	3.28126	619
TMEM68		over	2.024				:..	3.28126	619
TMLHE		under	-2.67				:..	3.28126	619
TMPRSS2	1	over	2.76				:..	3.28126	619
TMPRSS9		over	2.166				:..	3.28126	619
TMSB10		under	-2.447				:..	3.28126	619
TNFAIP8		under	-2.059				:..	3.28126	619
TNPO1		under	-2.503				:..	3.28126	619
TOM1L1		over	2.749				:..	3.28126	619
TOR1AIP2		under	-2.426				:..	3.28126	619
TP53INP1		over	2.735				:..	3.28126	619
TP53TG1		over	2.043				:..	3.28126	619
TPD52		over	2.146				:..	3.28126	619
TPM4		under	-2.088				:..	3.28126	619
TPST2		under	-2.078				:..	3.28126	619
TRADD		under	-2.037				:..	3.28126	619
TRAF7		under	-2.442				:..	3.28126	619
TRIM11		under	-3.631				:..	3.28126	619
TRIM14		over	2.57				:..	3.28126	619
TRIM36		over	2.378				:..	3.28126	619
TRMT1		under	-2.09				:..	3.28126	619
TRPC7		over	2.103				:..	3.28126	619
TRPM7		under	-2.607				:..	3.28126	619
TRPM8		over	2.129				:..	3.28126	619
TRUB2		over	2.011				:..	3.28126	619
TSFM		over	2.486				:..	3.28126	619
TSPAN16		over	3.09				:..	3.28126	619
TTC1		under	-2.501				:..	3.28126	619
TTC12		over	2.68				:..	3.28126	619
TTC18		over	3.108				:..	3.28126	619
TTC37		over	4.609				:..	3.28126	619
TTC6		over	2.526				:..	3.28126	619
TTR		over	2.375				:..	3.28126	619
TUB		over	2.396				:..	3.28126	619
TUBE1		under	-2.342				:..	3.28126	619
TUBGCP3		under	-2.947				:..	3.28126	619
TUSC1		over	2.908				:..	3.28126	619
TYK2		under	-2.799				:..	3.28126	619
UBAP2		over	2.188				:..	3.28126	619
UBE2A	1	under	-5.143				:..	3.28126	619
UBE2D1		under	-2.475				:..	3.28126	619
UBE2D4		over	2.068				:..	3.28126	619
UBE2E1		over	2.098				:..	3.28126	619
UBE2G2		over	2.05				:..	3.28126	619
UBE2J2		over	2.008				:..	3.28126	619
UBL5		under	-2.264				:..	3.28126	619
UBLCP1		under	-2.036				:..	3.28126	619
UBN1		under	-2.133				:..	3.28126	619
UBXN11		over	2.475				:..	3.28126	619
UBXN2A		under	-2.358				:..	3.28126	619
UCMA		over	3.336				:..	3.28126	619
UFM1		under	-2.007				:..	3.28126	619
UGP2		under	-2.33				:..	3.28126	619
UGT2B10		over	2.305				:..	3.28126	619
UGT2B28		over	2.132				:..	3.28126	619
UGT2B4		over	2.787				:..	3.28126	619
UNC119B		over	2.823				:..	3.28126	619
UNC45A		over	2.335				:..	3.28126	619
UNQ1887		over	2.625				:..	3.28126	619
UPF3B		under	-2.014				:..	3.28126	619
USH1G		over	2.078				:..	3.28126	619
USP14		over	2.12				:..	3.28126	619
USP19		over	2.171				:..	3.28126	619
USP39		under	-2.052				:..	3.28126	619
USP54		over	2.57				:..	3.28126	619
VASP		under	-2.399				:..	3.28126	619
VKORC1L1		over	2.836				:..	3.28126	619
VPS37A		under	-2.141				:..	3.28126	619
VPS52		over	3.028				:..	3.28126	619
VSTM2L		over	2.585				:..	3.28126	619
VSX2		over	2.361				:..	3.28126	619
VWA1		over	2.059				:..	3.28126	619
VWA2		over	2.431				:..	3.28126	619
WASF3		over	2.468				:..	3.28126	619
WDR24		over	2.979				:..	3.28126	619
WDR38		over	2.122				:..	3.28126	619
WDR44		under	-3.191				:..	3.28126	619
WDR53		under	-3.875				:..	3.28126	619
WDR73		over	2.233				:..	3.28126	619
WISP3		under	-2.103				:..	3.28126	619
WNK2		over	2.131				:..	3.28126	619
WNT10B		over	2.198				:..	3.28126	619
WNT2		over	3.58				:..	3.28126	619
WNT8B		over	2.073				:..	3.28126	619
YIF1A		over	2.886				:..	3.28126	619
YTHDC1		over	2.32				:..	3.28126	619
YWHAE		over	2.684				:..	3.28126	619
YWHAH		under	-2.233				:..	3.28126	619
ZBTB10		over	2.289				:..	3.28126	619
ZBTB16		over	2.638				:..	3.28126	619
ZBTB33		under	-2.429				:..	3.28126	619
ZBTB42		over	3.172				:..	3.28126	619
ZBTB7B		over	2.832				:..	3.28126	619
ZBTB8OS		under	-2.098				:..	3.28126	619
ZDHHC6		under	-2.084				:..	3.28126	619
ZFP1		under	-3.06				:..	3.28126	619
ZFYVE20		over	2.323				:..	3.28126	619
ZMYND8		over	2.549				:..	3.28126	619
ZNF192		over	2.733				:..	3.28126	619
ZNF226		over	2.368				:..	3.28126	619
ZNF233		over	2.947				:..	3.28126	619
ZNF24		over	2.17				:..	3.28126	619
ZNF267		under	-2.221				:..	3.28126	619
ZNF30		over	3.453				:..	3.28126	619
ZNF324		under	-2.358				:..	3.28126	619
ZNF324B		over	2.112				:..	3.28126	619
ZNF331		over	2.952				:..	3.28126	619
ZNF350		over	5.123				:..	3.28126	619
ZNF365		over	2.031				:..	3.28126	619
ZNF385B		over	3.567				:..	3.28126	619
ZNF432		over	2.423				:..	3.28126	619
ZNF462		over	2.123				:..	3.28126	619
ZNF483		over	2.067				:..	3.28126	619
ZNF491		over	2.163				:..	3.28126	619
ZNF497		over	2.206				:..	3.28126	619
ZNF502		over	2.237				:..	3.28126	619
ZNF503		over	2.608				:..	3.28126	619
ZNF517		over	3.345				:..	3.28126	619
ZNF541		over	2.357				:..	3.28126	619
ZNF544		over	2.547				:..	3.28126	619
ZNF552		over	2.351				:..	3.28126	619
ZNF573		over	2.469				:..	3.28126	619
ZNF577		over	4.758				:..	3.28126	619
ZNF598		under	-2.215				:..	3.28126	619
ZNF606		over	2.047				:..	3.28126	619
ZNF610		over	3.116				:..	3.28126	619
ZNF613		over	4.354				:..	3.28126	619
ZNF614		over	4.392				:..	3.28126	619
ZNF615		over	4.46				:..	3.28126	619
ZNF649		over	2.214				:..	3.28126	619
ZNF655		under	-2.036				:..	3.28126	619
ZNF677		over	2.497				:..	3.28126	619
ZNF684		under	-2.055				:..	3.28126	619
ZNF697		over	2.685				:..	3.28126	619
ZNF740		over	2.015				:..	3.28126	619
ZNF761		over	2.277				:..	3.28126	619
ZNF784		over	2.333				:..	3.28126	619
ZNF814		over	2.287				:..	3.28126	619
ZNF837		over	3.621				:..	3.28126	619
ZNHIT2		over	3.567				:..	3.28126	619
ZNRF1		under	-2.148				:..	3.28126	619
ZSCAN22		over	2.262				:..	3.28126	619

## Sheet: 22Rv1
Gene	Overlap	Expression	Expr Level (Z-Score)	CN Type	Minor Allele	Copy Number	Copy Number Segment Position	Average Ploidy	Study Id	CNV Id
				loss	0	0	Y:12131487..12267477	2.03909	619	7894234															ABL1
RPS4Y2		normal	0.261	loss	0	0	Y:20719031..20785703	2.03909	619	7897294															AR
				loss	0	0	Y:15999351..16007661	2.03909	619	7900299															ATAD5
				loss	0	0	Y:16492945..16521888	2.03909	619	7900307															ATM
				loss	0	0	Y:7965296..8039872	2.03909	619	7904881															ATR
				loss	0	0	4:68395347..68439222	2.03909	619	7910874															AURORA
				loss	0	0	Y:9810942..9857578	2.03909	619	7914905															BAP1
				loss	0	0	Y:11988879..12073019	2.03909	619	7914969															BARD1
BPY2B				gain	3	14	Y:24511040..25357948	2.03909	619	7915378															BLM
BPY2C				gain	3	14	Y:24511040..25357948	2.03909	619	7915378															BRCA1
DAZ3				gain	3	14	Y:24511040..25357948	2.03909	619	7915378															BRCA2
DAZ4				gain	3	14	Y:24511040..25357948	2.03909	619	7915378															BRCC3
				loss	0	0	Y:18642536..18674482	2.03909	619	7917328															BRIP1
				loss	0	0	Y:56830806..56831376	2.03909	619	7917837															CDC14B
				loss	0	0	Y:19233930..19367075	2.03909	619	7924693															CDK12
XKR6		normal	0.909	loss	0	0	8:11153220..11153316	2.03909	619	7928399															CDK5
CDY2B				gain	0	7	Y:17505786..17985766	2.03909	619	7929028															CDK7
				loss	0	0	Y:7204745..7214997	2.03909	619	7934552															CHD1
				gain	0	14	Y:9688306..9796257	2.03909	619	7936297															CHEK1
				loss	0	0	Y:14325798..14385996	2.03909	619	7939380															CHEK2
				loss	0	0	Y:20811136..20896316	2.03909	619	7939386															DDB1
TSPY2				gain	0	8	Y:6228654..6505424	2.03909	619	7946914															DMC1
				loss	0	0	Y:12931860..13077999	2.03909	619	7950920															DNASE1L2
CDY1				gain	0	5	Y:25361889..26246331	2.03909	619	7951345															DNMT3A
				gain	0	5	Y:8507535..8630116	2.03909	619	7968967															DUT
				loss	0	0	Y:12673640..12685538	2.03909	619	7971079															EME1
				gain	0	5	Y:14092037..14110951	2.03909	619	7971082															EME2
				loss	0	0	Y:15624312..15822151	2.03909	619	7975038															ERCC1
				loss	0	0	Y:8778729..8965185	2.03909	619	7977330															ERCC4
				gain	0	10	Y:18046979..18177300	2.03909	619	7979174															ERCC8
				loss	0	0	Y:14071335..14091100	2.03909	619	7985484															ERG
				gain	0	5	Y:20789946..20811053	2.03909	619	7993269															ESCO1
				gain	0	5	Y:15610922..15623976	2.03909	619	7999124															ESCO2
				loss	0	0	Y:6966595..6990264	2.03909	619	8001732															ETV1
				loss	0	0	Y:12571674..12620084	2.03909	619	8008297															EWSR1
TBL1Y		normal	0.577	gain	0	6	Y:6991061..7202078	2.03909	619	8009489															FAAP20
BPY2				gain	0	7	Y:22739589..24504309	2.03909	619	8020456															FAAP24
CDY1B				gain	0	7	Y:22739589..24504309	2.03909	619	8020456															FAM175A
DAZ1				gain	0	7	Y:22739589..24504309	2.03909	619	8020456															FANCA
DAZ1_ENST00000382510				gain	0	7	Y:22739589..24504309	2.03909	619	8020456															FANCB
DAZ2				gain	0	7	Y:22739589..24504309	2.03909	619	8020456															FANCC
				loss	0	0	Y:18179054..18235824	2.03909	619	8021742															FANCD2
				gain	0	14	Y:18245808..18481206	2.03909	619	8029469															FANCE
RBMY1A1				gain	0	7	Y:21491462..21603764	2.03909	619	8030207															FANCF
RBMY1B				gain	0	7	Y:21491462..21603764	2.03909	619	8030207															FANCG
				loss	0	0	Y:12516577..12534995	2.03909	619	8031427															FANCI
				loss	0	0	Y:22203017..22288447	2.03909	619	8042218															FANCL
				loss	0	0	Y:7391167..7458370	2.03909	619	8043968															FANCM
				gain	0	6	Y:16009720..16054580	2.03909	619	8054679															FEN1
				gain	0	5	Y:12621092..12670921	2.03909	619	8058016															FLI1
				loss	0	0	Y:9655931..9688136	2.03909	619	8062249															G2E3
CYorf17				loss	0	0	Y:21250182..21491357	2.03909	619	8071011															GADD45A
				loss	0	0	Y:8065578..8326396	2.03909	619	8085599															GEN1
NLGN4Y		normal	-0.348	loss	0	0	Y:14604757..14648669	2.03909	619	8086011															GIYD1
NLGN4Y_ENST00000297967				loss	0	0	Y:14604757..14648669	2.03909	619	8086011															GIYD2
NLGN4Y_ENST00000382868				loss	0	0	Y:14604757..14648669	2.03909	619	8086011															GTF2H3
				loss	0	0	Y:21604269..21627951	2.03909	619	8088041															HELLS
				gain	0	6	Y:19043222..19233629	2.03909	619	8093866															HUS1
				loss	0	0	Y:56856173..56856315	2.03909	619	8104759															INIP
TMSB4Y		normal	-0.219	loss	0	0	Y:13571913..13706529	2.03909	619	8119360															INO80D
				loss	0	0	Y:16054835..16057727	2.03909	619	8156016															IPMK
				loss	0	0	4:10212536..10229875	2.03909	619	8156413															KAT5
				loss	0	0	Y:14111191..14280383	2.03909	619	8158917															LIG3
				gain	0	8	Y:8970455..9028390	2.03909	619	8161822															LIG4
				loss	0	0	Y:7651490..7688939	2.03909	619	8163704															MAD2L2
VCY				gain	0	5	Y:14008989..14071210	2.03909	619	8169312															MAPK12
RBMY1F				gain	0	6	Y:22107775..22198535	2.03909	619	8169318															MCM2
				loss	0	0	Y:22731762..22738896	2.03909	619	8169323															MCM3
				loss	0	0	Y:18918821..19039538	2.03909	619	8185501															MCM6
				loss	0	0	Y:7907207..7914111	2.03909	619	8187460															MDC1
				loss	0	0	7:155066..158627	2.03909	619	8188890															miR-103
				gain	0	8	Y:7917374..7964846	2.03909	619	8189309															miR-107
				loss	0	0	3:130047744..130087394	2.03909	619	8201324															miR-222
				loss	0	0	Y:56871378..56871739	2.03909	619	8202079															miR-506
				loss	0	0	Y:15568243..15609534	2.03909	619	8205828															miR-9
				loss	0	0	Y:14882150..15123305	2.03909	619	8209504															MMS22L
GALNT7		over	3.782	loss	0	0	4:173232946..173307514	2.03909	619	8209906															MNAT1
				gain	0	5	Y:16139474..16491573	2.03909	619	8211808															MND1
A1CF		over	2.079				:..	2.03909	619																MRE11A
ABCF1		under	-3.563				:..	2.03909	619																MSH3
ABHD1		over	2.13				:..	2.03909	619																MUM1
ABHD10		over	2.285				:..	2.03909	619																MUS81
ABI3BP		under	-2.035				:..	2.03909	619																NAMPT
ABRACL		over	2.498				:..	2.03909	619																NAP1L1
ACADL		over	4.287				:..	2.03909	619																NBN
ACBD5		over	2.072				:..	2.03909	619																ORC1L
ACCN3		over	2.076				:..	2.03909	619																ORC5L
ACOT9		under	-2.529				:..	2.03909	619																PALB2
ACRV1		over	3.491				:..	2.03909	619																PAPD7
ACSM3		over	2.024				:..	2.03909	619																PARP1
ADAP1		under	-2.441				:..	2.03909	619																PLK3
ADCY6		over	2.152				:..	2.03909	619																PNKP
ADH1A		over	2.124				:..	2.03909	619																POLB
ADH1B		over	3.466				:..	2.03909	619																POLD3
ADIPOQ		under	-2.041				:..	2.03909	619																POLH
ADRA2A		over	3.492				:..	2.03909	619																POLK
ADSSL1		over	2.499				:..	2.03909	619																POLM
AFF3		over	2.987				:..	2.03909	619																POLQ
AGAP2		over	4.145				:..	2.03909	619																POLR2F
AGPS		under	-2.589				:..	2.03909	619																PRMT6
AIMP1		over	3.719				:..	2.03909	619																PSMC3IP
AKAP9		over	3.71				:..	2.03909	619																PTEN
AKIRIN1		under	-2.13				:..	2.03909	619																RAD21
AKIRIN2		under	-2.787				:..	2.03909	619																RAD23B
ALB		over	2.998				:..	2.03909	619																RAD50
ALCAM		over	2.392				:..	2.03909	619																RAD51
ALDH3A2		over	3.86				:..	2.03909	619																RAD51B
ALDH6A1		over	2.111				:..	2.03909	619																RAD51C
ALG1		over	2.194				:..	2.03909	619																RAD51D
AMBP		over	2.093				:..	2.03909	619																RAD52
AMD1		over	3.77				:..	2.03909	619																RAD54B
AMHR2		over	2.429				:..	2.03909	619																RAD54L
ANGPTL4		over	2.351				:..	2.03909	619																RBBP8
ANKIB1		over	2.002				:..	2.03909	619																RECQL4
ANKRD16		over	2.748				:..	2.03909	619																REV3L
ANXA2		under	-2.726				:..	2.03909	619																RFC2
AP1AR		over	2.09				:..	2.03909	619																RNF168
APLN		over	3.704				:..	2.03909	619																RPA1
APMAP		under	-2.651				:..	2.03909	619																RRM1
APOA2		under	-2.093				:..	2.03909	619																RRM2B
APOBEC2		under	-2.798				:..	2.03909	619																SEM1
APTX		over	3.394				:..	2.03909	619																SHPRH
AQP11		under	-2.37				:..	2.03909	619																SLX4
AR	1	over	4.466				:..	2.03909	619																SMARCA2
ARF1		over	2.796				:..	2.03909	619																SMARCA5
ARFIP2		over	2.01				:..	2.03909	619																SMARCAL1
ARHGEF37		over	2.402				:..	2.03909	619																SMC3
ARID3C		under	-4.418				:..	2.03909	619																SMG1
ARL1		over	3.744				:..	2.03909	619																SPO11
ARL13A		under	-2.296				:..	2.03909	619																SPOP
ARL5A		under	-2.952				:..	2.03909	619																SSRP1
ART3		under	-2.022				:..	2.03909	619																STK36
ASH1L		over	2.073				:..	2.03909	619																SUMO1
ASXL1		under	-3.029				:..	2.03909	619																TEX11
ATF2		under	-3.142				:..	2.03909	619																TIMELESS
ATL3		over	2.295				:..	2.03909	619																TMPRSS2
ATOH7		over	3.042				:..	2.03909	619																TOP2B
ATP12A		over	2.053				:..	2.03909	619																TOP3A
ATP1B3		under	-2.288				:..	2.03909	619																TOPBP1
ATP5B		over	2.364				:..	2.03909	619																TP53BP1
ATP6V0B		over	2.435				:..	2.03909	619																TTDN1
ATP6V0E2		over	2.673				:..	2.03909	619																UBA1
ATP6V1E2		under	-2.292				:..	2.03909	619																UBE2A
ATPAF1		over	2.904				:..	2.03909	619																UBE2N
ATPIF1		over	2.603				:..	2.03909	619																UNG
ATXN2		over	2.1				:..	2.03909	619																USP1
ATXN2L		under	-2.713				:..	2.03909	619																USP10
ATXN7L3B		over	2.313				:..	2.03909	619																USP7
AURKA		under	-2.029				:..	2.03909	619																WRN
BAG1		over	2.36				:..	2.03909	619																XAB2
BAK1		under	-2.101				:..	2.03909	619																XRCC2
BARX2		under	-2.236				:..	2.03909	619																XRCC3
BBS10		over	2.154				:..	2.03909	619																XRCC4
BBS4		over	2.461				:..	2.03909	619																XRCC6
BCDIN3D		over	2.866				:..	2.03909	619																ZSWIM7
BCOR		over	2.258				:..	2.03909	619
BDP1		over	2.251				:..	2.03909	619
BEX2		over	2.456				:..	2.03909	619
BID		under	-2.871				:..	2.03909	619
BMP2		over	2.223				:..	2.03909	619
BMPER		under	-2.333				:..	2.03909	619
BOD1L2		over	2.069				:..	2.03909	619
BRWD3		under	-2.693				:..	2.03909	619
BTBD9		over	2.206				:..	2.03909	619
BTN3A3		under	-2.063				:..	2.03909	619
C10orf118		over	2.167				:..	2.03909	619
C11orf48		under	-2.533				:..	2.03909	619
C11orf84		under	-2.534				:..	2.03909	619
C12orf29		over	2.225				:..	2.03909	619
C12orf55		under	-2.556				:..	2.03909	619
C12orf56		over	2.335				:..	2.03909	619
C12orf57		over	2.296				:..	2.03909	619
C14orf1		over	3.628				:..	2.03909	619
C15orf41		under	-2.335				:..	2.03909	619
C16orf55		over	3.467				:..	2.03909	619
C17orf107		over	2.439				:..	2.03909	619
C17orf59		over	2.188				:..	2.03909	619
C19orf40		under	-2.405				:..	2.03909	619
C19orf45		over	3.197				:..	2.03909	619
C19orf48		over	3.035				:..	2.03909	619
C19orf60		over	2.055				:..	2.03909	619
C1R		under	-2.165				:..	2.03909	619
C1orf116		over	2.66				:..	2.03909	619
C1orf122		over	2.788				:..	2.03909	619
C1orf131		over	2.957				:..	2.03909	619
C1orf170		under	-2.898				:..	2.03909	619
C1orf210		over	2.229				:..	2.03909	619
C1orf229		over	2.43				:..	2.03909	619
C1orf35		over	3.763				:..	2.03909	619
C1orf51		over	2.061				:..	2.03909	619
C1orf87		over	2.006				:..	2.03909	619
C20orf194		under	-2.275				:..	2.03909	619
C22orf32		over	2.108				:..	2.03909	619
C22orf34		over	2.054				:..	2.03909	619
C5		over	2.433				:..	2.03909	619
C5orf55		over	2.076				:..	2.03909	619
C5orf63		over	3.018				:..	2.03909	619
C6orf226		over	3.19				:..	2.03909	619
C6orf52		over	2.911				:..	2.03909	619
C7orf63		over	3.234				:..	2.03909	619
C8orf40		over	2.317				:..	2.03909	619
C9orf114		over	2.06				:..	2.03909	619
C9orf66		over	4.389				:..	2.03909	619
CA10		over	2.071				:..	2.03909	619
CACNB2		over	2.229				:..	2.03909	619
CADM2		over	3.299				:..	2.03909	619
CALCA		over	2.237				:..	2.03909	619
CALM3		over	2.07				:..	2.03909	619
CAMK2N2		over	2.483				:..	2.03909	619
CARHSP1		under	-2.481				:..	2.03909	619
CBLN4		over	2.663				:..	2.03909	619
CC2D1A		over	2.366				:..	2.03909	619
CCDC104		over	3.126				:..	2.03909	619
CCDC113		over	2.748				:..	2.03909	619
CCDC125		over	2.235				:..	2.03909	619
CCDC134		under	-2.107				:..	2.03909	619
CCDC138		under	-2.178				:..	2.03909	619
CCDC39		under	-2.616				:..	2.03909	619
CCDC74A		over	2.418				:..	2.03909	619
CCDC82		under	-2.169				:..	2.03909	619
CCDC91		over	2.526				:..	2.03909	619
CCDC93		under	-2.235				:..	2.03909	619
CCKBR		over	2.005				:..	2.03909	619
CCL17		under	-2.316				:..	2.03909	619
CCL7		under	-2.268				:..	2.03909	619
CCND1		over	3.794				:..	2.03909	619
CCR10		over	2.342				:..	2.03909	619
CD180		under	-2.379				:..	2.03909	619
CD2AP		over	2.813				:..	2.03909	619
CD320		over	2.338				:..	2.03909	619
CD72		under	-2.061				:..	2.03909	619
CD83		under	-2.085				:..	2.03909	619
CDC34		under	-2.113				:..	2.03909	619
CDC42SE1		over	2.029				:..	2.03909	619
CDC73		over	2.862				:..	2.03909	619
CDK10		over	2.905				:..	2.03909	619
CDK19		over	3.241				:..	2.03909	619
CDKN1B		over	2.395				:..	2.03909	619
CDV3		under	-2.018				:..	2.03909	619
CEP76		under	-2.284				:..	2.03909	619
CEP85		under	-2.368				:..	2.03909	619
CERK		under	-2.454				:..	2.03909	619
CHD8		under	-2.08				:..	2.03909	619
CHMP1A		over	2.169				:..	2.03909	619
CHMP2A		over	3.047				:..	2.03909	619
CHMP2B		over	2.008				:..	2.03909	619
CHN1		under	-2.009				:..	2.03909	619
CHPT1		over	4.45				:..	2.03909	619
CHRNA10		over	2.122				:..	2.03909	619
CHRNA2		over	4.162				:..	2.03909	619
CHRNE		over	3.962				:..	2.03909	619
CHST13		under	-2.887				:..	2.03909	619
CLGN		over	2.744				:..	2.03909	619
CLIP1		over	3.625				:..	2.03909	619
CLMN		over	2.186				:..	2.03909	619
CLSTN3		under	-2.888				:..	2.03909	619
CMTM3		under	-2.426				:..	2.03909	619
CNNM1		over	2.849				:..	2.03909	619
CNTD1		over	2.399				:..	2.03909	619
CNTD2		over	2.312				:..	2.03909	619
COLEC12		over	2.105				:..	2.03909	619
COQ4		over	2.1				:..	2.03909	619
COQ5		over	2.86				:..	2.03909	619
COQ7		over	2.055				:..	2.03909	619
COQ9		over	2.136				:..	2.03909	619
CORO1B		over	2.215				:..	2.03909	619
COX20		over	2.173				:..	2.03909	619
CPNE1		under	-2.155				:..	2.03909	619
CPNE6		under	-4.239				:..	2.03909	619
CPNE7		over	2.276				:..	2.03909	619
CPSF4		over	2.029				:..	2.03909	619
CREB3L4		over	3.267				:..	2.03909	619
CREBL2		over	3.625				:..	2.03909	619
CRELD2		over	2.778				:..	2.03909	619
CRIPT		under	-2.437				:..	2.03909	619
CROT		over	2.274				:..	2.03909	619
CSAD		over	2.3				:..	2.03909	619
CSRNP2		over	3.761				:..	2.03909	619
CSRP2		over	2.613				:..	2.03909	619
CT62		over	2.134				:..	2.03909	619
CTAG2		over	2.148				:..	2.03909	619
CTAGE5		over	3.356				:..	2.03909	619
CTSF		over	2.117				:..	2.03909	619
CUEDC2		over	2.055				:..	2.03909	619
CUL5		over	2.496				:..	2.03909	619
CYB561D2		over	2.175				:..	2.03909	619
CYB5R4		under	-3.061				:..	2.03909	619
CYP27A1		under	-2.358				:..	2.03909	619
CYP2F1		over	2.014				:..	2.03909	619
CYP4F8		over	2.099				:..	2.03909	619
CYP7B1		under	-2.271				:..	2.03909	619
DARS		under	-2.284				:..	2.03909	619
DAZAP2		over	4.239				:..	2.03909	619
DCTN2		over	2.023				:..	2.03909	619
DCTN3		over	3.011				:..	2.03909	619
DCTN6		over	3.858				:..	2.03909	619
DDIT3		over	2.832				:..	2.03909	619
DDIT4L		over	4.082				:..	2.03909	619
DDX59		over	2.224				:..	2.03909	619
DECR2		over	2.746				:..	2.03909	619
DGKQ		over	2.629				:..	2.03909	619
DHRS13		over	2.411				:..	2.03909	619
DIEXF		over	2.294				:..	2.03909	619
DISP1		over	2.415				:..	2.03909	619
DLX4		under	-3.35				:..	2.03909	619
DNAH2		over	2.046				:..	2.03909	619
DNAJC10		over	2.274				:..	2.03909	619
DNAJC16		over	2.941				:..	2.03909	619
DNAJC19		over	2.397				:..	2.03909	619
DNAJC22		over	2.401				:..	2.03909	619
DNPEP		under	-2.087				:..	2.03909	619
DOCK3		over	2.66				:..	2.03909	619
DPM3		over	2.08				:..	2.03909	619
DPPA5		over	3.001				:..	2.03909	619
DSEL		over	3.396				:..	2.03909	619
DTWD2		over	2.066				:..	2.03909	619
DUS1L		over	2.912				:..	2.03909	619
DUSP5		under	-2.022				:..	2.03909	619
DYNLRB2		over	3.137				:..	2.03909	619
E2F3		under	-2.237				:..	2.03909	619
ECH1		over	2.104				:..	2.03909	619
ECHDC2		over	3.436				:..	2.03909	619
ECHS1		over	2.129				:..	2.03909	619
EDA		over	2.595				:..	2.03909	619
EDEM3		over	2.361				:..	2.03909	619
EFCAB3		over	2.407				:..	2.03909	619
EFHD2		under	-2.172				:..	2.03909	619
EIF2AK2		under	-2.239				:..	2.03909	619
EIF2S3		under	-2.796				:..	2.03909	619
ELK3		under	-2.275				:..	2.03909	619
ENDOG		over	3.613				:..	2.03909	619
EPHX2		over	2.909				:..	2.03909	619
ERBB4		over	2.256				:..	2.03909	619
ERCC3		under	-2.222				:..	2.03909	619
ERGIC2		over	2.329				:..	2.03909	619
ESRP1		over	2.188				:..	2.03909	619
ESYT1		over	2.896				:..	2.03909	619
EXOC8		over	2.281				:..	2.03909	619
FAM110A		under	-2.267				:..	2.03909	619
FAM110B		over	3.173				:..	2.03909	619
FAM111B		over	4.702				:..	2.03909	619
FAM149B1		over	2.335				:..	2.03909	619
FAM162A		over	2.823				:..	2.03909	619
FAM177B		over	3.528				:..	2.03909	619
FAM188A		over	2.084				:..	2.03909	619
FAM227A		over	2.095				:..	2.03909	619
FAM27L		under	-2.384				:..	2.03909	619
FAM49B		under	-3.075				:..	2.03909	619
FAM84A		over	2.478				:..	2.03909	619
FAM98B		over	2.368				:..	2.03909	619
FAM9B		under	-2.25				:..	2.03909	619
FASN		over	2.144				:..	2.03909	619
FBXL15		over	2.648				:..	2.03909	619
FBXL17		over	2.688				:..	2.03909	619
FBXO11		under	-3.226				:..	2.03909	619
FBXO34		under	-2.151				:..	2.03909	619
FBXO36		over	2.751				:..	2.03909	619
FCER2		under	-2.732				:..	2.03909	619
FCGR3A		under	-4.087				:..	2.03909	619
FECH		over	2.246				:..	2.03909	619
FGF13		over	2.374				:..	2.03909	619
FHL3		under	-2.234				:..	2.03909	619
FILIP1		under	-3.253				:..	2.03909	619
FIS1		over	2.04				:..	2.03909	619
FKBP5		over	3.371				:..	2.03909	619
FLNA		under	-2.611				:..	2.03909	619
FOLH1		over	3.409				:..	2.03909	619
FOXA1		over	5.185				:..	2.03909	619
FOXD4		over	4.466				:..	2.03909	619
FOXRED1		over	3.528				:..	2.03909	619
FPGS		under	-2.114				:..	2.03909	619
FPR3		over	2.061				:..	2.03909	619
FURIN		over	2.696				:..	2.03909	619
GABPB2		over	2.421				:..	2.03909	619
GABRA1		over	3.692				:..	2.03909	619
GABRB2		over	2.191				:..	2.03909	619
GALNT10		over	2.632				:..	2.03909	619
GC		over	2.47				:..	2.03909	619
GCK		over	2.008				:..	2.03909	619
GEMIN7		under	-2.206				:..	2.03909	619
GFM1		over	2.429				:..	2.03909	619
GIGYF2		over	2.684				:..	2.03909	619
GIN1		over	2.583				:..	2.03909	619
GLB1L		over	2.145				:..	2.03909	619
GLIS2		under	-2.61				:..	2.03909	619
GLRA4		over	2.436				:..	2.03909	619
GLYATL1		over	3.645				:..	2.03909	619
GLYR1		over	2.174				:..	2.03909	619
GNA12		under	-2.373				:..	2.03909	619
GNMT		over	3.93				:..	2.03909	619
GNPTAB		over	2.256				:..	2.03909	619
GOLGB1		over	2.205				:..	2.03909	619
GORASP2		under	-4.055				:..	2.03909	619
GPATCH2		over	3.595				:..	2.03909	619
GPATCH4		over	2.326				:..	2.03909	619
GPM6A		over	2.621				:..	2.03909	619
GPR119		under	-2.367				:..	2.03909	619
GPR39		under	-2.042				:..	2.03909	619
GPRC5B		under	-2.363				:..	2.03909	619
GPT		over	3.242				:..	2.03909	619
GPX4		over	2.526				:..	2.03909	619
GPX5		over	2.563				:..	2.03909	619
GRAMD1A		under	-3.114				:..	2.03909	619
GRIN3A		over	3.052				:..	2.03909	619
GRM3		over	2.591				:..	2.03909	619
GSTA3		over	4.941				:..	2.03909	619
GSTCD		over	2.175				:..	2.03909	619
GTF3C1		over	2.03				:..	2.03909	619
GTPBP3		over	2.023				:..	2.03909	619
GUCA1A		under	-3.073				:..	2.03909	619
GXYLT2		under	-3.033				:..	2.03909	619
HAX1		over	2.56				:..	2.03909	619
HBM		over	2.293				:..	2.03909	619
HDHD1		under	-2.135				:..	2.03909	619
HEBP2		over	3.923				:..	2.03909	619
HECTD3		over	2.273				:..	2.03909	619
HGF		over	2.181				:..	2.03909	619
HK1		over	2.126				:..	2.03909	619
HMG20A		under	-2.183				:..	2.03909	619
HMGCS2		over	2.221				:..	2.03909	619
HMGN5		over	2.158				:..	2.03909	619
HNRNPA3		under	-2.159				:..	2.03909	619
HOXB13		over	2.449				:..	2.03909	619
HPGD		over	2.435				:..	2.03909	619
HSPB6		over	2.547				:..	2.03909	619
HSPD1		over	2.112				:..	2.03909	619
IARS2		over	2.629				:..	2.03909	619
ICA1L		over	2.291				:..	2.03909	619
IDH1		over	2.213				:..	2.03909	619
IFI6		under	-2.851				:..	2.03909	619
IFIT2		under	-2.005				:..	2.03909	619
IGF1		over	2.094				:..	2.03909	619
IL31		under	-2.098				:..	2.03909	619
INF2		under	-2.313				:..	2.03909	619
INO80D	1	over	2.102				:..	2.03909	619
INPP5J		over	2.596				:..	2.03909	619
INSIG2		under	-2.994				:..	2.03909	619
IPO11		under	-2.182				:..	2.03909	619
IQCF2		over	2.583				:..	2.03909	619
IQCF6		under	-2.204				:..	2.03909	619
IQSEC2		over	4.446				:..	2.03909	619
IRX3		over	3.23				:..	2.03909	619
IRX5		over	2.09				:..	2.03909	619
ITPRIPL1		under	-2.017				:..	2.03909	619
IWS1		under	-3.336				:..	2.03909	619
JAG1		under	-2.006				:..	2.03909	619
JAK1		under	-2.424				:..	2.03909	619
JPH3		over	2.357				:..	2.03909	619
JTB		over	2.661				:..	2.03909	619
KANK3		over	2.047				:..	2.03909	619
KCMF1		over	3.193				:..	2.03909	619
KCNA1		under	-2.848				:..	2.03909	619
KCNH6		over	2.451				:..	2.03909	619
KCTD8		over	2.161				:..	2.03909	619
KDM1A		under	-2.167				:..	2.03909	619
KIAA1107		over	2.015				:..	2.03909	619
KIAA1239		over	2.984				:..	2.03909	619
KIAA1244		over	3.586				:..	2.03909	619
KIAA1324		over	2.567				:..	2.03909	619
KIAA1467		over	2.017				:..	2.03909	619
KIAA1468		over	2.714				:..	2.03909	619
KIAA1755		under	-3.228				:..	2.03909	619
KIF18B		under	-2.028				:..	2.03909	619
KIF20B		under	-2.287				:..	2.03909	619
KIF2A		under	-2.057				:..	2.03909	619
KIF7		under	-2.195				:..	2.03909	619
KLB		over	2.22				:..	2.03909	619
KLHDC9		over	3.205				:..	2.03909	619
KLHL21		under	-2.252				:..	2.03909	619
KLHL9		over	3.369				:..	2.03909	619
KLK15		over	2.35				:..	2.03909	619
KLK2		over	3.879				:..	2.03909	619
KLK3		over	3.101				:..	2.03909	619
KLK4		over	3.914				:..	2.03909	619
KLRAP1		over	2.515				:..	2.03909	619
KLRD1		over	2.32				:..	2.03909	619
KRR1		over	2.524				:..	2.03909	619
KRT15		under	-2.127				:..	2.03909	619
KRTAP12-3		over	2.32				:..	2.03909	619
LAMTOR3		over	2.451				:..	2.03909	619
LARP4		over	2.29				:..	2.03909	619
LARS		under	-2.377				:..	2.03909	619
LCE3C		under	-2.099				:..	2.03909	619
LCE6A		over	2.448				:..	2.03909	619
LIM2		under	-2.387				:..	2.03909	619
LIN7B		over	2.576				:..	2.03909	619
LPAR3		over	2.74				:..	2.03909	619
LPCAT4		under	-3.215				:..	2.03909	619
LRP8		under	-2.638				:..	2.03909	619
LRRC56		over	2.368				:..	2.03909	619
LRRC8A		over	4.795				:..	2.03909	619
LRRD1		over	2.743				:..	2.03909	619
LRRIQ1		over	3.129				:..	2.03909	619
LRTOMT		over	2.382				:..	2.03909	619
LUZP2		over	3.222				:..	2.03909	619
LYPD4		over	3.244				:..	2.03909	619
LYRM2		over	2.421				:..	2.03909	619
LYRM5		over	2.735				:..	2.03909	619
LYSMD1		over	2.176				:..	2.03909	619
MAATS1		over	2.336				:..	2.03909	619
MAGI2		over	2.291				:..	2.03909	619
MALAT1		over	2.586				:..	2.03909	619
MAP3K10		over	2.105				:..	2.03909	619
MAP3K11		under	-2.435				:..	2.03909	619
MAP7		over	2.314				:..	2.03909	619
MAP7D1		under	-2.191				:..	2.03909	619
MAP7D3		under	-2.135				:..	2.03909	619
MAP9		over	2.961				:..	2.03909	619
MAPK8IP2		over	3.87				:..	2.03909	619
MARCH7		under	-2.097				:..	2.03909	619
MAS1L		under	-2.555				:..	2.03909	619
MB		over	2.955				:..	2.03909	619
MCCC2		over	3.531				:..	2.03909	619
MED25		under	-2.378				:..	2.03909	619
MEIS2		under	-2.39				:..	2.03909	619
METTL1		over	2.132				:..	2.03909	619
METTL20		over	3.263				:..	2.03909	619
METTL5		under	-3.736				:..	2.03909	619
MLF2		over	2.209				:..	2.03909	619
MLPH		over	3.07				:..	2.03909	619
MMAB		over	2.761				:..	2.03909	619
MMADHC		under	-2.43				:..	2.03909	619
MON2		over	2.593				:..	2.03909	619
MPP2		under	-2.064				:..	2.03909	619
MRFAP1		over	2.186				:..	2.03909	619
MRFAP1L1		over	3.413				:..	2.03909	619
MRGPRE		under	-2.569				:..	2.03909	619
MRPL10		under	-2.114				:..	2.03909	619
MRPL41		over	2.036				:..	2.03909	619
MRPL48		over	2.567				:..	2.03909	619
MRPL51		over	2.033				:..	2.03909	619
MRPS14		over	2.366				:..	2.03909	619
MRPS33		over	2.529				:..	2.03909	619
MRPS35		over	3.176				:..	2.03909	619
MS4A10		over	2.081				:..	2.03909	619
MSH3	1	under	-4.015				:..	2.03909	619
MT1G		over	2.012				:..	2.03909	619
MT1H		over	2.353				:..	2.03909	619
MTERFD2		over	3.966				:..	2.03909	619
MTX2		under	-2.395				:..	2.03909	619
MUSK		over	2.293				:..	2.03909	619
MUT		over	2.136				:..	2.03909	619
MYBPC1		over	3.102				:..	2.03909	619
MYNN		over	4.33				:..	2.03909	619
MYO9B		under	-2.956				:..	2.03909	619
MYRIP		over	2.206				:..	2.03909	619
NAA25		over	2.051				:..	2.03909	619
NAP1L2		over	2.254				:..	2.03909	619
NAPA		over	2.873				:..	2.03909	619
NAPB		over	2.239				:..	2.03909	619
NAT1		over	2.189				:..	2.03909	619
NAT8		under	-3.066				:..	2.03909	619
NBL1		under	-2.054				:..	2.03909	619
NCAM2		over	2.318				:..	2.03909	619
NDOR1		over	2.629				:..	2.03909	619
NDUFB1		over	2.296				:..	2.03909	619
NDUFB10		over	2.564				:..	2.03909	619
NDUFB2		over	2.003				:..	2.03909	619
NDUFB6		over	2.337				:..	2.03909	619
NDUFC1		over	2.948				:..	2.03909	619
NDUFS2		over	3.176				:..	2.03909	619
NECAB2		under	-4.176				:..	2.03909	619
NECAP1		over	2.459				:..	2.03909	619
NFIX		over	3.205				:..	2.03909	619
NFX1		over	3.031				:..	2.03909	619
NINJ2		under	-2.078				:..	2.03909	619
NKX3-1		over	4.706				:..	2.03909	619
NME5		over	2.671				:..	2.03909	619
NMT1		under	-2.955				:..	2.03909	619
NOL7		over	2.093				:..	2.03909	619
NPDC1		over	2.612				:..	2.03909	619
NPFF		over	2.061				:..	2.03909	619
NPM2		over	4.599				:..	2.03909	619
NR3C2		over	2.581				:..	2.03909	619
NRAS		under	-2.052				:..	2.03909	619
NRBP2		over	2.416				:..	2.03909	619
NSDHL		under	-2.461				:..	2.03909	619
NT5DC1		over	2.072				:..	2.03909	619
NT5DC3		over	2.142				:..	2.03909	619
NUCKS1		over	2.165				:..	2.03909	619
NUDT5		under	-2.017				:..	2.03909	619
NUP93		under	-2.036				:..	2.03909	619
NVL		over	2.239				:..	2.03909	619
OAF		under	-2.227				:..	2.03909	619
OAZ3		over	2.427				:..	2.03909	619
OLFML2B		under	-2.49				:..	2.03909	619
OPN3		under	-2.071				:..	2.03909	619
OPTN		under	-2.138				:..	2.03909	619
OR10G7		over	2.36				:..	2.03909	619
OR14A16		under	-2.729				:..	2.03909	619
OR1L3		over	2.268				:..	2.03909	619
OR1S2		over	2.51				:..	2.03909	619
OR2B11		over	2.304				:..	2.03909	619
OR2D3		over	2.109				:..	2.03909	619
OR2Z1		under	-2.036				:..	2.03909	619
OR4D6		under	-2.078				:..	2.03909	619
OR56B4		under	-3.025				:..	2.03909	619
OR5AS1		over	2.236				:..	2.03909	619
OR5F1		under	-2.231				:..	2.03909	619
OR5L2		under	-2.624				:..	2.03909	619
OR5T3		over	2.036				:..	2.03909	619
OR7G1		over	4.127				:..	2.03909	619
OR8J3		over	2.227				:..	2.03909	619
OR8S1		under	-2.811				:..	2.03909	619
ORC4		under	-2.152				:..	2.03909	619
OTUB2		under	-2.004				:..	2.03909	619
OTUD7B		over	2.555				:..	2.03909	619
OTX1		over	2.867				:..	2.03909	619
PA2G4		over	2.021				:..	2.03909	619
PANX1		under	-2.068				:..	2.03909	619
PARP6		under	-2.091				:..	2.03909	619
PARS2		under	-2.203				:..	2.03909	619
PATE2		over	2.775				:..	2.03909	619
PBLD		over	3.753				:..	2.03909	619
PCDHA1		over	2.009				:..	2.03909	619
PCDHB18		over	3.185				:..	2.03909	619
PDCL3		over	3.512				:..	2.03909	619
PDGFRB		under	-2.98				:..	2.03909	619
PDILT		under	-2.435				:..	2.03909	619
PDLIM4		under	-2.353				:..	2.03909	619
PEX11B		over	3.157				:..	2.03909	619
PFDN5		over	2.109				:..	2.03909	619
PFKFB2		over	2.125				:..	2.03909	619
PFKP		under	-2.487				:..	2.03909	619
PGAM2		over	2.882				:..	2.03909	619
PHF17		over	2.033				:..	2.03909	619
PHF19		under	-2.513				:..	2.03909	619
PHF7		under	-2.003				:..	2.03909	619
PIF1		under	-2.199				:..	2.03909	619
PIGF		under	-2.295				:..	2.03909	619
PIGM		over	3.054				:..	2.03909	619
PIP4K2C		over	2.302				:..	2.03909	619
PITPNA		over	2.196				:..	2.03909	619
PKDCC		under	-2.107				:..	2.03909	619
PLA2G3		over	3.445				:..	2.03909	619
PLA2G7		over	3.026				:..	2.03909	619
PLEKHF1		under	-2.445				:..	2.03909	619
PLP2		under	-2.437				:..	2.03909	619
PMEPA1		over	3.59				:..	2.03909	619
PMM1		over	2.088				:..	2.03909	619
PMPCB		over	2.036				:..	2.03909	619
PNKD		over	2.025				:..	2.03909	619
PNLIP		under	-2.08				:..	2.03909	619
PNMA3		under	-2.367				:..	2.03909	619
PNMT		under	-2.067				:..	2.03909	619
POLG2		under	-2.005				:..	2.03909	619
POLI		over	2.459				:..	2.03909	619
POLR2D		under	-3.035				:..	2.03909	619
POLR3B		over	2.421				:..	2.03909	619
PON1		over	3.314				:..	2.03909	619
POTEC		over	2.136				:..	2.03909	619
POU6F1		over	3.275				:..	2.03909	619
PPA2		over	2.913				:..	2.03909	619
PPAP2A		over	2.237				:..	2.03909	619
PPAPDC2		over	3.082				:..	2.03909	619
PPFIA3		over	2.348				:..	2.03909	619
PPIP5K1		over	2.176				:..	2.03909	619
PPM1E		over	3.135				:..	2.03909	619
PPP3CA		over	3.858				:..	2.03909	619
PPP4R1L		under	-2.756				:..	2.03909	619
PRDX1		under	-2.11				:..	2.03909	619
PRKAA1		over	3.391				:..	2.03909	619
PRKD2		under	-2.126				:..	2.03909	619
PRKG1		over	3.064				:..	2.03909	619
PRKRA		under	-2.99				:..	2.03909	619
PRLR		over	2.628				:..	2.03909	619
PROC		over	2.15				:..	2.03909	619
PRPF4		under	-2.078				:..	2.03909	619
PRSS16		over	2.921				:..	2.03909	619
PSG3		under	-2.113				:..	2.03909	619
PSMC2		over	2.752				:..	2.03909	619
PTCD1		over	3.583				:..	2.03909	619
PTCHD3		under	-2.642				:..	2.03909	619
PTF1A		under	-2.097				:..	2.03909	619
PTH2		over	2.169				:..	2.03909	619
PTMS		over	2.087				:..	2.03909	619
PTP4A1		over	2.086				:..	2.03909	619
PTPRB		over	4.067				:..	2.03909	619
PYROXD1		over	2.394				:..	2.03909	619
QDPR		under	-2.437				:..	2.03909	619
R3HCC1		over	2.166				:..	2.03909	619
R3HDM1		under	-2.061				:..	2.03909	619
RAB14		over	2.003				:..	2.03909	619
RAB17		over	2.248				:..	2.03909	619
RAB1B		over	2.037				:..	2.03909	619
RAB27B		over	2.156				:..	2.03909	619
RAB33B		over	2.398				:..	2.03909	619
RAB4A		over	2.973				:..	2.03909	619
RAB5A		over	2.08				:..	2.03909	619
RALGPS2		over	2.624				:..	2.03909	619
RAMP1		over	3.059				:..	2.03909	619
RAP2C		under	-2.019				:..	2.03909	619
RAPGEF6		over	2.128				:..	2.03909	619
RAPSN		over	2.78				:..	2.03909	619
RARA		under	-2.285				:..	2.03909	619
RASGEF1A		over	2.141				:..	2.03909	619
RAVER1		under	-2.903				:..	2.03909	619
RBL2		over	2.791				:..	2.03909	619
RBM11		over	2.202				:..	2.03909	619
RELL2		over	2.176				:..	2.03909	619
RGAG4		under	-3.77				:..	2.03909	619
RGP1		over	2.214				:..	2.03909	619
RGS19		under	-2.099				:..	2.03909	619
RGS2		over	3.156				:..	2.03909	619
RHOU		over	2.961				:..	2.03909	619
RIBC1		under	-2.642				:..	2.03909	619
RILPL2		under	-2.307				:..	2.03909	619
RIN3		under	-2.433				:..	2.03909	619
RNF115		over	2.168				:..	2.03909	619
RNF145		under	-2.564				:..	2.03909	619
RNF168	1	under	-2.512				:..	2.03909	619
RNF185		over	3.411				:..	2.03909	619
RNF187		over	3.047				:..	2.03909	619
RNF41		over	2.477				:..	2.03909	619
RPS6KA3		under	-2.909				:..	2.03909	619
RPTOR		under	-2.531				:..	2.03909	619
RRP15		over	3.679				:..	2.03909	619
RTFDC1		under	-2.313				:..	2.03909	619
RTN4		under	-3.064				:..	2.03909	619
RUSC1		over	2.036				:..	2.03909	619
RWDD2A		over	3.747				:..	2.03909	619
S100A4		under	-2.282				:..	2.03909	619
S100A5		under	-2.86				:..	2.03909	619
S100P		over	3.331				:..	2.03909	619
SAG		under	-2.466				:..	2.03909	619
SAMD8		under	-2.011				:..	2.03909	619
SAP30		over	2.683				:..	2.03909	619
SAP30BP		under	-2.015				:..	2.03909	619
SCAMP3		over	2.382				:..	2.03909	619
SCGB1D2		over	2.688				:..	2.03909	619
SCIN		over	2.154				:..	2.03909	619
SCP2		over	2.591				:..	2.03909	619
SCUBE2		over	2.469				:..	2.03909	619
SDAD1		over	2.42				:..	2.03909	619
SDHAF1		over	2.078				:..	2.03909	619
SDK2		under	-2.518				:..	2.03909	619
SDSL		over	3.601				:..	2.03909	619
SEC11A		over	4.657				:..	2.03909	619
SEC23B		over	2.6				:..	2.03909	619
SEMA6A		over	2.88				:..	2.03909	619
SEPHS2		over	2.333				:..	2.03909	619
SEPP1		over	2.221				:..	2.03909	619
2012-09-01		over	2.024				:..	2.03909	619
2006-09-01		under	-2.229				:..	2.03909	619
SETD1B		over	2.042				:..	2.03909	619
SFT2D1		under	-3.019				:..	2.03909	619
SH3BGR		over	2.543				:..	2.03909	619
SH3TC2		under	-2.006				:..	2.03909	619
SHMT2		over	2.092				:..	2.03909	619
SHPRH	1	over	2.36				:..	2.03909	619
SI		over	2.355				:..	2.03909	619
SLAIN2		over	3.714				:..	2.03909	619
SLC11A2		over	2.19				:..	2.03909	619
SLC13A3		over	2.83				:..	2.03909	619
SLC14A2		under	-2.585				:..	2.03909	619
SLC16A11		under	-2.456				:..	2.03909	619
SLC17A4		over	2.828				:..	2.03909	619
SLC17A8		under	-2.154				:..	2.03909	619
SLC22A18AS		under	-2.504				:..	2.03909	619
SLC25A36		over	3.399				:..	2.03909	619
SLC26A6		over	2.381				:..	2.03909	619
SLC27A3		over	2.753				:..	2.03909	619
SLC39A6		over	2.152				:..	2.03909	619
SLC45A3		over	3.62				:..	2.03909	619
SLC5A5		over	2.517				:..	2.03909	619
SLC6A18		under	-2.035				:..	2.03909	619
SLC9A1		over	2.721				:..	2.03909	619
SLMO1		under	-2.058				:..	2.03909	619
SMC6		under	-2.171				:..	2.03909	619
SMCR7		over	2.059				:..	2.03909	619
SMPDL3A		over	2.852				:..	2.03909	619
SMTNL1		over	2.173				:..	2.03909	619
SMYD2		under	-2.96				:..	2.03909	619
SNX1		over	2.054				:..	2.03909	619
SNX27		over	2.364				:..	2.03909	619
SNX6		under	-2.425				:..	2.03909	619
SORCS2		under	-2.176				:..	2.03909	619
SP8		under	-2.695				:..	2.03909	619
SPA17		over	2.211				:..	2.03909	619
SPAG17		over	2.026				:..	2.03909	619
SPATA13		over	3.873				:..	2.03909	619
SPATA20		over	2.114				:..	2.03909	619
SPCS3		over	2.102				:..	2.03909	619
SPDEF		over	2.498				:..	2.03909	619
SPIC		over	2.053				:..	2.03909	619
SPINK1		over	4.758				:..	2.03909	619
SPINK9		over	2.401				:..	2.03909	619
SPRYD4		over	2.207				:..	2.03909	619
SRPR		over	2.453				:..	2.03909	619
SRRM4		over	4.313				:..	2.03909	619
SSX3		over	3.506				:..	2.03909	619
SSX5		over	2.5				:..	2.03909	619
ST3GAL1		over	2.295				:..	2.03909	619
STEAP1		over	2.076				:..	2.03909	619
STEAP2		over	2.436				:..	2.03909	619
STK4		under	-2.141				:..	2.03909	619
STRN		under	-2.153				:..	2.03909	619
STXBP5L		over	2.023				:..	2.03909	619
STYK1		over	2.518				:..	2.03909	619
SUDS3		over	3.976				:..	2.03909	619
SUOX		over	4.267				:..	2.03909	619
SUSD2		over	2.636				:..	2.03909	619
SVIP		over	2.069				:..	2.03909	619
SYCP2		under	-2.217				:..	2.03909	619
SYCP3		over	2.088				:..	2.03909	619
SYT4		over	2.411				:..	2.03909	619
SYTL2		over	2.005				:..	2.03909	619
TAL1		under	-2.034				:..	2.03909	619
TATDN3		over	2.432				:..	2.03909	619
TBC1D15		over	2.991				:..	2.03909	619
TBC1D23		under	-2.437				:..	2.03909	619
TBX3		over	3.093				:..	2.03909	619
TCEAL1		over	2.161				:..	2.03909	619
TCEB3B		under	-2.386				:..	2.03909	619
TCTA		over	3.384				:..	2.03909	619
TFAP2A		over	2.07				:..	2.03909	619
TFCP2		under	-2.191				:..	2.03909	619
THADA		under	-2.368				:..	2.03909	619
THG1L		under	-2.115				:..	2.03909	619
THOC7		under	-2.025				:..	2.03909	619
TIMM17B		under	-2.892				:..	2.03909	619
TIMM50		under	-3.359				:..	2.03909	619
TIMM8B		over	2.392				:..	2.03909	619
TIRAP		over	4.671				:..	2.03909	619
TLR8		over	2.418				:..	2.03909	619
TMBIM6		over	2.245				:..	2.03909	619
TMCO1		over	2.308				:..	2.03909	619
TMED2		over	2.423				:..	2.03909	619
TMEFF2		over	4.321				:..	2.03909	619
TMEM141		over	2.055				:..	2.03909	619
TMEM168		over	2.381				:..	2.03909	619
TMEM174		over	2.163				:..	2.03909	619
TMEM180		over	2.039				:..	2.03909	619
TMEM183A		over	3.1				:..	2.03909	619
TMEM192		over	2.024				:..	2.03909	619
TMEM198		over	2.199				:..	2.03909	619
TMEM25		over	2.934				:..	2.03909	619
TMEM254		over	2.321				:..	2.03909	619
TMEM38B		over	2.168				:..	2.03909	619
TMEM44		under	-2.19				:..	2.03909	619
TMEM5		over	2.019				:..	2.03909	619
TMEM66		over	2.113				:..	2.03909	619
TMEM87A		over	2.197				:..	2.03909	619
TMLHE		under	-2.011				:..	2.03909	619
TNFAIP8L1		under	-3.91				:..	2.03909	619
TNK1		over	2.141				:..	2.03909	619
TOB1		over	2.668				:..	2.03909	619
TOPORS		over	2.242				:..	2.03909	619
TOX3		over	2.98				:..	2.03909	619
TP53TG1		over	2.171				:..	2.03909	619
TPSG1		under	-2.777				:..	2.03909	619
TRAF2		under	-2.108				:..	2.03909	619
TRAPPC13		over	3.168				:..	2.03909	619
TRHR		under	-3.2				:..	2.03909	619
TRIM11		over	2.723				:..	2.03909	619
TRIM35		over	3.503				:..	2.03909	619
TRIM36		over	4.274				:..	2.03909	619
TRPC3		over	2.124				:..	2.03909	619
TRPM2		over	2.047				:..	2.03909	619
TSGA10IP		under	-2.081				:..	2.03909	619
TSKU		over	2.441				:..	2.03909	619
TSN		under	-3.087				:..	2.03909	619
TSNAX		over	2.097				:..	2.03909	619
TSPAN19		over	2.477				:..	2.03909	619
TSPAN9		under	-2.017				:..	2.03909	619
TSPYL1		over	3.677				:..	2.03909	619
TSPYL2		over	2.117				:..	2.03909	619
TSPYL4		over	3.363				:..	2.03909	619
TTC6		over	3.462				:..	2.03909	619
TTR		over	2.341				:..	2.03909	619
UAP1L1		over	2.036				:..	2.03909	619
UBA52		over	3.19				:..	2.03909	619
UBE2I		under	-2.968				:..	2.03909	619
UBE2L6		under	-2.726				:..	2.03909	619
UBE3B		over	2.43				:..	2.03909	619
UBXN8		over	2.481				:..	2.03909	619
UGT2B10		over	2.317				:..	2.03909	619
UGT2B4		over	3.083				:..	2.03909	619
UGT2B7		under	-2.238				:..	2.03909	619
UHRF1BP1L		over	2.318				:..	2.03909	619
UNC119B		over	2.028				:..	2.03909	619
UNC13B		over	4.176				:..	2.03909	619
UNK		under	-2.702				:..	2.03909	619
UPK3B		under	-2.078				:..	2.03909	619
UQCRC1		over	2.63				:..	2.03909	619
UQCRQ		over	2.265				:..	2.03909	619
USP26		under	-2.377				:..	2.03909	619
USP39		under	-2.101				:..	2.03909	619
USP54		over	3.549				:..	2.03909	619
USP8		under	-2.328				:..	2.03909	619
UTS2R		over	2.225				:..	2.03909	619
UXS1		under	-2.317				:..	2.03909	619
VCX3A		over	2.253				:..	2.03909	619
VEGFB		under	-2.871				:..	2.03909	619
VPS37A		over	2.465				:..	2.03909	619
VPS52		over	2.466				:..	2.03909	619
VRK3		over	3.051				:..	2.03909	619
VSTM2A		over	2.001				:..	2.03909	619
WDR17		over	4.148				:..	2.03909	619
WDR24		over	4.104				:..	2.03909	619
WDR27		under	-2.13				:..	2.03909	619
WFDC12		under	-2.037				:..	2.03909	619
WFDC5		over	2.185				:..	2.03909	619
WIBG		over	2.444				:..	2.03909	619
WNT8B		over	3.077				:..	2.03909	619
WSB2		over	3.186				:..	2.03909	619
YY1AP1		under	-3.95				:..	2.03909	619
ZBTB10		over	4.322				:..	2.03909	619
ZBTB11		over	2.064				:..	2.03909	619
ZBTB16		over	2.138				:..	2.03909	619
ZBTB26		under	-2.308				:..	2.03909	619
ZCRB1		over	2.602				:..	2.03909	619
ZDHHC11		over	2.532				:..	2.03909	619
ZDHHC19		under	-3.022				:..	2.03909	619
ZG16B		over	2.152				:..	2.03909	619
ZNF140		over	2.633				:..	2.03909	619
ZNF233		over	2.657				:..	2.03909	619
ZNF24		over	2.665				:..	2.03909	619
ZNF33A		over	5.147				:..	2.03909	619
ZNF362		under	-2.443				:..	2.03909	619
ZNF473		over	2.167				:..	2.03909	619
ZNF503		over	3.312				:..	2.03909	619
ZNF592		over	4.593				:..	2.03909	619
ZNF641		over	2.415				:..	2.03909	619
ZNF655		under	-2.304				:..	2.03909	619
ZNF676		over	2.122				:..	2.03909	619
ZNF681		over	2.81				:..	2.03909	619
ZNF682		over	3.278				:..	2.03909	619
ZNF688		over	2.132				:..	2.03909	619
ZNF716		over	2.871				:..	2.03909	619
ZNF777		over	2.531				:..	2.03909	619
ZNF789		over	4.627				:..	2.03909	619
ZNF812		over	2.041				:..	2.03909	619
ZNF853		under	-2.198				:..	2.03909	619
ZNF91		over	2.041				:..	2.03909	619
ZNRF2		under	-2.096				:..	2.03909	619
ZPLD1		over	2.372				:..	2.03909	619
ZSCAN12		under	-2.086				:..	2.03909	619

## Sheet: PC3
Gene	Overlap	Expression	Expr Level (Z-Score)	CN Type	Minor Allele	Copy Number	Copy Number Segment Position	Average Ploidy	Study Id	CNV Id
				gain	3	14	12:28654732..29062932	4.26926	619	7888689															ABL1
ACTN2		normal	-0.384	loss	0	1	1:234326342..238934923	4.26926	619	7889943															AR
ACTN2_ENST00000542672				loss	0	1	1:234326342..238934923	4.26926	619	7889943															ATAD5
ARID4B		under	-2.32	loss	0	1	1:234326342..238934923	4.26926	619	7889943															ATM
ARID4B_ENST00000264183				loss	0	1	1:234326342..238934923	4.26926	619	7889943															ATR
B3GALNT2		normal	0.071	loss	0	1	1:234326342..238934923	4.26926	619	7889943															AURORA
C1orf31				loss	0	1	1:234326342..238934923	4.26926	619	7889943															BAP1
COA6		normal	-1.806	loss	0	1	1:234326342..238934923	4.26926	619	7889943															BARD1
EDARADD		normal	-0.58	loss	0	1	1:234326342..238934923	4.26926	619	7889943															BLM
EDARADD_ENST00000359362				loss	0	1	1:234326342..238934923	4.26926	619	7889943															BRCA1
ERO1LB		normal	-1.229	loss	0	1	1:234326342..238934923	4.26926	619	7889943															BRCA2
GGPS1		normal	-1.437	loss	0	1	1:234326342..238934923	4.26926	619	7889943															BRCC3
GNG4		normal	-1.067	loss	0	1	1:234326342..238934923	4.26926	619	7889943															BRIP1
GPR137B		normal	-0.981	loss	0	1	1:234326342..238934923	4.26926	619	7889943															CDC14B
GPR137B_ENST00000366591				loss	0	1	1:234326342..238934923	4.26926	619	7889943															CDK12
HEATR1		normal	-0.588	loss	0	1	1:234326342..238934923	4.26926	619	7889943															CDK5
IRF2BP2		normal	-1.22	loss	0	1	1:234326342..238934923	4.26926	619	7889943															CDK7
LGALS8		normal	0.351	loss	0	1	1:234326342..238934923	4.26926	619	7889943															CHD1
LYST		normal	-1.822	loss	0	1	1:234326342..238934923	4.26926	619	7889943															CHEK1
MT1P2				loss	0	1	1:234326342..238934923	4.26926	619	7889943															CHEK2
MTR		under	-2.22	loss	0	1	1:234326342..238934923	4.26926	619	7889943															DDB1
MTR_ENST00000418145				loss	0	1	1:234326342..238934923	4.26926	619	7889943															DMC1
NID1		normal	0.437	loss	0	1	1:234326342..238934923	4.26926	619	7889943															DNASE1L2
RBM34_ENST00000408888				loss	0	1	1:234326342..238934923	4.26926	619	7889943															DNMT3A
RYR2		normal	-0.184	loss	0	1	1:234326342..238934923	4.26926	619	7889943															DUT
RYR2_ENST00000360064				loss	0	1	1:234326342..238934923	4.26926	619	7889943															EME1
TARBP1		normal	-1.182	loss	0	1	1:234326342..238934923	4.26926	619	7889943															EME2
TBCE		normal	-1.918	loss	0	1	1:234326342..238934923	4.26926	619	7889943															ERCC1
TBCE_ENST00000543662				loss	0	1	1:234326342..238934923	4.26926	619	7889943															ERCC4
TOMM20		under	-2.418	loss	0	1	1:234326342..238934923	4.26926	619	7889943															ERCC8
ZP4		normal	-0.766	loss	0	1	1:234326342..238934923	4.26926	619	7889943															ERG
FAM135B		normal	-1.037	gain	1	11	8:138235137..138540402	4.26926	619	7893164															ESCO1
LOC51059				gain	1	11	8:138235137..138540402	4.26926	619	7893164															ESCO2
ADAMTS14		normal	-0.855	gain	1	9	10:69000727..71075070	4.26926	619	7896673															ETV1
ADAMTS14_ENST00000373208				gain	1	9	10:69000727..71075070	4.26926	619	7896673															EWSR1
AIFM2		normal	0.937	gain	1	9	10:69000727..71075070	4.26926	619	7896673															FAAP20
C10orf27				gain	1	9	10:69000727..71075070	4.26926	619	7896673															FAAP24
C10orf35		over	2.717	gain	1	9	10:69000727..71075070	4.26926	619	7896673															FAM175A
C10orf35_ENST00000421716				gain	1	9	10:69000727..71075070	4.26926	619	7896673															FANCA
COL13A1		over	2.953	gain	1	9	10:69000727..71075070	4.26926	619	7896673															FANCB
COL13A1_ENST00000356340				gain	1	9	10:69000727..71075070	4.26926	619	7896673															FANCC
COL13A1_ENST00000398972				gain	1	9	10:69000727..71075070	4.26926	619	7896673															FANCD2
COL13A1_ENST00000398978				gain	1	9	10:69000727..71075070	4.26926	619	7896673															FANCE
EIF4EBP2		normal	1.58	gain	1	9	10:69000727..71075070	4.26926	619	7896673															FANCF
H2AFY2		normal	1.049	gain	1	9	10:69000727..71075070	4.26926	619	7896673															FANCG
HK1		normal	1.641	gain	1	9	10:69000727..71075070	4.26926	619	7896673															FANCI
HK1_ENST00000298649				gain	1	9	10:69000727..71075070	4.26926	619	7896673															FANCL
HK1_ENST00000359426				gain	1	9	10:69000727..71075070	4.26926	619	7896673															FANCM
HK1_ENST00000360289				gain	1	9	10:69000727..71075070	4.26926	619	7896673															FEN1
HKDC1		normal	-1.205	gain	1	9	10:69000727..71075070	4.26926	619	7896673															FLI1
HKDC1_ENST00000395086				gain	1	9	10:69000727..71075070	4.26926	619	7896673															G2E3
KIAA1274				gain	1	9	10:69000727..71075070	4.26926	619	7896673															GADD45A
KIAA1279		over	2.89	gain	1	9	10:69000727..71075070	4.26926	619	7896673															GEN1
LRRC20		over	3.175	gain	1	9	10:69000727..71075070	4.26926	619	7896673															GIYD1
NEUROG3		normal	-0.717	gain	1	9	10:69000727..71075070	4.26926	619	7896673															GIYD2
NODAL		normal	-0.151	gain	1	9	10:69000727..71075070	4.26926	619	7896673															GTF2H3
NPFFR1		normal	-0.817	gain	1	9	10:69000727..71075070	4.26926	619	7896673															HELLS
NPFFR1_ENST00000277942				gain	1	9	10:69000727..71075070	4.26926	619	7896673															HUS1
PCBD1		over	2.117	gain	1	9	10:69000727..71075070	4.26926	619	7896673															INIP
PPA1		normal	1.353	gain	1	9	10:69000727..71075070	4.26926	619	7896673															INO80D
PPA1_ENST00000373230				gain	1	9	10:69000727..71075070	4.26926	619	7896673															IPMK
PRF1		normal	-1.096	gain	1	9	10:69000727..71075070	4.26926	619	7896673															KAT5
SAR1A		over	3.133	gain	1	9	10:69000727..71075070	4.26926	619	7896673															LIG3
SAR1A_ENST00000373236				gain	1	9	10:69000727..71075070	4.26926	619	7896673															LIG4
SAR1A_ENST00000452767				gain	1	9	10:69000727..71075070	4.26926	619	7896673															MAD2L2
SGPL1		normal	1.773	gain	1	9	10:69000727..71075070	4.26926	619	7896673															MAPK12
SGPL1_ENST00000299297				gain	1	9	10:69000727..71075070	4.26926	619	7896673															MCM2
SGPL1_ENST00000373202				gain	1	9	10:69000727..71075070	4.26926	619	7896673															MCM3
SGPL1_ENST00000409118				gain	1	9	10:69000727..71075070	4.26926	619	7896673															MCM6
SRGN		normal	1.187	gain	1	9	10:69000727..71075070	4.26926	619	7896673															MDC1
SUPV3L1		over	2.188	gain	1	9	10:69000727..71075070	4.26926	619	7896673															miR-103
TACR2		normal	1.048	gain	1	9	10:69000727..71075070	4.26926	619	7896673															miR-107
TBATA		normal	0.4	gain	1	9	10:69000727..71075070	4.26926	619	7896673															miR-222
TBATA_ENST00000545575				gain	1	9	10:69000727..71075070	4.26926	619	7896673															miR-506
TSPAN15		over	2.95	gain	1	9	10:69000727..71075070	4.26926	619	7896673															miR-9
TYSND1		over	3.425	gain	1	9	10:69000727..71075070	4.26926	619	7896673															MMS22L
VPS26A		normal	1.969	gain	1	9	10:69000727..71075070	4.26926	619	7896673															MNAT1
VPS26A_ENST00000546041				gain	1	9	10:69000727..71075070	4.26926	619	7896673															MND1
RPS4Y1		under	-4.045	loss	0	0	Y:2782398..3076043	4.26926	619	7905352															MRE11A
RPS4Y1_ENST00000430575				loss	0	0	Y:2782398..3076043	4.26926	619	7905352															MSH3
SRY		normal	0.073	loss	0	0	Y:2782398..3076043	4.26926	619	7905352															MUM1
ZFY		under	-4.53	loss	0	0	Y:2782398..3076043	4.26926	619	7905352															MUS81
OR51A2				loss	0	0	11:4947281..4955043	4.26926	619	7916013															NAMPT
NR5A2		normal	-1.444	gain	2	10	1:200004048..200342216	4.26926	619	7918018															NAP1L1
NR5A2_ENST00000367357				gain	2	10	1:200004048..200342216	4.26926	619	7918018															NBN
NR5A2_ENST00000447034				gain	2	10	1:200004048..200342216	4.26926	619	7918018															ORC1L
				gain	1	14	8:133660663..133823755	4.26926	619	7919321															ORC5L
ATP6V0A1		under	-2.216	loss	0	0	17:42100950..42518212	4.26926	619	7921683															PALB2
ATP6V0A1_ENST00000264649				loss	0	0	17:42100950..42518212	4.26926	619	7921683															PAPD7
DHX58		normal	-0.869	loss	0	0	17:42100950..42518212	4.26926	619	7921683															PARP1
GHDC		normal	-1.84	loss	0	0	17:42100950..42518212	4.26926	619	7921683															PLK3
GHDC_ENST00000414034				loss	0	0	17:42100950..42518212	4.26926	619	7921683															PNKP
HCRT		normal	-1.715	loss	0	0	17:42100950..42518212	4.26926	619	7921683															POLB
HSPB9		normal	-1.373	loss	0	0	17:42100950..42518212	4.26926	619	7921683															POLD3
KAT2A		under	-4.588	loss	0	0	17:42100950..42518212	4.26926	619	7921683															POLH
KCNH4		normal	0.943	loss	0	0	17:42100950..42518212	4.26926	619	7921683															POLK
PTRF		normal	-1.058	loss	0	0	17:42100950..42518212	4.26926	619	7921683															POLM
RAB5C		under	-4.809	loss	0	0	17:42100950..42518212	4.26926	619	7921683															POLQ
STAT3		under	-4.539	loss	0	0	17:42100950..42518212	4.26926	619	7921683															POLR2F
STAT5A		normal	-1.239	loss	0	0	17:42100950..42518212	4.26926	619	7921683															PRMT6
STAT5A_ENST00000452307				loss	0	0	17:42100950..42518212	4.26926	619	7921683															PSMC3IP
STAT5B		under	-2.217	loss	0	0	17:42100950..42518212	4.26926	619	7921683															PTEN
				loss	0	1	5:19846180..19960433	4.26926	619	7922897															RAD21
ARHGAP12		under	-2.255	loss	0	1	10:31292623..32317973	4.26926	619	7926504															RAD23B
ARHGAP12_ENST00000344936				loss	0	1	10:31292623..32317973	4.26926	619	7926504															RAD50
ENSG00000196960				loss	0	1	10:31292623..32317973	4.26926	619	7926504															RAD51
EPC1		normal	-1.706	loss	0	1	10:31292623..32317973	4.26926	619	7926504															RAD51B
KIF5B		normal	-0.453	loss	0	1	10:31292623..32317973	4.26926	619	7926504															RAD51C
KIF5B_ENST00000302418				loss	0	1	10:31292623..32317973	4.26926	619	7926504															RAD51D
ZEB1		normal	-0.215	loss	0	1	10:31292623..32317973	4.26926	619	7926504															RAD52
ZEB1_ENST00000446923				loss	0	1	10:31292623..32317973	4.26926	619	7926504															RAD54B
CTNNA3		normal	1.801	gain	1	9	10:64381691..66199070	4.26926	619	7927772															RAD54L
CTNNA3_ENST00000433211				gain	1	9	10:64381691..66199070	4.26926	619	7927772															RBBP8
				loss	0	0	Y:56859048..56860281	4.26926	619	7928099															RECQL4
GPR133		normal	-0.388	gain	3	9	12:130737685..130993984	4.26926	619	7935119															REV3L
RAN		normal	0.77	gain	3	9	12:130737685..130993984	4.26926	619	7935119															RFC2
STX2		normal	-0.445	gain	3	9	12:130737685..130993984	4.26926	619	7935119															RNF168
STX2_ENST00000392373				gain	3	9	12:130737685..130993984	4.26926	619	7935119															RPA1
FANCL	1	normal	-0.743	loss	0	0	2:58098432..58240846	4.26926	619	7938199															RRM1
VRK2		normal	0.478	loss	0	0	2:58098432..58240846	4.26926	619	7938199															RRM2B
DKK1		over	3.991	gain	1	9	10:52197508..53780288	4.26926	619	7938200															SEM1
MBL2		normal	-0.217	gain	1	9	10:52197508..53780288	4.26926	619	7938200															SHPRH
PRKG1		normal	1.57	gain	1	9	10:52197508..53780288	4.26926	619	7938200															SLX4
PRKG1_ENST00000401604				gain	1	9	10:52197508..53780288	4.26926	619	7938200															SMARCA2
FAM153C		normal	-0.709	gain	2	10	5:177832415..178108061	4.26926	619	7944865															SMARCA5
FAM153C_ENST00000507848				gain	2	10	5:177832415..178108061	4.26926	619	7944865															SMARCAL1
FAM153C_ENST00000511856				gain	2	10	5:177832415..178108061	4.26926	619	7944865															SMC3
PROP1		normal	-0.262	gain	2	10	5:177832415..178108061	4.26926	619	7944865															SMG1
Q2M2F3_HUMAN				gain	2	10	5:177832415..178108061	4.26926	619	7944865															SPO11
ANKRD30A		normal	1.301	gain	1	9	10:33301531..37949056	4.26926	619	7946601															SPOP
ANKRD30A_ENST00000602533				gain	1	9	10:33301531..37949056	4.26926	619	7946601															SSRP1
CCNY		over	3.447	gain	1	9	10:33301531..37949056	4.26926	619	7946601															STK36
CCNY_ENST00000374704				gain	1	9	10:33301531..37949056	4.26926	619	7946601															SUMO1
CREM		normal	1.963	gain	1	9	10:33301531..37949056	4.26926	619	7946601															TEX11
CREM_ENST00000361599				gain	1	9	10:33301531..37949056	4.26926	619	7946601															TIMELESS
CREM_ENST00000374726				gain	1	9	10:33301531..37949056	4.26926	619	7946601															TMPRSS2
CREM_ENST00000395887				gain	1	9	10:33301531..37949056	4.26926	619	7946601															TOP2B
CREM_ENST00000395895				gain	1	9	10:33301531..37949056	4.26926	619	7946601															TOP3A
CREM_ENST00000487763				gain	1	9	10:33301531..37949056	4.26926	619	7946601															TOPBP1
CREM_ENST00000490511				gain	1	9	10:33301531..37949056	4.26926	619	7946601															TP53BP1
CUL2		over	5.064	gain	1	9	10:33301531..37949056	4.26926	619	7946601															TTDN1
CUL2_ENST00000537177				gain	1	9	10:33301531..37949056	4.26926	619	7946601															UBA1
ENSG00000268814				gain	1	9	10:33301531..37949056	4.26926	619	7946601															UBE2A
FZD8		over	3.885	gain	1	9	10:33301531..37949056	4.26926	619	7946601															UBE2N
GJD4		normal	0.422	gain	1	9	10:33301531..37949056	4.26926	619	7946601															UNG
MTRNR2L7				gain	1	9	10:33301531..37949056	4.26926	619	7946601															USP1
NAMPTL				gain	1	9	10:33301531..37949056	4.26926	619	7946601															USP10
NRP1		over	4.457	gain	1	9	10:33301531..37949056	4.26926	619	7946601															USP7
NRP1_ENST00000374816				gain	1	9	10:33301531..37949056	4.26926	619	7946601															WRN
NRP1_ENST00000374823				gain	1	9	10:33301531..37949056	4.26926	619	7946601															XAB2
PARD3		normal	0.948	gain	1	9	10:33301531..37949056	4.26926	619	7946601															XRCC2
ZNF248		over	6.195	gain	1	9	10:33301531..37949056	4.26926	619	7946601															XRCC3
ASCL5				gain	2	12	1:200831290..201475571	4.26926	619	7957441															XRCC4
C1orf106				gain	2	12	1:200831290..201475571	4.26926	619	7957441															XRCC6
CACNA1S		normal	-0.788	gain	2	12	1:200831290..201475571	4.26926	619	7957441															ZSWIM7
CAMSAP1L1				gain	2	12	1:200831290..201475571	4.26926	619	7957441
CAMSAP2		normal	0.864	gain	2	12	1:200831290..201475571	4.26926	619	7957441
GPR25		under	-2.623	gain	2	12	1:200831290..201475571	4.26926	619	7957441
IGFN1		normal	0.297	gain	2	12	1:200831290..201475571	4.26926	619	7957441
IGFN1_ENST00000335211				gain	2	12	1:200831290..201475571	4.26926	619	7957441
KIF21B		normal	-0.854	gain	2	12	1:200831290..201475571	4.26926	619	7957441
KIF21B_ENST00000422435				gain	2	12	1:200831290..201475571	4.26926	619	7957441
LAD1		normal	1.895	gain	2	12	1:200831290..201475571	4.26926	619	7957441
LAD1_ENST00000367313				gain	2	12	1:200831290..201475571	4.26926	619	7957441
PHLDA3		normal	1.32	gain	2	12	1:200831290..201475571	4.26926	619	7957441
PKP1		over	2.058	gain	2	12	1:200831290..201475571	4.26926	619	7957441
PKP1_ENST00000263946				gain	2	12	1:200831290..201475571	4.26926	619	7957441
TMEM9		over	2.961	gain	2	12	1:200831290..201475571	4.26926	619	7957441
TMEM9_ENST00000414605				gain	2	12	1:200831290..201475571	4.26926	619	7957441
TNNI1		normal	-0.434	gain	2	12	1:200831290..201475571	4.26926	619	7957441
TNNT2		normal	0.402	gain	2	12	1:200831290..201475571	4.26926	619	7957441
TNNT2_ENST00000360372				gain	2	12	1:200831290..201475571	4.26926	619	7957441
TNNT2_ENST00000458432				gain	2	12	1:200831290..201475571	4.26926	619	7957441
ERGIC2		over	3.086	gain	2	11	12:29064976..29492320	4.26926	619	7961101
FAR2		normal	0.515	gain	2	11	12:29064976..29492320	4.26926	619	7961101
OVCH1		normal	0.328	gain	2	11	12:29064976..29492320	4.26926	619	7961101
PCDH11Y_ENST00000215473				loss	0	0	Y:5404589..5809679	4.26926	619	7962725
PCDH11Y_ENST00000400457				loss	0	0	Y:5404589..5809679	4.26926	619	7962725
				gain	1	11	8:136879564..137072628	4.26926	619	7972548
CTNNA3		normal	1.801	gain	1	12	10:66204532..67489653	4.26926	619	7974427
CTNNA3_ENST00000433211				gain	1	12	10:66204532..67489653	4.26926	619	7974427
CTNNA3_ENST00000545309				gain	1	12	10:66204532..67489653	4.26926	619	7974427
LRRTM3		normal	-0.686	gain	1	12	10:66204532..67489653	4.26926	619	7974427
LRRTM3_ENST00000361320				gain	1	12	10:66204532..67489653	4.26926	619	7974427
BAT2D1				gain	2	10	1:171431513..172146014	4.26926	619	7976247
BAT2D1_ENST00000392078				gain	2	10	1:171431513..172146014	4.26926	619	7976247
DNM3		normal	0.572	gain	2	10	1:171431513..172146014	4.26926	619	7976247
METTL13		over	4.06	gain	2	10	1:171431513..172146014	4.26926	619	7976247
MYOC		normal	-0.185	gain	2	10	1:171431513..172146014	4.26926	619	7976247
VAMP4		normal	0.533	gain	2	10	1:171431513..172146014	4.26926	619	7976247
MEGF8		normal	-0.531	loss	0	0	19:42296200..42328254	4.26926	619	7978132
MEGF8_ENST00000334370				loss	0	0	19:42296200..42328254	4.26926	619	7978132
PAFAH1B3		under	-4.9	loss	0	0	19:42296200..42328254	4.26926	619	7978132
PRR19		normal	-0.17	loss	0	0	19:42296200..42328254	4.26926	619	7978132
TMEM145		normal	1.678	loss	0	0	19:42296200..42328254	4.26926	619	7978132
TSPY2				loss	0	0	Y:6075632..6360908	4.26926	619	7985647
				gain	1	10	12:130728087..130736562	4.26926	619	7993360
ASPM		normal	-0.58	loss	0	1	1:191053054..199753720	4.26926	619	7995840
ATP6V1G3		normal	-0.138	loss	0	1	1:191053054..199753720	4.26926	619	7995840
ATP6V1G3_ENST00000281087				loss	0	1	1:191053054..199753720	4.26926	619	7995840
B3GALT2		normal	-1.08	loss	0	1	1:191053054..199753720	4.26926	619	7995840
C1orf218				loss	0	1	1:191053054..199753720	4.26926	619	7995840
C1orf53		normal	0.835	loss	0	1	1:191053054..199753720	4.26926	619	7995840
C1orf53_ENST00000367393				loss	0	1	1:191053054..199753720	4.26926	619	7995840
CDC73		normal	-1.93	loss	0	1	1:191053054..199753720	4.26926	619	7995840
CFH		normal	-0.372	loss	0	1	1:191053054..199753720	4.26926	619	7995840
CFHR1				loss	0	1	1:191053054..199753720	4.26926	619	7995840
CFHR2		normal	1.014	loss	0	1	1:191053054..199753720	4.26926	619	7995840
CFHR2_ENST00000367415				loss	0	1	1:191053054..199753720	4.26926	619	7995840
CFHR3		normal	-1.08	loss	0	1	1:191053054..199753720	4.26926	619	7995840
CFHR4				loss	0	1	1:191053054..199753720	4.26926	619	7995840
CFHR4_ENST00000367416				loss	0	1	1:191053054..199753720	4.26926	619	7995840
CFHR5		normal	0.479	loss	0	1	1:191053054..199753720	4.26926	619	7995840
CFHR5_ENST00000367414				loss	0	1	1:191053054..199753720	4.26926	619	7995840
CRB1		normal	0.105	loss	0	1	1:191053054..199753720	4.26926	619	7995840
CRB1_ENST00000448952				loss	0	1	1:191053054..199753720	4.26926	619	7995840
CRB1_ENST00000535699				loss	0	1	1:191053054..199753720	4.26926	619	7995840
DENND1B		normal	0.171	loss	0	1	1:191053054..199753720	4.26926	619	7995840
DENND1B_ENST00000367396				loss	0	1	1:191053054..199753720	4.26926	619	7995840
DENND1B_ENST00000391979				loss	0	1	1:191053054..199753720	4.26926	619	7995840
F13B		normal	-0.374	loss	0	1	1:191053054..199753720	4.26926	619	7995840
GLRX2		normal	0.382	loss	0	1	1:191053054..199753720	4.26926	619	7995840
GLRX2_ENST00000367439				loss	0	1	1:191053054..199753720	4.26926	619	7995840
KCNT2		normal	0.253	loss	0	1	1:191053054..199753720	4.26926	619	7995840
KCNT2_ENST00000367431				loss	0	1	1:191053054..199753720	4.26926	619	7995840
LHX9		normal	1.229	loss	0	1	1:191053054..199753720	4.26926	619	7995840
LHX9_ENST00000367390				loss	0	1	1:191053054..199753720	4.26926	619	7995840
NEK7		normal	0.024	loss	0	1	1:191053054..199753720	4.26926	619	7995840
PTPRC		normal	-0.204	loss	0	1	1:191053054..199753720	4.26926	619	7995840
PTPRC_ENST00000442510				loss	0	1	1:191053054..199753720	4.26926	619	7995840
RGS1		normal	0.271	loss	0	1	1:191053054..199753720	4.26926	619	7995840
RGS13		normal	0.821	loss	0	1	1:191053054..199753720	4.26926	619	7995840
RGS18		normal	-0.85	loss	0	1	1:191053054..199753720	4.26926	619	7995840
RGS1_ENST00000367459				loss	0	1	1:191053054..199753720	4.26926	619	7995840
RGS1_ENST00000469578				loss	0	1	1:191053054..199753720	4.26926	619	7995840
RGS2		over	2.519	loss	0	1	1:191053054..199753720	4.26926	619	7995840
RGS21		normal	-0.423	loss	0	1	1:191053054..199753720	4.26926	619	7995840
TROVE2		normal	-0.752	loss	0	1	1:191053054..199753720	4.26926	619	7995840
TROVE2_ENST00000367446				loss	0	1	1:191053054..199753720	4.26926	619	7995840
UCHL5		normal	-0.013	loss	0	1	1:191053054..199753720	4.26926	619	7995840
UCHL5_ENST00000367448				loss	0	1	1:191053054..199753720	4.26926	619	7995840
UCHL5_ENST00000367449				loss	0	1	1:191053054..199753720	4.26926	619	7995840
UCHL5_ENST00000367450				loss	0	1	1:191053054..199753720	4.26926	619	7995840
UCHL5_ENST00000417752				loss	0	1	1:191053054..199753720	4.26926	619	7995840
UCHL5_ENST00000421683				loss	0	1	1:191053054..199753720	4.26926	619	7995840
UCHL5_ENST00000530098				loss	0	1	1:191053054..199753720	4.26926	619	7995840
ZBTB41				loss	0	1	1:191053054..199753720	4.26926	619	7995840
C1orf112		normal	0.422	loss	0	1	1:169836879..170268311	4.26926	619	7996574
KIFAP3		normal	-0.948	loss	0	1	1:169836879..170268311	4.26926	619	7996574
KIFAP3_ENST00000538366				loss	0	1	1:169836879..170268311	4.26926	619	7996574
METTL11B		normal	-0.988	loss	0	1	1:169836879..170268311	4.26926	619	7996574
SCYL3		under	-2.695	loss	0	1	1:169836879..170268311	4.26926	619	7996574
SCYL3_ENST00000367772				loss	0	1	1:169836879..170268311	4.26926	619	7996574
ABL2		normal	-1.818	loss	0	1	1:178072637..189989653	4.26926	619	7996575
ABL2_ENST00000392043				loss	0	1	1:178072637..189989653	4.26926	619	7996575
ABL2_ENST00000502732				loss	0	1	1:178072637..189989653	4.26926	619	7996575
ABL2_ENST00000512653				loss	0	1	1:178072637..189989653	4.26926	619	7996575
ACBD6		under	-2.331	loss	0	1	1:178072637..189989653	4.26926	619	7996575
AL359853.2				loss	0	1	1:178072637..189989653	4.26926	619	7996575
AL359853.2_ENST00000553856				loss	0	1	1:178072637..189989653	4.26926	619	7996575
ANGPTL1		normal	-0.002	loss	0	1	1:178072637..189989653	4.26926	619	7996575
APOBEC4		normal	-0.25	loss	0	1	1:178072637..189989653	4.26926	619	7996575
ARPC5		normal	-1.456	loss	0	1	1:178072637..189989653	4.26926	619	7996575
ARPC5_ENST00000294742				loss	0	1	1:178072637..189989653	4.26926	619	7996575
AXDND1		normal	1.057	loss	0	1	1:178072637..189989653	4.26926	619	7996575
AXDND1_ENST00000457238				loss	0	1	1:178072637..189989653	4.26926	619	7996575
C1orf21		normal	-0.555	loss	0	1	1:178072637..189989653	4.26926	619	7996575
C1orf21_ENST00000367514				loss	0	1	1:178072637..189989653	4.26926	619	7996575
C1orf220				loss	0	1	1:178072637..189989653	4.26926	619	7996575
C1orf220_ENST00000319387				loss	0	1	1:178072637..189989653	4.26926	619	7996575
C1orf27		under	-2.047	loss	0	1	1:178072637..189989653	4.26926	619	7996575
C1orf27_ENST00000287859				loss	0	1	1:178072637..189989653	4.26926	619	7996575
C1orf49				loss	0	1	1:178072637..189989653	4.26926	619	7996575
C1orf49_ENST00000367643				loss	0	1	1:178072637..189989653	4.26926	619	7996575
CACNA1E		normal	-0.248	loss	0	1	1:178072637..189989653	4.26926	619	7996575
CACNA1E_ENST00000357570				loss	0	1	1:178072637..189989653	4.26926	619	7996575
CACNA1E_ENST00000358338				loss	0	1	1:178072637..189989653	4.26926	619	7996575
CACNA1E_ENST00000367567				loss	0	1	1:178072637..189989653	4.26926	619	7996575
CACNA1E_ENST00000367573				loss	0	1	1:178072637..189989653	4.26926	619	7996575
CEP350		under	-2.261	loss	0	1	1:178072637..189989653	4.26926	619	7996575
CEP350_ENST00000367607				loss	0	1	1:178072637..189989653	4.26926	619	7996575
DHX9		normal	-1.947	loss	0	1	1:178072637..189989653	4.26926	619	7996575
EDEM3		normal	-1.006	loss	0	1	1:178072637..189989653	4.26926	619	7996575
EDEM3_ENST00000318130				loss	0	1	1:178072637..189989653	4.26926	619	7996575
FAM129A		normal	-0.207	loss	0	1	1:178072637..189989653	4.26926	619	7996575
FAM163A		normal	-0.785	loss	0	1	1:178072637..189989653	4.26926	619	7996575
FAM20B		normal	-0.589	loss	0	1	1:178072637..189989653	4.26926	619	7996575
GLT25D2		normal	-0.263	loss	0	1	1:178072637..189989653	4.26926	619	7996575
GLT25D2_ENST00000367520				loss	0	1	1:178072637..189989653	4.26926	619	7996575
GLUL		normal	0.134	loss	0	1	1:178072637..189989653	4.26926	619	7996575
HMCN1		normal	0.909	loss	0	1	1:178072637..189989653	4.26926	619	7996575
IER5		normal	-0.012	loss	0	1	1:178072637..189989653	4.26926	619	7996575
IVNS1ABP		under	-2.953	loss	0	1	1:178072637..189989653	4.26926	619	7996575
IVNS1ABP_ENST00000367497				loss	0	1	1:178072637..189989653	4.26926	619	7996575
IVNS1ABP_ENST00000422754				loss	0	1	1:178072637..189989653	4.26926	619	7996575
KIAA1614		normal	-0.931	loss	0	1	1:178072637..189989653	4.26926	619	7996575
LAMC1		normal	-0.308	loss	0	1	1:178072637..189989653	4.26926	619	7996575
LAMC2		normal	0.929	loss	0	1	1:178072637..189989653	4.26926	619	7996575
LHX4		normal	0.768	loss	0	1	1:178072637..189989653	4.26926	619	7996575
MR1		normal	-0.641	loss	0	1	1:178072637..189989653	4.26926	619	7996575
NCF2		normal	0.926	loss	0	1	1:178072637..189989653	4.26926	619	7996575
NMNAT2		normal	1.101	loss	0	1	1:178072637..189989653	4.26926	619	7996575
NMNAT2_ENST00000294868				loss	0	1	1:178072637..189989653	4.26926	619	7996575
NPHS2		normal	0.596	loss	0	1	1:178072637..189989653	4.26926	619	7996575
NPL		under	-2.137	loss	0	1	1:178072637..189989653	4.26926	619	7996575
NPL_ENST00000367550				loss	0	1	1:178072637..189989653	4.26926	619	7996575
NPL_ENST00000367554				loss	0	1	1:178072637..189989653	4.26926	619	7996575
NPL_ENST00000367555				loss	0	1	1:178072637..189989653	4.26926	619	7996575
OCLM				loss	0	1	1:178072637..189989653	4.26926	619	7996575
OCLM_ENST00000574641				loss	0	1	1:178072637..189989653	4.26926	619	7996575
PDC		normal	-0.412	loss	0	1	1:178072637..189989653	4.26926	619	7996575
PLA2G4A		normal	0.183	loss	0	1	1:178072637..189989653	4.26926	619	7996575
PRG4		normal	1.628	loss	0	1	1:178072637..189989653	4.26926	619	7996575
PTGS2		normal	0.397	loss	0	1	1:178072637..189989653	4.26926	619	7996575
PTGS2_ENST00000367468				loss	0	1	1:178072637..189989653	4.26926	619	7996575
Q8TDK1_HUMAN				loss	0	1	1:178072637..189989653	4.26926	619	7996575
QSOX1		normal	1.896	loss	0	1	1:178072637..189989653	4.26926	619	7996575
RALGPS2		normal	0.05	loss	0	1	1:178072637..189989653	4.26926	619	7996575
RASAL2		normal	-0.291	loss	0	1	1:178072637..189989653	4.26926	619	7996575
RASAL2_ENST00000367649				loss	0	1	1:178072637..189989653	4.26926	619	7996575
RASAL2_ENST00000462775				loss	0	1	1:178072637..189989653	4.26926	619	7996575
RGL1		normal	-0.616	loss	0	1	1:178072637..189989653	4.26926	619	7996575
RGL1_ENST00000367531				loss	0	1	1:178072637..189989653	4.26926	619	7996575
RGS16		normal	-0.299	loss	0	1	1:178072637..189989653	4.26926	619	7996575
RGS8		normal	-1.097	loss	0	1	1:178072637..189989653	4.26926	619	7996575
RGS8_ENST00000258302				loss	0	1	1:178072637..189989653	4.26926	619	7996575
RGS8_ENST00000483095				loss	0	1	1:178072637..189989653	4.26926	619	7996575
RGSL1		normal	0.711	loss	0	1	1:178072637..189989653	4.26926	619	7996575
RGSL1_ENST00000294854				loss	0	1	1:178072637..189989653	4.26926	619	7996575
RGSL2				loss	0	1	1:178072637..189989653	4.26926	619	7996575
RNASEL		normal	-0.735	loss	0	1	1:178072637..189989653	4.26926	619	7996575
RNASEL_ENST00000539397				loss	0	1	1:178072637..189989653	4.26926	619	7996575
RNF2		normal	-1.624	loss	0	1	1:178072637..189989653	4.26926	619	7996575
SHCBP1L		normal	-0.515	loss	0	1	1:178072637..189989653	4.26926	619	7996575
SMG7		normal	-0.636	loss	0	1	1:178072637..189989653	4.26926	619	7996575
SMG7_ENST00000507469				loss	0	1	1:178072637..189989653	4.26926	619	7996575
SOAT1		normal	-0.621	loss	0	1	1:178072637..189989653	4.26926	619	7996575
STX6		normal	-0.582	loss	0	1	1:178072637..189989653	4.26926	619	7996575
SWT1		normal	-1.915	loss	0	1	1:178072637..189989653	4.26926	619	7996575
TDRD5		normal	-1.162	loss	0	1	1:178072637..189989653	4.26926	619	7996575
TDRD5_ENST00000444136				loss	0	1	1:178072637..189989653	4.26926	619	7996575
TEDDM1		normal	1.627	loss	0	1	1:178072637..189989653	4.26926	619	7996575
TEX35		normal	0.792	loss	0	1	1:178072637..189989653	4.26926	619	7996575
TEX35_ENST00000258298				loss	0	1	1:178072637..189989653	4.26926	619	7996575
TEX35_ENST00000367639				loss	0	1	1:178072637..189989653	4.26926	619	7996575
TEX35_ENST00000367642				loss	0	1	1:178072637..189989653	4.26926	619	7996575
TEX35_ENST00000442872				loss	0	1	1:178072637..189989653	4.26926	619	7996575
TOR1AIP1		normal	-0.952	loss	0	1	1:178072637..189989653	4.26926	619	7996575
TOR1AIP2		under	-2.317	loss	0	1	1:178072637..189989653	4.26926	619	7996575
TOR3A		normal	0.244	loss	0	1	1:178072637..189989653	4.26926	619	7996575
TOR3A_ENST00000447595				loss	0	1	1:178072637..189989653	4.26926	619	7996575
TPR		under	-2.888	loss	0	1	1:178072637..189989653	4.26926	619	7996575
TPR_ENST00000451586				loss	0	1	1:178072637..189989653	4.26926	619	7996575
TRMT1L		normal	-1.607	loss	0	1	1:178072637..189989653	4.26926	619	7996575
TRMT1L_ENST00000367504				loss	0	1	1:178072637..189989653	4.26926	619	7996575
TSEN15		normal	-0.924	loss	0	1	1:178072637..189989653	4.26926	619	7996575
TSEN15_ENST00000423085				loss	0	1	1:178072637..189989653	4.26926	619	7996575
XPR1		under	-3.578	loss	0	1	1:178072637..189989653	4.26926	619	7996575
ZNF648		normal	0.117	loss	0	1	1:178072637..189989653	4.26926	619	7996575
EYA1		normal	-0.361	loss	0	0	8:71303077..71304365	4.26926	619	8012363
EYA1_ENST00000388740				loss	0	0	8:71303077..71304365	4.26926	619	8012363
MYC		normal	0.285	gain	1	13	8:127717342..127841173	4.26926	619	8013371
MYC_ENST00000377970				gain	1	13	8:127717342..127841173	4.26926	619	8013371
ANKRD45		normal	-1.106	gain	2	13	1:172528361..173849099	4.26926	619	8015823
C1orf9				gain	2	13	1:172528361..173849099	4.26926	619	8015823
C1orf9_ENST00000367723				gain	2	13	1:172528361..173849099	4.26926	619	8015823
CENPL		over	3.477	gain	2	13	1:172528361..173849099	4.26926	619	8015823
CENPL_ENST00000356198				gain	2	13	1:172528361..173849099	4.26926	619	8015823
DARS2		normal	-0.261	gain	2	13	1:172528361..173849099	4.26926	619	8015823
FASLG		normal	-0.425	gain	2	13	1:172528361..173849099	4.26926	619	8015823
KLHL20		over	3.757	gain	2	13	1:172528361..173849099	4.26926	619	8015823
LOC646870				gain	2	13	1:172528361..173849099	4.26926	619	8015823
PRDX6		over	3.674	gain	2	13	1:172528361..173849099	4.26926	619	8015823
SLC9A11				gain	2	13	1:172528361..173849099	4.26926	619	8015823
TNFSF18		normal	-0.558	gain	2	13	1:172528361..173849099	4.26926	619	8015823
TNFSF18_ENST00000404377				gain	2	13	1:172528361..173849099	4.26926	619	8015823
TNFSF4		normal	0.074	gain	2	13	1:172528361..173849099	4.26926	619	8015823
AMELY		normal	-0.686	loss	0	0	Y:6747321..9758224	4.26926	619	8017000
AMELY_ENST00000383036				loss	0	0	Y:6747321..9758224	4.26926	619	8017000
ENSG00000225516				loss	0	0	Y:6747321..9758224	4.26926	619	8017000
FAM197Y1				loss	0	0	Y:6747321..9758224	4.26926	619	8017000
PRKY		normal	-0.869	loss	0	0	Y:6747321..9758224	4.26926	619	8017000
TBL1Y		normal	-1.091	loss	0	0	Y:6747321..9758224	4.26926	619	8017000
TSPY1				loss	0	0	Y:6747321..9758224	4.26926	619	8017000
TSPY10				loss	0	0	Y:6747321..9758224	4.26926	619	8017000
TSPY3				loss	0	0	Y:6747321..9758224	4.26926	619	8017000
TSPY3_ENST00000383010				loss	0	0	Y:6747321..9758224	4.26926	619	8017000
TSPY3_ENST00000457222				loss	0	0	Y:6747321..9758224	4.26926	619	8017000
TSPY4				loss	0	0	Y:6747321..9758224	4.26926	619	8017000
TSPY8				loss	0	0	Y:6747321..9758224	4.26926	619	8017000
TSPY8_ENST00000287721				loss	0	0	Y:6747321..9758224	4.26926	619	8017000
				loss	0	0	Y:9779593..10121053	4.26926	619	8018400
FAM84B		over	2.132	gain	1	10	8:126305658..126636358	4.26926	619	8020684
LIPF		normal	0.272	loss	0	0	10:87911807..88753503	4.26926	619	8025501
LIPF_ENST00000394375				loss	0	0	10:87911807..88753503	4.26926	619	8025501
LIPJ		normal	-0.108	loss	0	0	10:87911807..88753503	4.26926	619	8025501
LIPK		normal	0.079	loss	0	0	10:87911807..88753503	4.26926	619	8025501
LIPK_ENST00000404190				loss	0	0	10:87911807..88753503	4.26926	619	8025501
PTEN	1	under	-3.164	loss	0	0	10:87911807..88753503	4.26926	619	8025501
RNLS		normal	-0.222	loss	0	0	10:87911807..88753503	4.26926	619	8025501
RNLS_ENST00000331772				loss	0	0	10:87911807..88753503	4.26926	619	8025501
ZWINT		over	3.975	gain	1	9	10:56276981..57090129	4.26926	619	8037655
ZWINT_ENST00000373940				gain	1	9	10:56276981..57090129	4.26926	619	8037655
REEP3		over	3.467	gain	1	9	10:63574186..63749007	4.26926	619	8037656
				loss	0	0	Y:3869201..3959491	4.26926	619	8040401
				loss	0	0	22:22027155..22027947	4.26926	619	8042890
CACYBP		normal	-1.247	loss	0	1	1:173852211..175061985	4.26926	619	8044811
DARS2		normal	-0.261	loss	0	1	1:173852211..175061985	4.26926	619	8044811
GPR52				loss	0	1	1:173852211..175061985	4.26926	619	8044811
MRPS14		normal	-1.502	loss	0	1	1:173852211..175061985	4.26926	619	8044811
RABGAP1L		normal	-1.976	loss	0	1	1:173852211..175061985	4.26926	619	8044811
RABGAP1L_ENST00000347255				loss	0	1	1:173852211..175061985	4.26926	619	8044811
RABGAP1L_ENST00000357444				loss	0	1	1:173852211..175061985	4.26926	619	8044811
RABGAP1L_ENST00000367687				loss	0	1	1:173852211..175061985	4.26926	619	8044811
RABGAP1L_ENST00000367689				loss	0	1	1:173852211..175061985	4.26926	619	8044811
RABGAP1L_ENST00000457696				loss	0	1	1:173852211..175061985	4.26926	619	8044811
RABGAP1L_ENST00000486220				loss	0	1	1:173852211..175061985	4.26926	619	8044811
RABGAP1L_ENST00000489615				loss	0	1	1:173852211..175061985	4.26926	619	8044811
RC3H1		under	-3.497	loss	0	1	1:173852211..175061985	4.26926	619	8044811
SERPINC1		normal	-0.223	loss	0	1	1:173852211..175061985	4.26926	619	8044811
ZBTB37		normal	-0.515	loss	0	1	1:173852211..175061985	4.26926	619	8044811
ZBTB37_ENST00000427304				loss	0	1	1:173852211..175061985	4.26926	619	8044811
				gain	0	13	1:199762642..200003224	4.26926	619	8046600
PTHLH		normal	1.596	gain	1	14	12:27966663..28082859	4.26926	619	8052813
PTHLH_ENST00000354417				gain	1	14	12:27966663..28082859	4.26926	619	8052813
				loss	0	0	Y:56871245..56871739	4.26926	619	8053824
				gain	1	13	8:121857881..121950976	4.26926	619	8059942
A1CF		normal	-0.673	gain	1	10	10:49959916..51895369	4.26926	619	8064818
A1CF_ENST00000282641				gain	1	10	10:49959916..51895369	4.26926	619	8064818
A1CF_ENST00000373995				gain	1	10	10:49959916..51895369	4.26926	619	8064818
AGAP6				gain	1	10	10:49959916..51895369	4.26926	619	8064818
ASAH2				gain	1	10	10:49959916..51895369	4.26926	619	8064818
ASAH2B				gain	1	10	10:49959916..51895369	4.26926	619	8064818
ASAH2B_ENST00000374007				gain	1	10	10:49959916..51895369	4.26926	619	8064818
ASAH2_ENST00000395526				gain	1	10	10:49959916..51895369	4.26926	619	8064818
CSTF2T		over	2.877	gain	1	10	10:49959916..51895369	4.26926	619	8064818
ENSG00000269165				gain	1	10	10:49959916..51895369	4.26926	619	8064818
ENSG00000269700				gain	1	10	10:49959916..51895369	4.26926	619	8064818
FAM21A				gain	1	10	10:49959916..51895369	4.26926	619	8064818
PRKG1		normal	1.57	gain	1	10	10:49959916..51895369	4.26926	619	8064818
PRKG1_ENST00000373976				gain	1	10	10:49959916..51895369	4.26926	619	8064818
PRKG1_ENST00000401604				gain	1	10	10:49959916..51895369	4.26926	619	8064818
Q96MT0_HUMAN				gain	1	10	10:49959916..51895369	4.26926	619	8064818
Q9P147_HUMAN				gain	1	10	10:49959916..51895369	4.26926	619	8064818
SGMS1		normal	1.04	gain	1	10	10:49959916..51895369	4.26926	619	8064818
SGMS1_ENST00000361543				gain	1	10	10:49959916..51895369	4.26926	619	8064818
SGMS1_ENST00000429490				gain	1	10	10:49959916..51895369	4.26926	619	8064818
ADAMTS6_ENST00000381055				loss	0	1	5:65401659..66886648	4.26926	619	8066384
ADAMTS6_ENST00000536360				loss	0	1	5:65401659..66886648	4.26926	619	8066384
C5orf44				loss	0	1	5:65401659..66886648	4.26926	619	8066384
C5orf44_ENST00000399438				loss	0	1	5:65401659..66886648	4.26926	619	8066384
CENPK		normal	-0.913	loss	0	1	5:65401659..66886648	4.26926	619	8066384
ERBB2IP		normal	-1.297	loss	0	1	5:65401659..66886648	4.26926	619	8066384
ERBB2IP_ENST00000284037				loss	0	1	5:65401659..66886648	4.26926	619	8066384
ERBB2IP_ENST00000380943				loss	0	1	5:65401659..66886648	4.26926	619	8066384
MAST4_ENST00000403666				loss	0	1	5:65401659..66886648	4.26926	619	8066384
MAST4_ENST00000404260				loss	0	1	5:65401659..66886648	4.26926	619	8066384
MAST4_ENST00000406374				loss	0	1	5:65401659..66886648	4.26926	619	8066384
NLN		normal	-1.965	loss	0	1	5:65401659..66886648	4.26926	619	8066384
PPWD1		under	-4.297	loss	0	1	5:65401659..66886648	4.26926	619	8066384
SGTB		under	-2.619	loss	0	1	5:65401659..66886648	4.26926	619	8066384
SREK1		under	-2.424	loss	0	1	5:65401659..66886648	4.26926	619	8066384
SREK1_ENST00000334121				loss	0	1	5:65401659..66886648	4.26926	619	8066384
TRAPPC13		under	-2.972	loss	0	1	5:65401659..66886648	4.26926	619	8066384
TRIM23		under	-3.042	loss	0	1	5:65401659..66886648	4.26926	619	8066384
TRIM23_ENST00000381018				loss	0	1	5:65401659..66886648	4.26926	619	8066384
ARL4P				gain	1	9	10:60447711..61193530	4.26926	619	8067586
CDK1_ENST00000395284				gain	1	9	10:60447711..61193530	4.26926	619	8067586
RHOBTB1		normal	0.121	gain	1	9	10:60447711..61193530	4.26926	619	8067586
ABLIM3		normal	1.876	gain	3	9	5:148433450..149363061	4.26926	619	8079445
ABLIM3_ENST00000504238				gain	3	9	5:148433450..149363061	4.26926	619	8079445
ADRB2		normal	1.779	gain	3	9	5:148433450..149363061	4.26926	619	8079445
AFAP1L1		normal	1.224	gain	3	9	5:148433450..149363061	4.26926	619	8079445
FBXO38		normal	0.106	gain	3	9	5:148433450..149363061	4.26926	619	8079445
GRPEL2		normal	1.625	gain	3	9	5:148433450..149363061	4.26926	619	8079445
HTR4		normal	-0.962	gain	3	9	5:148433450..149363061	4.26926	619	8079445
HTR4_ENST00000314512				gain	3	9	5:148433450..149363061	4.26926	619	8079445
HTR4_ENST00000354217				gain	3	9	5:148433450..149363061	4.26926	619	8079445
HTR4_ENST00000362016				gain	3	9	5:148433450..149363061	4.26926	619	8079445
HTR4_ENST00000520514				gain	3	9	5:148433450..149363061	4.26926	619	8079445
PCYOX1L		normal	0.698	gain	3	9	5:148433450..149363061	4.26926	619	8079445
SH3TC2		over	2.33	gain	3	9	5:148433450..149363061	4.26926	619	8079445
SH3TC2_ENST00000394358				gain	3	9	5:148433450..149363061	4.26926	619	8079445
SH3TC2_ENST00000502274				gain	3	9	5:148433450..149363061	4.26926	619	8079445
RPS26P3				loss	0	1	9:9001075..9415022	4.26926	619	8087385
FAM106A				loss	0	0	17:18452079..18565884	4.26926	619	8087913
LGALS9C				loss	0	0	17:18452079..18565884	4.26926	619	8087913
PCDH11Y				loss	0	0	Y:4723325..5296907	4.26926	619	8092786
PCDH11Y_ENST00000215473				loss	0	0	Y:4723325..5296907	4.26926	619	8092786
PCDH11Y_ENST00000362095				loss	0	0	Y:4723325..5296907	4.26926	619	8092786
PCDH11Y_ENST00000400457				loss	0	0	Y:4723325..5296907	4.26926	619	8092786
ARRDC3		normal	-0.119	gain	0	11	5:91368584..91386887	4.26926	619	8093936
NRP1		over	4.457	gain	1	14	10:33123913..33300334	4.26926	619	8101336
NRP1_ENST00000374816				gain	1	14	10:33123913..33300334	4.26926	619	8101336
NRP1_ENST00000374823				gain	1	14	10:33123913..33300334	4.26926	619	8101336
NRP1_ENST00000418675				gain	1	14	10:33123913..33300334	4.26926	619	8101336
NRP1_ENST00000431894				gain	1	14	10:33123913..33300334	4.26926	619	8101336
NRP1_ENST00000432372				gain	1	14	10:33123913..33300334	4.26926	619	8101336
NRP1_ENST00000455749				gain	1	14	10:33123913..33300334	4.26926	619	8101336
				loss	0	0	Y:56875841..56875956	4.26926	619	8105253
SCAPER		normal	-1.627	loss	0	0	15:76598901..76603435	4.26926	619	8106636
SCAPER_ENST00000538941				loss	0	0	15:76598901..76603435	4.26926	619	8106636
TG		normal	0.22	gain	1	14	8:132854551..132889226	4.26926	619	8113216
OVCH1		normal	0.328	gain	3	9	12:29493554..29977941	4.26926	619	8113935
TMTC1		normal	0.96	gain	3	9	12:29493554..29977941	4.26926	619	8113935
TMTC1_ENST00000381224				gain	3	9	12:29493554..29977941	4.26926	619	8113935
ADO		over	3.242	gain	1	13	10:61196456..63563421	4.26926	619	8118073
ARID5B		normal	0.701	gain	1	13	10:61196456..63563421	4.26926	619	8118073
ARID5B_ENST00000309334				gain	1	13	10:61196456..63563421	4.26926	619	8118073
C10orf107		normal	1.181	gain	1	13	10:61196456..63563421	4.26926	619	8118073
C10orf107_ENST00000389639				gain	1	13	10:61196456..63563421	4.26926	619	8118073
EGR2		normal	-0.408	gain	1	13	10:61196456..63563421	4.26926	619	8118073
JMJD1C		normal	1.584	gain	1	13	10:61196456..63563421	4.26926	619	8118073
JMJD1C_ENST00000399262				gain	1	13	10:61196456..63563421	4.26926	619	8118073
NRBF2		over	2.728	gain	1	13	10:61196456..63563421	4.26926	619	8118073
NRBF2_ENST00000435510				gain	1	13	10:61196456..63563421	4.26926	619	8118073
REEP3		over	3.467	gain	1	13	10:61196456..63563421	4.26926	619	8118073
RTKN2		over	3.822	gain	1	13	10:61196456..63563421	4.26926	619	8118073
RTKN2_ENST00000395265				gain	1	13	10:61196456..63563421	4.26926	619	8118073
TMEM26		normal	0.981	gain	1	13	10:61196456..63563421	4.26926	619	8118073
TMEM26_ENST00000399293				gain	1	13	10:61196456..63563421	4.26926	619	8118073
ZNF365		over	2.759	gain	1	13	10:61196456..63563421	4.26926	619	8118073
ZNF365_ENST00000395251				gain	1	13	10:61196456..63563421	4.26926	619	8118073
ZNF365_ENST00000395255				gain	1	13	10:61196456..63563421	4.26926	619	8118073
ZNF365_ENST00000410046				gain	1	13	10:61196456..63563421	4.26926	619	8118073
LCE3B		normal	-1.359	loss	0	0	1:152583231..152618089	4.26926	619	8121122
LCE3C		normal	-0.334	loss	0	0	1:152583231..152618089	4.26926	619	8121122
				gain	0	14	Y:9759941..9779267	4.26926	619	8126572
				loss	0	0	2:34474248..34511991	4.26926	619	8128235
ANXA11		over	2.961	gain	0	14	10:79799288..80235181	4.26926	619	8128341
ANXA11_ENST00000447489				gain	0	14	10:79799288..80235181	4.26926	619	8128341
C10orf57				gain	0	14	10:79799288..80235181	4.26926	619	8128341
ENSG00000165429				gain	0	14	10:79799288..80235181	4.26926	619	8128341
FAM22E				gain	0	14	10:79799288..80235181	4.26926	619	8128341
PLAC9		normal	-0.356	gain	0	14	10:79799288..80235181	4.26926	619	8128341
PLAC9_ENST00000372267				gain	0	14	10:79799288..80235181	4.26926	619	8128341
Q6IPT3_HUMAN				gain	0	14	10:79799288..80235181	4.26926	619	8128341
SFTPD		normal	0.177	gain	0	14	10:79799288..80235181	4.26926	619	8128341
TMEM254		over	3.084	gain	0	14	10:79799288..80235181	4.26926	619	8128341
TMEM254_ENST00000372273				gain	0	14	10:79799288..80235181	4.26926	619	8128341
TMEM254_ENST00000372274				gain	0	14	10:79799288..80235181	4.26926	619	8128341
TMEM254_ENST00000450179				gain	0	14	10:79799288..80235181	4.26926	619	8128341
FFAR3				loss	0	0	19:35358592..35375885	4.26926	619	8134366
GPR42				loss	0	0	19:35358592..35375885	4.26926	619	8134366
				loss	0	0	4:10212536..10229875	4.26926	619	8155236
				gain	1	10	3:70615209..70619756	4.26926	619	8155378
PKD1L2_ENST00000525539				loss	0	0	16:81144991..81153284	4.26926	619	8155380
ATOH7		normal	0.515	gain	1	9	10:67492583..68537778	4.26926	619	8164378
CTNNA3		normal	1.801	gain	1	9	10:67492583..68537778	4.26926	619	8164378
CTNNA3_ENST00000433211				gain	1	9	10:67492583..68537778	4.26926	619	8164378
CTNNA3_ENST00000545309				gain	1	9	10:67492583..68537778	4.26926	619	8164378
DNA2		normal	0.989	gain	1	9	10:67492583..68537778	4.26926	619	8164378
DNA2L				gain	1	9	10:67492583..68537778	4.26926	619	8164378
DNAJC12		normal	0.43	gain	1	9	10:67492583..68537778	4.26926	619	8164378
DNAJC12_ENST00000339758				gain	1	9	10:67492583..68537778	4.26926	619	8164378
ENSG00000186218				gain	1	9	10:67492583..68537778	4.26926	619	8164378
HERC4		normal	0.501	gain	1	9	10:67492583..68537778	4.26926	619	8164378
HERC4_ENST00000277817				gain	1	9	10:67492583..68537778	4.26926	619	8164378
HNRNPH3		normal	-0.92	gain	1	9	10:67492583..68537778	4.26926	619	8164378
MYPN		normal	0.425	gain	1	9	10:67492583..68537778	4.26926	619	8164378
MYPN_ENST00000354393				gain	1	9	10:67492583..68537778	4.26926	619	8164378
MYPN_ENST00000373675				gain	1	9	10:67492583..68537778	4.26926	619	8164378
MYPN_ENST00000540630				gain	1	9	10:67492583..68537778	4.26926	619	8164378
PBLD		normal	-0.393	gain	1	9	10:67492583..68537778	4.26926	619	8164378
PBLD_ENST00000432941				gain	1	9	10:67492583..68537778	4.26926	619	8164378
RUFY2		normal	0.484	gain	1	9	10:67492583..68537778	4.26926	619	8164378
RUFY2_ENST00000342616				gain	1	9	10:67492583..68537778	4.26926	619	8164378
RUFY2_ENST00000399200				gain	1	9	10:67492583..68537778	4.26926	619	8164378
SIRT1		normal	0.709	gain	1	9	10:67492583..68537778	4.26926	619	8164378
SLC25A16		over	2.705	gain	1	9	10:67492583..68537778	4.26926	619	8164378
AC010997.1				gain	1	14	10:72752969..79526671	4.26926	619	8165702
ADK		over	4.355	gain	1	14	10:72752969..79526671	4.26926	619	8165702
AGAP5				gain	1	14	10:72752969..79526671	4.26926	619	8165702
AGAP5_ENST00000374094				gain	1	14	10:72752969..79526671	4.26926	619	8165702
ANXA7		over	5.24	gain	1	14	10:72752969..79526671	4.26926	619	8165702
AP3M1		over	4.665	gain	1	14	10:72752969..79526671	4.26926	619	8165702
C10orf11		normal	0.706	gain	1	14	10:72752969..79526671	4.26926	619	8165702
C10orf55		over	2.076	gain	1	14	10:72752969..79526671	4.26926	619	8165702
C10orf55_ENST00000409178				gain	1	14	10:72752969..79526671	4.26926	619	8165702
CAMK2G		over	4.116	gain	1	14	10:72752969..79526671	4.26926	619	8165702
CAMK2G_ENST00000322635				gain	1	14	10:72752969..79526671	4.26926	619	8165702
CAMK2G_ENST00000322680				gain	1	14	10:72752969..79526671	4.26926	619	8165702
CHCHD1		over	5.012	gain	1	14	10:72752969..79526671	4.26926	619	8165702
CHCHD1_ENST00000372837				gain	1	14	10:72752969..79526671	4.26926	619	8165702
COMTD1		over	2.574	gain	1	14	10:72752969..79526671	4.26926	619	8165702
DLG5		over	3.438	gain	1	14	10:72752969..79526671	4.26926	619	8165702
DNAJC9				gain	1	14	10:72752969..79526671	4.26926	619	8165702
DNAJC9-AS1				gain	1	14	10:72752969..79526671	4.26926	619	8165702
DUPD1		normal	1.363	gain	1	14	10:72752969..79526671	4.26926	619	8165702
DUSP13		normal	0.293	gain	1	14	10:72752969..79526671	4.26926	619	8165702
DUSP13_ENST00000356369				gain	1	14	10:72752969..79526671	4.26926	619	8165702
DUSP13_ENST00000372700				gain	1	14	10:72752969..79526671	4.26926	619	8165702
DUSP13_ENST00000372702				gain	1	14	10:72752969..79526671	4.26926	619	8165702
DUSP13_ENST00000394707				gain	1	14	10:72752969..79526671	4.26926	619	8165702
ECD		over	4.892	gain	1	14	10:72752969..79526671	4.26926	619	8165702
ECD_ENST00000430082				gain	1	14	10:72752969..79526671	4.26926	619	8165702
EIF5AL1		normal	-0.512	gain	1	14	10:72752969..79526671	4.26926	619	8165702
EIF5AL1_ENST00000520547				gain	1	14	10:72752969..79526671	4.26926	619	8165702
ENSG00000204049				gain	1	14	10:72752969..79526671	4.26926	619	8165702
ENSG00000267964				gain	1	14	10:72752969..79526671	4.26926	619	8165702
FAM149B1		over	2.87	gain	1	14	10:72752969..79526671	4.26926	619	8165702
FUT11		over	2.429	gain	1	14	10:72752969..79526671	4.26926	619	8165702
FUT11_ENST00000394790				gain	1	14	10:72752969..79526671	4.26926	619	8165702
KAT6B		over	2.638	gain	1	14	10:72752969..79526671	4.26926	619	8165702
KCNMA1		over	2.218	gain	1	14	10:72752969..79526671	4.26926	619	8165702
KCNMA1_ENST00000354353				gain	1	14	10:72752969..79526671	4.26926	619	8165702
KCNMA1_ENST00000372443				gain	1	14	10:72752969..79526671	4.26926	619	8165702
KCNMA1_ENST00000404771				gain	1	14	10:72752969..79526671	4.26926	619	8165702
KCNMA1_ENST00000404857				gain	1	14	10:72752969..79526671	4.26926	619	8165702
KCNMA1_ENST00000406533				gain	1	14	10:72752969..79526671	4.26926	619	8165702
KCNMA1_ENST00000428546				gain	1	14	10:72752969..79526671	4.26926	619	8165702
KCNMA1_ENST00000450795				gain	1	14	10:72752969..79526671	4.26926	619	8165702
KIAA0913				gain	1	14	10:72752969..79526671	4.26926	619	8165702
KIAA0913_ENST00000398706				gain	1	14	10:72752969..79526671	4.26926	619	8165702
KIAA0913_ENST00000412131				gain	1	14	10:72752969..79526671	4.26926	619	8165702
MCU		normal	-1.046	gain	1	14	10:72752969..79526671	4.26926	619	8165702
MCU_ENST00000357157				gain	1	14	10:72752969..79526671	4.26926	619	8165702
MRPS16		over	4.817	gain	1	14	10:72752969..79526671	4.26926	619	8165702
MRPS16_ENST00000416782				gain	1	14	10:72752969..79526671	4.26926	619	8165702
MYOZ1		normal	-0.382	gain	1	14	10:72752969..79526671	4.26926	619	8165702
NDST2		over	2.635	gain	1	14	10:72752969..79526671	4.26926	619	8165702
NDST2_ENST00000429742				gain	1	14	10:72752969..79526671	4.26926	619	8165702
NUDT13		normal	-0.121	gain	1	14	10:72752969..79526671	4.26926	619	8165702
OIT3		normal	0.206	gain	1	14	10:72752969..79526671	4.26926	619	8165702
P4HA1		over	2.215	gain	1	14	10:72752969..79526671	4.26926	619	8165702
P4HA1_ENST00000373008				gain	1	14	10:72752969..79526671	4.26926	619	8165702
P4HA1_ENST00000412021				gain	1	14	10:72752969..79526671	4.26926	619	8165702
PLA2G12B		normal	0.18	gain	1	14	10:72752969..79526671	4.26926	619	8165702
PLAU		over	2.303	gain	1	14	10:72752969..79526671	4.26926	619	8165702
POLR3A		over	3.976	gain	1	14	10:72752969..79526671	4.26926	619	8165702
PPIF		over	3.559	gain	1	14	10:72752969..79526671	4.26926	619	8165702
PPIF_ENST00000448165				gain	1	14	10:72752969..79526671	4.26926	619	8165702
PPP3CB		over	3.678	gain	1	14	10:72752969..79526671	4.26926	619	8165702
PPP3CB_ENST00000394822				gain	1	14	10:72752969..79526671	4.26926	619	8165702
PPP3CB_ENST00000394823				gain	1	14	10:72752969..79526671	4.26926	619	8165702
RPS24		normal	1.188	gain	1	14	10:72752969..79526671	4.26926	619	8165702
RPS24_ENST00000440692				gain	1	14	10:72752969..79526671	4.26926	619	8165702
SAMD8		over	2.399	gain	1	14	10:72752969..79526671	4.26926	619	8165702
SAMD8_ENST00000372690				gain	1	14	10:72752969..79526671	4.26926	619	8165702
SEC24C		over	4.608	gain	1	14	10:72752969..79526671	4.26926	619	8165702
SEC24C_ENST00000411652				gain	1	14	10:72752969..79526671	4.26926	619	8165702
SYNPO2L		normal	-0.511	gain	1	14	10:72752969..79526671	4.26926	619	8165702
SYNPO2L_ENST00000394810				gain	1	14	10:72752969..79526671	4.26926	619	8165702
TTC18		normal	-0.419	gain	1	14	10:72752969..79526671	4.26926	619	8165702
USP54		normal	0.149	gain	1	14	10:72752969..79526671	4.26926	619	8165702
USP54_ENST00000319786				gain	1	14	10:72752969..79526671	4.26926	619	8165702
USP54_ENST00000408019				gain	1	14	10:72752969..79526671	4.26926	619	8165702
VCL		normal	0.695	gain	1	14	10:72752969..79526671	4.26926	619	8165702
VDAC2				gain	1	14	10:72752969..79526671	4.26926	619	8165702
VDAC2_ENST00000313132				gain	1	14	10:72752969..79526671	4.26926	619	8165702
ZCCHC24		normal	1.784	gain	1	14	10:72752969..79526671	4.26926	619	8165702
ZCCHC24_ENST00000372333				gain	1	14	10:72752969..79526671	4.26926	619	8165702
ZMIZ1		normal	1.296	gain	1	14	10:72752969..79526671	4.26926	619	8165702
ZMYND17				gain	1	14	10:72752969..79526671	4.26926	619	8165702
ZNF503		over	3.363	gain	1	14	10:72752969..79526671	4.26926	619	8165702
ZNF503-AS2				gain	1	14	10:72752969..79526671	4.26926	619	8165702
ZSWIM8		over	3.246	gain	1	14	10:72752969..79526671	4.26926	619	8165702
ZSWIM8_ENST00000433366				gain	1	14	10:72752969..79526671	4.26926	619	8165702
ZSWIM8_ENST00000446546				gain	1	14	10:72752969..79526671	4.26926	619	8165702
MIER2		under	-3.484	loss	0	0	19:90911..335324	4.26926	619	8165703
OR4F17				loss	0	0	19:90911..335324	4.26926	619	8165703
PPAP2C		under	-2.327	loss	0	0	19:90911..335324	4.26926	619	8165703
PPAP2C_ENST00000269812				loss	0	0	19:90911..335324	4.26926	619	8165703
				loss	0	0	9:9569133..9650576	4.26926	619	8168853
BCORP1				loss	0	0	Y:11680223..24072086	4.26926	619	8169495
BPY2				loss	0	0	Y:11680223..24072086	4.26926	619	8169495
CDY1B				loss	0	0	Y:11680223..24072086	4.26926	619	8169495
CDY2A				loss	0	0	Y:11680223..24072086	4.26926	619	8169495
CDY2B				loss	0	0	Y:11680223..24072086	4.26926	619	8169495
CYorf15B				loss	0	0	Y:11680223..24072086	4.26926	619	8169495
CYorf17				loss	0	0	Y:11680223..24072086	4.26926	619	8169495
DAZ1				loss	0	0	Y:11680223..24072086	4.26926	619	8169495
DAZ1_ENST00000382510				loss	0	0	Y:11680223..24072086	4.26926	619	8169495
DAZ2				loss	0	0	Y:11680223..24072086	4.26926	619	8169495
DDX3Y		under	-3.521	loss	0	0	Y:11680223..24072086	4.26926	619	8169495
EIF1AY		under	-2.561	loss	0	0	Y:11680223..24072086	4.26926	619	8169495
GYG2P1				loss	0	0	Y:11680223..24072086	4.26926	619	8169495
HSFY1				loss	0	0	Y:11680223..24072086	4.26926	619	8169495
HSFY2				loss	0	0	Y:11680223..24072086	4.26926	619	8169495
KDM5D		normal	-1.631	loss	0	0	Y:11680223..24072086	4.26926	619	8169495
NLGN4Y		normal	-1.572	loss	0	0	Y:11680223..24072086	4.26926	619	8169495
NLGN4Y_ENST00000297967				loss	0	0	Y:11680223..24072086	4.26926	619	8169495
NLGN4Y_ENST00000382868				loss	0	0	Y:11680223..24072086	4.26926	619	8169495
PRY				loss	0	0	Y:11680223..24072086	4.26926	619	8169495
PRY2				loss	0	0	Y:11680223..24072086	4.26926	619	8169495
RBMY1A1				loss	0	0	Y:11680223..24072086	4.26926	619	8169495
RBMY1B				loss	0	0	Y:11680223..24072086	4.26926	619	8169495
RBMY1D_ENST00000382680				loss	0	0	Y:11680223..24072086	4.26926	619	8169495
RBMY1E				loss	0	0	Y:11680223..24072086	4.26926	619	8169495
RBMY1F				loss	0	0	Y:11680223..24072086	4.26926	619	8169495
RBMY1J				loss	0	0	Y:11680223..24072086	4.26926	619	8169495
RPS4Y2		normal	-0.48	loss	0	0	Y:11680223..24072086	4.26926	619	8169495
TMSB4Y		normal	-0.83	loss	0	0	Y:11680223..24072086	4.26926	619	8169495
TXLNG2P		under	-2.165	loss	0	0	Y:11680223..24072086	4.26926	619	8169495
USP9Y		under	-2.828	loss	0	0	Y:11680223..24072086	4.26926	619	8169495
UTY		under	-2.327	loss	0	0	Y:11680223..24072086	4.26926	619	8169495
UTY_ENST00000329134				loss	0	0	Y:11680223..24072086	4.26926	619	8169495
UTY_ENST00000331397				loss	0	0	Y:11680223..24072086	4.26926	619	8169495
UTY_ENST00000382896				loss	0	0	Y:11680223..24072086	4.26926	619	8169495
UTY_ENST00000540140				loss	0	0	Y:11680223..24072086	4.26926	619	8169495
VCY				loss	0	0	Y:11680223..24072086	4.26926	619	8169495
VCY1B				loss	0	0	Y:11680223..24072086	4.26926	619	8169495
				loss	0	0	12:9481275..9575697	4.26926	619	8172958
				loss	0	0	4:161273387..161283960	4.26926	619	8173124
ADCY8		normal	-0.415	gain	1	12	8:130457363..130873220	4.26926	619	8179525
C10orf58				loss	0	0	10:80237323..80565147	4.26926	619	8179526
DYDC1		normal	0.395	loss	0	0	10:80237323..80565147	4.26926	619	8179526
DYDC1_ENST00000421924				loss	0	0	10:80237323..80565147	4.26926	619	8179526
DYDC2		normal	0.901	loss	0	0	10:80237323..80565147	4.26926	619	8179526
DYDC2_ENST00000372198				loss	0	0	10:80237323..80565147	4.26926	619	8179526
ENSG00000178510				loss	0	0	10:80237323..80565147	4.26926	619	8179526
ENSG00000204038				loss	0	0	10:80237323..80565147	4.26926	619	8179526
MAT1A		normal	-0.702	loss	0	0	10:80237323..80565147	4.26926	619	8179526
SH2D4B		normal	-0.078	loss	0	0	10:80237323..80565147	4.26926	619	8179526
SH2D4B_ENST00000313455				loss	0	0	10:80237323..80565147	4.26926	619	8179526
SH2D4B_ENST00000470604				loss	0	0	10:80237323..80565147	4.26926	619	8179526
TSPAN14		under	-2.766	loss	0	0	10:80237323..80565147	4.26926	619	8179526
TSPAN14_ENST00000372157				loss	0	0	10:80237323..80565147	4.26926	619	8179526
TSPAN14_ENST00000372160				loss	0	0	10:80237323..80565147	4.26926	619	8179526
CTNNA1		under	-2.821	loss	0	0	5:138766050..138977457	4.26926	619	8196586
LRRTM2		normal	0.093	loss	0	0	5:138766050..138977457	4.26926	619	8196586
SIL1		under	-3.225	loss	0	0	5:138766050..138977457	4.26926	619	8196586
PRRX1		normal	-1.267	loss	0	1	1:170608094..170839122	4.26926	619	8197292
PRRX1_ENST00000239461				loss	0	1	1:170608094..170839122	4.26926	619	8197292
PRRX1_ENST00000367760				loss	0	1	1:170608094..170839122	4.26926	619	8197292
PIK3R1		under	-2.319	loss	0	1	5:67765522..68630298	4.26926	619	8199009
PIK3R1_ENST00000320694				loss	0	1	5:67765522..68630298	4.26926	619	8199009
PIK3R1_ENST00000336483				loss	0	1	5:67765522..68630298	4.26926	619	8199009
				gain	0	10	5:173306923..173314054	4.26926	619	8199011
				loss	0	0	3:130047744..130087394	4.26926	619	8201332
C11orf73		normal	-1.728	loss	0	1	11:85941783..86742905	4.26926	619	8201435
CCDC81		normal	-1.001	loss	0	1	11:85941783..86742905	4.26926	619	8201435
CCDC81_ENST00000445632				loss	0	1	11:85941783..86742905	4.26926	619	8201435
EED		normal	-1.467	loss	0	1	11:85941783..86742905	4.26926	619	8201435
ME3		normal	0.398	loss	0	1	11:85941783..86742905	4.26926	619	8201435
ME3_ENST00000532471				loss	0	1	11:85941783..86742905	4.26926	619	8201435
PICALM		under	-2.213	loss	0	1	11:85941783..86742905	4.26926	619	8201435
PICALM_ENST00000532317				loss	0	1	11:85941783..86742905	4.26926	619	8201435
NUTM2B				loss	0	0	10:79533860..79763551	4.26926	619	8208472
SFTPA1		normal	-0.988	loss	0	0	10:79533860..79763551	4.26926	619	8208472
SFTPA1_ENST00000372308				loss	0	0	10:79533860..79763551	4.26926	619	8208472
SFTPA2		normal	-0.577	loss	0	0	10:79533860..79763551	4.26926	619	8208472
C10orf53		normal	-0.961	gain	1	11	10:49203500..49928342	4.26926	619	8210738
C10orf53_ENST00000374111				gain	1	11	10:49203500..49928342	4.26926	619	8210738
C10orf53_ENST00000374113				gain	1	11	10:49203500..49928342	4.26926	619	8210738
C10orf71		normal	0.126	gain	1	11	10:49203500..49928342	4.26926	619	8210738
C10orf71_ENST00000323868				gain	1	11	10:49203500..49928342	4.26926	619	8210738
C10orf71_ENST00000374144				gain	1	11	10:49203500..49928342	4.26926	619	8210738
CHAT		under	-2.214	gain	1	11	10:49203500..49928342	4.26926	619	8210738
CHAT_ENST00000395562				gain	1	11	10:49203500..49928342	4.26926	619	8210738
DRGX		normal	0.502	gain	1	11	10:49203500..49928342	4.26926	619	8210738
ERCC6		normal	1.142	gain	1	11	10:49203500..49928342	4.26926	619	8210738
OGDHL		normal	0.002	gain	1	11	10:49203500..49928342	4.26926	619	8210738
PGBD3				gain	1	11	10:49203500..49928342	4.26926	619	8210738
SLC18A3				gain	1	11	10:49203500..49928342	4.26926	619	8210738
AADACL2		under	-3.773				:..	4.26926	3
AADACL2		under	-3.773				:..	4.26926	619
ABCD1		over	2.155				:..	4.26926	3
ABCD1		over	2.155				:..	4.26926	619
ABHD12		over	2.343				:..	4.26926	3
ABHD12		over	2.343				:..	4.26926	619
ABHD5		over	2.098				:..	4.26926	3
ABHD5		over	2.098				:..	4.26926	619
ABI1		under	-2.145				:..	4.26926	3
ABI1		under	-2.145				:..	4.26926	619
ACAA1		over	2.14				:..	4.26926	3
ACAA1		over	2.14				:..	4.26926	619
ACBD6		under	-2.331				:..	4.26926	3
ACP6		over	3.079				:..	4.26926	3
ACP6		over	3.079				:..	4.26926	619
ACTC1		under	-2.153				:..	4.26926	3
ACTC1		under	-2.153				:..	4.26926	619
ACTR10		over	3.166				:..	4.26926	3
ACTR10		over	3.166				:..	4.26926	619
ACVR1C		under	-2.73				:..	4.26926	3
ACVR1C		under	-2.73				:..	4.26926	619
ADAM10		under	-2.206				:..	4.26926	3
ADAM10		under	-2.206				:..	4.26926	619
ADAM15		over	3.552				:..	4.26926	3
ADAM15		over	3.552				:..	4.26926	619
ADAM19		over	2.172				:..	4.26926	3
ADAM19		over	2.172				:..	4.26926	619
ADCK2		over	2.949				:..	4.26926	3
ADCK2		over	2.949				:..	4.26926	619
ADCK5		over	2.455				:..	4.26926	3
ADCK5		over	2.455				:..	4.26926	619
ADCY5		under	-2.202				:..	4.26926	3
ADCY5		under	-2.202				:..	4.26926	619
ADIPOR2		under	-2.742				:..	4.26926	3
ADIPOR2		under	-2.742				:..	4.26926	619
ADK		over	4.355				:..	4.26926	3
ADO		over	3.242				:..	4.26926	3
ADRA1D		over	2.161				:..	4.26926	3
ADRA1D		over	2.161				:..	4.26926	619
ADRM1		over	2.426				:..	4.26926	3
ADRM1		over	2.426				:..	4.26926	619
AEBP2		under	-2.352				:..	4.26926	3
AEBP2		under	-2.352				:..	4.26926	619
AGPAT3		over	2.092				:..	4.26926	3
AGPAT3		over	2.092				:..	4.26926	619
AGPAT5		under	-2.353				:..	4.26926	3
AGPAT5		under	-2.353				:..	4.26926	619
AHSA2		under	-2.964				:..	4.26926	3
AHSA2		under	-2.964				:..	4.26926	619
AKAP11		under	-2.21				:..	4.26926	3
AKAP11		under	-2.21				:..	4.26926	619
AKT1		over	2.104				:..	4.26926	3
AKT1		over	2.104				:..	4.26926	619
ALDH1A3		over	2.766				:..	4.26926	3
ALDH1A3		over	2.766				:..	4.26926	619
ALDH8A1		under	-3.164				:..	4.26926	3
ALDH8A1		under	-3.164				:..	4.26926	619
ANKK1		over	2.156				:..	4.26926	3
ANKK1		over	2.156				:..	4.26926	619
ANKRD27		under	-4.959				:..	4.26926	3
ANKRD27		under	-4.959				:..	4.26926	619
ANO1		over	3.005				:..	4.26926	3
ANO1		over	3.005				:..	4.26926	619
ANXA11		over	2.961				:..	4.26926	3
ANXA7		over	5.24				:..	4.26926	3
AP1AR		under	-2.569				:..	4.26926	3
AP1AR		under	-2.569				:..	4.26926	619
AP3M1		over	4.665				:..	4.26926	3
APEH		over	2.607				:..	4.26926	3
APEH		over	2.607				:..	4.26926	619
APH1A		over	2.283				:..	4.26926	3
APH1A		over	2.283				:..	4.26926	619
ARF1		over	3.393				:..	4.26926	3
ARF1		over	3.393				:..	4.26926	619
ARF6		over	2.035				:..	4.26926	3
ARF6		over	2.035				:..	4.26926	619
ARGLU1		under	-2.27				:..	4.26926	3
ARGLU1		under	-2.27				:..	4.26926	619
ARHGAP12		under	-2.255				:..	4.26926	3
ARHGAP29		over	2.01				:..	4.26926	3
ARHGAP29		over	2.01				:..	4.26926	619
ARHGAP39		over	2.206				:..	4.26926	3
ARHGAP39		over	2.206				:..	4.26926	619
ARID4B		under	-2.32				:..	4.26926	3
ARIH1		under	-2.214				:..	4.26926	3
ARIH1		under	-2.214				:..	4.26926	619
ARL17B		under	-2.473				:..	4.26926	3
ARL17B		under	-2.473				:..	4.26926	619
ARL5C		over	2.367				:..	4.26926	3
ARL5C		over	2.367				:..	4.26926	619
ARMC8		under	-2.419				:..	4.26926	3
ARMC8		under	-2.419				:..	4.26926	619
ARPC1A		over	2.301				:..	4.26926	3
ARPC1A		over	2.301				:..	4.26926	619
ASB9		over	2.074				:..	4.26926	3
ASB9		over	2.074				:..	4.26926	619
ASL		over	2.021				:..	4.26926	3
ASL		over	2.021				:..	4.26926	619
ASNA1		over	3.55				:..	4.26926	3
ASNA1		over	3.55				:..	4.26926	619
ASPG		under	-3.302				:..	4.26926	3
ASPG		under	-3.302				:..	4.26926	619
ATAD3A		over	3.349				:..	4.26926	3
ATAD3A		over	3.349				:..	4.26926	619
ATAD3C		under	-4.523				:..	4.26926	3
ATAD3C		under	-4.523				:..	4.26926	619
ATF4		under	-3.412				:..	4.26926	3
ATF4		under	-3.412				:..	4.26926	619
ATG14		over	3.084				:..	4.26926	3
ATG14		over	3.084				:..	4.26926	619
ATG16L1		over	2.528				:..	4.26926	3
ATG16L1		over	2.528				:..	4.26926	619
ATP10D		under	-2.102				:..	4.26926	3
ATP10D		under	-2.102				:..	4.26926	619
ATP13A1		over	2.817				:..	4.26926	3
ATP13A1		over	2.817				:..	4.26926	619
ATP1B3		under	-2.126				:..	4.26926	3
ATP1B3		under	-2.126				:..	4.26926	619
ATP5G1		over	2.111				:..	4.26926	3
ATP5G1		over	2.111				:..	4.26926	619
ATP6V0A1		under	-2.216				:..	4.26926	3
ATP6V1B1		under	-2.016				:..	4.26926	3
ATP6V1B1		under	-2.016				:..	4.26926	619
ATP6V1F		over	2.006				:..	4.26926	3
ATP6V1F		over	2.006				:..	4.26926	619
ATP6V1H		under	-2.32				:..	4.26926	3
ATP6V1H		under	-2.32				:..	4.26926	619
ATXN7		under	-2.428				:..	4.26926	3
ATXN7		under	-2.428				:..	4.26926	619
AUH		under	-3.165				:..	4.26926	3
AUH		under	-3.165				:..	4.26926	619
AURKAIP1		over	4.319				:..	4.26926	3
AURKAIP1		over	4.319				:..	4.26926	619
AZIN1		over	2.261				:..	4.26926	3
AZIN1		over	2.261				:..	4.26926	619
B3GALNT1		over	3.283				:..	4.26926	3
B3GALNT1		over	3.283				:..	4.26926	619
B3GALT6		over	3.169				:..	4.26926	3
B3GALT6		over	3.169				:..	4.26926	619
B4GALT6		under	-2.006				:..	4.26926	3
B4GALT6		under	-2.006				:..	4.26926	619
BAD		over	3.488				:..	4.26926	3
BAD		over	3.488				:..	4.26926	619
BAZ2A		under	-2.631				:..	4.26926	3
BAZ2A		under	-2.631				:..	4.26926	619
BCAR3		over	2.501				:..	4.26926	3
BCAR3		over	2.501				:..	4.26926	619
BCAS2		over	2.068				:..	4.26926	3
BCAS2		over	2.068				:..	4.26926	619
BCAT1		under	-2.058				:..	4.26926	3
BCAT1		under	-2.058				:..	4.26926	619
BCL2		under	-2.128				:..	4.26926	3
BCL2		under	-2.128				:..	4.26926	619
BCL7B		over	2.085				:..	4.26926	3
BCL7B		over	2.085				:..	4.26926	619
BIRC5		over	2.726				:..	4.26926	3
BIRC5		over	2.726				:..	4.26926	619
BMP15		under	-2.014				:..	4.26926	3
BMP15		under	-2.014				:..	4.26926	619
BNIPL		under	-3.468				:..	4.26926	3
BNIPL		under	-3.468				:..	4.26926	619
BRCA1	1	under	-2.513				:..	4.26926	3
BRCA1	1	under	-2.513				:..	4.26926	619
BRD8		under	-2.18				:..	4.26926	3
BRD8		under	-2.18				:..	4.26926	619
BRK1		over	2.566				:..	4.26926	3
BRK1		over	2.566				:..	4.26926	619
BRMS1		over	2.321				:..	4.26926	3
BRMS1		over	2.321				:..	4.26926	619
BTAF1		under	-2.418				:..	4.26926	3
BTAF1		under	-2.418				:..	4.26926	619
BTBD7		over	2.072				:..	4.26926	3
BTBD7		over	2.072				:..	4.26926	619
BTF3		under	-2.008				:..	4.26926	3
BTF3		under	-2.008				:..	4.26926	619
BTG2		under	-2.118				:..	4.26926	3
BTG2		under	-2.118				:..	4.26926	619
C10orf137		under	-2.47				:..	4.26926	3
C10orf137		under	-2.47				:..	4.26926	619
C10orf35		over	2.717				:..	4.26926	3
C10orf55		over	2.076				:..	4.26926	3
C11orf34		under	-2.919				:..	4.26926	3
C11orf34		under	-2.919				:..	4.26926	619
C11orf68		over	3.083				:..	4.26926	3
C11orf68		over	3.083				:..	4.26926	619
C11orf80		over	3.373				:..	4.26926	3
C11orf80		over	3.373				:..	4.26926	619
C12orf56		over	2.072				:..	4.26926	3
C12orf56		over	2.072				:..	4.26926	619
C14orf159		under	-2.022				:..	4.26926	3
C14orf159		under	-2.022				:..	4.26926	619
C14orf166		over	3.347				:..	4.26926	3
C14orf166		over	3.347				:..	4.26926	619
C15orf52		over	2.101				:..	4.26926	3
C15orf52		over	2.101				:..	4.26926	619
C16orf78		under	-2.003				:..	4.26926	3
C16orf78		under	-2.003				:..	4.26926	619
C16orf90		under	-2.062				:..	4.26926	3
C16orf90		under	-2.062				:..	4.26926	619
C19orf43		over	2.426				:..	4.26926	3
C19orf43		over	2.426				:..	4.26926	619
C19orf52		over	2.552				:..	4.26926	3
C19orf52		over	2.552				:..	4.26926	619
C19orf53		over	3.313				:..	4.26926	3
C19orf53		over	3.313				:..	4.26926	619
C19orf70		over	2.627				:..	4.26926	3
C19orf70		over	2.627				:..	4.26926	619
C1orf105		over	2.096				:..	4.26926	3
C1orf105		over	2.096				:..	4.26926	619
C1orf146		under	-2.137				:..	4.26926	3
C1orf146		under	-2.137				:..	4.26926	619
C1orf27		under	-2.047				:..	4.26926	3
C1orf51		over	2.554				:..	4.26926	3
C1orf51		over	2.554				:..	4.26926	619
C1orf86		over	2.201				:..	4.26926	3
C1orf86		over	2.201				:..	4.26926	619
C20orf20		over	2.273				:..	4.26926	3
C20orf20		over	2.273				:..	4.26926	619
C20orf27		over	2.927				:..	4.26926	3
C20orf27		over	2.927				:..	4.26926	619
C3orf18		over	2.445				:..	4.26926	3
C3orf18		over	2.445				:..	4.26926	619
C3orf67		over	2.201				:..	4.26926	3
C3orf67		over	2.201				:..	4.26926	619
C5orf46		over	3.728				:..	4.26926	3
C5orf46		over	3.728				:..	4.26926	619
C7orf33		under	-2.28				:..	4.26926	3
C7orf33		under	-2.28				:..	4.26926	619
C7orf50		over	2.068				:..	4.26926	3
C7orf50		over	2.068				:..	4.26926	619
C7orf66		over	2.381				:..	4.26926	3
C7orf66		over	2.381				:..	4.26926	619
C8orf33		over	2.914				:..	4.26926	3
C8orf33		over	2.914				:..	4.26926	619
CA7		over	2.049				:..	4.26926	3
CA7		over	2.049				:..	4.26926	619
CABIN1		under	-3.081				:..	4.26926	3
CABIN1		under	-3.081				:..	4.26926	619
CACNB1		under	-2.141				:..	4.26926	3
CACNB1		under	-2.141				:..	4.26926	619
CALB1		over	2.03				:..	4.26926	3
CALB1		over	2.03				:..	4.26926	619
CALM1		over	3.044				:..	4.26926	3
CALM1		over	3.044				:..	4.26926	619
CAMK2G		over	4.116				:..	4.26926	3
CANT1		over	3.164				:..	4.26926	3
CANT1		over	3.164				:..	4.26926	619
CASKIN2		over	2.302				:..	4.26926	3
CASKIN2		over	2.302				:..	4.26926	619
CC2D1A		over	3.278				:..	4.26926	3
CC2D1A		over	3.278				:..	4.26926	619
CCDC117		under	-2.927				:..	4.26926	3
CCDC117		under	-2.927				:..	4.26926	619
CCDC122		over	2.548				:..	4.26926	3
CCDC122		over	2.548				:..	4.26926	619
CCDC147		under	-2.653				:..	4.26926	3
CCDC147		under	-2.653				:..	4.26926	619
CCDC77		under	-3.2				:..	4.26926	3
CCDC77		under	-3.2				:..	4.26926	619
CCDC8		under	-3.06				:..	4.26926	3
CCDC8		under	-3.06				:..	4.26926	619
CCDC86		over	2.915				:..	4.26926	3
CCDC86		over	2.915				:..	4.26926	619
CCNY		over	3.447				:..	4.26926	3
CCP110		under	-2.085				:..	4.26926	3
CCP110		under	-2.085				:..	4.26926	619
CCR9		under	-2.583				:..	4.26926	3
CCR9		under	-2.583				:..	4.26926	619
CCSER2		under	-2.006				:..	4.26926	3
CCSER2		under	-2.006				:..	4.26926	619
CD320		over	2.638				:..	4.26926	3
CD320		over	2.638				:..	4.26926	619
CD97		over	2.447				:..	4.26926	3
CD97		over	2.447				:..	4.26926	619
CDC37		over	2.293				:..	4.26926	3
CDC37		over	2.293				:..	4.26926	619
CDC42EP2		over	3.631				:..	4.26926	3
CDC42EP2		over	3.631				:..	4.26926	619
CDC42EP4		over	2.227				:..	4.26926	3
CDC42EP4		over	2.227				:..	4.26926	619
CDCA4		over	2.977				:..	4.26926	3
CDCA4		over	2.977				:..	4.26926	619
CDCP1		over	2.521				:..	4.26926	3
CDCP1		over	2.521				:..	4.26926	619
CDH22		under	-3.09				:..	4.26926	3
CDH22		under	-3.09				:..	4.26926	619
CDHR5		under	-2.036				:..	4.26926	3
CDHR5		under	-2.036				:..	4.26926	619
CDK5	1	over	2.591				:..	4.26926	3
CDK5	1	over	2.591				:..	4.26926	619
CDKL3		under	-3.948				:..	4.26926	3
CDKL3		under	-3.948				:..	4.26926	619
CDKN3		over	4.357				:..	4.26926	3
CDKN3		over	4.357				:..	4.26926	619
CDV3		under	-2.041				:..	4.26926	3
CDV3		under	-2.041				:..	4.26926	619
CEACAM16		under	-2.623				:..	4.26926	3
CEACAM16		under	-2.623				:..	4.26926	619
CELF2		under	-2.196				:..	4.26926	3
CELF2		under	-2.196				:..	4.26926	619
CENPB		over	4.008				:..	4.26926	3
CENPB		over	4.008				:..	4.26926	619
CENPL		over	3.477				:..	4.26926	3
CENPV		under	-2.085				:..	4.26926	3
CENPV		under	-2.085				:..	4.26926	619
CEP350		under	-2.261				:..	4.26926	3
CEP63		under	-2.068				:..	4.26926	3
CEP63		under	-2.068				:..	4.26926	619
CETN3		over	2.632				:..	4.26926	3
CETN3		over	2.632				:..	4.26926	619
CGRRF1		over	4.912				:..	4.26926	3
CGRRF1		over	4.912				:..	4.26926	619
CHAT		under	-2.214				:..	4.26926	3
CHCHD1		over	5.012				:..	4.26926	3
CHD2		under	-2.707				:..	4.26926	3
CHD2		under	-2.707				:..	4.26926	619
CHD5		under	-2.837				:..	4.26926	3
CHD5		under	-2.837				:..	4.26926	619
CHMP2B		over	2.36				:..	4.26926	3
CHMP2B		over	2.36				:..	4.26926	619
CHRAC1		over	2.365				:..	4.26926	3
CHRAC1		over	2.365				:..	4.26926	619
CHRM3		over	2.253				:..	4.26926	3
CHRM3		over	2.253				:..	4.26926	619
CIB4		over	2.228				:..	4.26926	3
CIB4		over	2.228				:..	4.26926	619
CISD1		over	2.056				:..	4.26926	3
CISD1		over	2.056				:..	4.26926	619
CKM		under	-3.004				:..	4.26926	3
CKM		under	-3.004				:..	4.26926	619
CLASRP		under	-2.228				:..	4.26926	3
CLASRP		under	-2.228				:..	4.26926	619
CLDN4		over	2.071				:..	4.26926	3
CLDN4		over	2.071				:..	4.26926	619
CLIP3		under	-2.238				:..	4.26926	3
CLIP3		under	-2.238				:..	4.26926	619
CLPP		over	2.052				:..	4.26926	3
CLPP		over	2.052				:..	4.26926	619
CLPX		under	-2.121				:..	4.26926	3
CLPX		under	-2.121				:..	4.26926	619
CLTB		over	2.283				:..	4.26926	3
CLTB		over	2.283				:..	4.26926	619
CMC1		over	2.469				:..	4.26926	3
CMC1		over	2.469				:..	4.26926	619
CNIH		over	2.935				:..	4.26926	3
CNIH		over	2.935				:..	4.26926	619
CNOT1		under	-2.009				:..	4.26926	3
CNOT1		under	-2.009				:..	4.26926	619
CNOT7		under	-2.943				:..	4.26926	3
CNOT7		under	-2.943				:..	4.26926	619
CNOT8		under	-2.206				:..	4.26926	3
CNOT8		under	-2.206				:..	4.26926	619
CNTD1		under	-2.661				:..	4.26926	3
CNTD1		under	-2.661				:..	4.26926	619
CNTFR		under	-2.02				:..	4.26926	3
CNTFR		under	-2.02				:..	4.26926	619
COG2		over	2.232				:..	4.26926	3
COG2		over	2.232				:..	4.26926	619
COL10A1		over	2.269				:..	4.26926	3
COL10A1		over	2.269				:..	4.26926	619
COL13A1		over	2.953				:..	4.26926	3
COL2A1		over	2.228				:..	4.26926	3
COL2A1		over	2.228				:..	4.26926	619
COL4A3BP		under	-2.112				:..	4.26926	3
COL4A3BP		under	-2.112				:..	4.26926	619
COL6A2		over	2.027				:..	4.26926	3
COL6A2		over	2.027				:..	4.26926	619
COMMD5		over	3.877				:..	4.26926	3
COMMD5		over	3.877				:..	4.26926	619
COMMD9		over	2.15				:..	4.26926	3
COMMD9		over	2.15				:..	4.26926	619
COMTD1		over	2.574				:..	4.26926	3
COPE		over	2.215				:..	4.26926	3
COPE		over	2.215				:..	4.26926	619
COX11		over	2.329				:..	4.26926	3
COX11		over	2.329				:..	4.26926	619
CPNE1		over	2.202				:..	4.26926	3
CPNE1		over	2.202				:..	4.26926	619
CPSF3L		over	2.991				:..	4.26926	3
CPSF3L		over	2.991				:..	4.26926	619
CR1L		over	4.616				:..	4.26926	3
CR1L		over	4.616				:..	4.26926	619
CRAT		under	-2.586				:..	4.26926	3
CRAT		under	-2.586				:..	4.26926	619
CRIPAK		under	-2.662				:..	4.26926	3
CRIPAK		under	-2.662				:..	4.26926	619
CRLF3		under	-2.031				:..	4.26926	3
CRLF3		under	-2.031				:..	4.26926	619
CRNN		under	-2.422				:..	4.26926	3
CRNN		under	-2.422				:..	4.26926	619
CRP		under	-2.046				:..	4.26926	3
CRP		under	-2.046				:..	4.26926	619
CRYBB2		under	-2.112				:..	4.26926	3
CRYBB2		under	-2.112				:..	4.26926	619
CRYGS		under	-2.109				:..	4.26926	3
CRYGS		under	-2.109				:..	4.26926	619
CSE1L		over	2.106				:..	4.26926	3
CSE1L		over	2.106				:..	4.26926	619
CSNK1A1		over	2.089				:..	4.26926	3
CSNK1A1		over	2.089				:..	4.26926	619
CSTB		over	2.155				:..	4.26926	3
CSTB		over	2.155				:..	4.26926	619
CSTF2T		over	2.877				:..	4.26926	3
CTCFL		under	-2.028				:..	4.26926	3
CTCFL		under	-2.028				:..	4.26926	619
CTNNA1		under	-2.821				:..	4.26926	3
CTU1		under	-2.5				:..	4.26926	3
CTU1		under	-2.5				:..	4.26926	619
CUEDC1		over	2.249				:..	4.26926	3
CUEDC1		over	2.249				:..	4.26926	619
CUL2		over	5.064				:..	4.26926	3
CWH43		over	2.281				:..	4.26926	3
CWH43		over	2.281				:..	4.26926	619
CXCL13		under	-3.721				:..	4.26926	3
CXCL13		under	-3.721				:..	4.26926	619
CXCL6		over	2.01				:..	4.26926	3
CXCL6		over	2.01				:..	4.26926	619
CYB561D2		over	2.318				:..	4.26926	3
CYB561D2		over	2.318				:..	4.26926	619
CYBA		under	-2.784				:..	4.26926	3
CYBA		under	-2.784				:..	4.26926	619
CYC1		over	2.956				:..	4.26926	3
CYC1		over	2.956				:..	4.26926	619
CYHR1		over	3.629				:..	4.26926	3
CYHR1		over	3.629				:..	4.26926	619
CYP3A5		under	-2.346				:..	4.26926	3
CYP3A5		under	-2.346				:..	4.26926	619
DAP		over	3.511				:..	4.26926	3
DAP		over	3.511				:..	4.26926	619
DAZAP2		under	-2.779				:..	4.26926	3
DAZAP2		under	-2.779				:..	4.26926	619
DBR1		under	-2.599				:..	4.26926	3
DBR1		under	-2.599				:..	4.26926	619
DCAF13		over	2.603				:..	4.26926	3
DCAF13		over	2.603				:..	4.26926	619
DCAF4		over	2.449				:..	4.26926	3
DCAF4		over	2.449				:..	4.26926	619
DDA1		over	2.518				:..	4.26926	3
DDA1		over	2.518				:..	4.26926	619
DDIT4		under	-2.314				:..	4.26926	3
DDIT4		under	-2.314				:..	4.26926	619
DDIT4L		under	-2.484				:..	4.26926	3
DDIT4L		under	-2.484				:..	4.26926	619
DDRGK1		over	2.098				:..	4.26926	3
DDRGK1		over	2.098				:..	4.26926	619
DDX17		under	-2.749				:..	4.26926	3
DDX17		under	-2.749				:..	4.26926	619
DDX31		under	-2.251				:..	4.26926	3
DDX31		under	-2.251				:..	4.26926	619
DDX3X		under	-2.229				:..	4.26926	3
DDX3X		under	-2.229				:..	4.26926	619
DDX3Y		under	-3.521				:..	4.26926	3
DDX56		over	2.93				:..	4.26926	3
DDX56		over	2.93				:..	4.26926	619
DEFB108B		over	2.044				:..	4.26926	3
DEFB108B		over	2.044				:..	4.26926	619
DEFB116		over	2.661				:..	4.26926	3
DEFB116		over	2.661				:..	4.26926	619
DERL1		over	2.468				:..	4.26926	3
DERL1		over	2.468				:..	4.26926	619
DGAT1		over	2.093				:..	4.26926	3
DGAT1		over	2.093				:..	4.26926	619
DGCR8		under	-2.312				:..	4.26926	3
DGCR8		under	-2.312				:..	4.26926	619
DHRS13		under	-2.267				:..	4.26926	3
DHRS13		under	-2.267				:..	4.26926	619
DHX30		over	2.253				:..	4.26926	3
DHX30		over	2.253				:..	4.26926	619
DICER1		under	-2.003				:..	4.26926	3
DICER1		under	-2.003				:..	4.26926	619
DKK1		over	3.991				:..	4.26926	3
DLG5		over	3.438				:..	4.26926	3
DLX4		under	-2.098				:..	4.26926	3
DLX4		under	-2.098				:..	4.26926	619
DMTF1		under	-2.144				:..	4.26926	3
DMTF1		under	-2.144				:..	4.26926	619
DNAH6		over	2.338				:..	4.26926	3
DNAH6		over	2.338				:..	4.26926	619
DNAH7		over	2.542				:..	4.26926	3
DNAH7		over	2.542				:..	4.26926	619
DNAJC11		over	3.11				:..	4.26926	3
DNAJC11		over	3.11				:..	4.26926	619
DNAJC27		under	-2.18				:..	4.26926	3
DNAJC27		under	-2.18				:..	4.26926	619
DNAJC5G		over	2.041				:..	4.26926	3
DNAJC5G		over	2.041				:..	4.26926	619
DNHD1		under	-2.221				:..	4.26926	3
DNHD1		under	-2.221				:..	4.26926	619
DNM1L		under	-3.273				:..	4.26926	3
DNM1L		under	-3.273				:..	4.26926	619
DNPEP		over	2.087				:..	4.26926	3
DNPEP		over	2.087				:..	4.26926	619
DNTTIP1		over	2.202				:..	4.26926	3
DNTTIP1		over	2.202				:..	4.26926	619
DPAGT1		over	2.119				:..	4.26926	3
DPAGT1		over	2.119				:..	4.26926	619
DPF3		over	2.155				:..	4.26926	3
DPF3		over	2.155				:..	4.26926	619
DPP3		over	2.485				:..	4.26926	3
DPP3		over	2.485				:..	4.26926	619
DPP8		under	-2.038				:..	4.26926	3
DPP8		under	-2.038				:..	4.26926	619
DPP9		over	2.492				:..	4.26926	3
DPP9		over	2.492				:..	4.26926	619
DPPA2		under	-3.449				:..	4.26926	3
DPPA2		under	-3.449				:..	4.26926	619
DRAP1		over	3.036				:..	4.26926	3
DRAP1		over	3.036				:..	4.26926	619
DTWD2		under	-2.177				:..	4.26926	3
DTWD2		under	-2.177				:..	4.26926	619
DUOX1		under	-2.326				:..	4.26926	3
DUOX1		under	-2.326				:..	4.26926	619
DUOX2		under	-2.074				:..	4.26926	3
DUOX2		under	-2.074				:..	4.26926	619
DUS3L		over	2.674				:..	4.26926	3
DUS3L		over	2.674				:..	4.26926	619
DVL1		over	4.559				:..	4.26926	3
DVL1		over	4.559				:..	4.26926	619
DYM		under	-2.341				:..	4.26926	3
DYM		under	-2.341				:..	4.26926	619
DYNLL2		over	2.371				:..	4.26926	3
DYNLL2		over	2.371				:..	4.26926	619
ECD		over	4.892				:..	4.26926	3
EFHD1		under	-2.765				:..	4.26926	3
EFHD1		under	-2.765				:..	4.26926	619
EFTUD2		over	2.843				:..	4.26926	3
EFTUD2		over	2.843				:..	4.26926	619
EIF1AY		under	-2.561				:..	4.26926	3
EIF2C2		over	2.875				:..	4.26926	3
EIF2C2		over	2.875				:..	4.26926	619
EIF2S1		over	2.73				:..	4.26926	3
EIF2S1		over	2.73				:..	4.26926	619
EIF4ENIF1		under	-2.561				:..	4.26926	3
EIF4ENIF1		under	-2.561				:..	4.26926	619
EIF6		under	-2.639				:..	4.26926	3
EIF6		under	-2.639				:..	4.26926	619
ELF2		under	-2.055				:..	4.26926	3
ELF2		under	-2.055				:..	4.26926	619
ELOF1		over	3.505				:..	4.26926	3
ELOF1		over	3.505				:..	4.26926	619
EMC4		over	2.471				:..	4.26926	3
EMC4		over	2.471				:..	4.26926	619
ENY2		over	2.778				:..	4.26926	3
ENY2		over	2.778				:..	4.26926	619
EPGN		over	2.428				:..	4.26926	3
EPGN		over	2.428				:..	4.26926	619
EPHA2		over	2.954				:..	4.26926	3
EPHA2		over	2.954				:..	4.26926	619
EPHB4		over	2.092				:..	4.26926	3
EPHB4		over	2.092				:..	4.26926	619
EPN1		over	3.086				:..	4.26926	3
EPN1		over	3.086				:..	4.26926	619
ERGIC2		over	3.086				:..	4.26926	3
ERH		over	2.391				:..	4.26926	3
ERH		over	2.391				:..	4.26926	619
ERI1		under	-2.406				:..	4.26926	3
ERI1		under	-2.406				:..	4.26926	619
ERICH1		under	-3.566				:..	4.26926	3
ERICH1		under	-3.566				:..	4.26926	619
ETFA		under	-2.007				:..	4.26926	3
ETFA		under	-2.007				:..	4.26926	619
ETV4		over	2.141				:..	4.26926	3
ETV4		over	2.141				:..	4.26926	619
ETV6		under	-2.427				:..	4.26926	3
ETV6		under	-2.427				:..	4.26926	619
EVI5L		over	2.447				:..	4.26926	3
EVI5L		over	2.447				:..	4.26926	619
EXD2		over	2.889				:..	4.26926	3
EXD2		over	2.889				:..	4.26926	619
EXOC7		over	2.036				:..	4.26926	3
EXOC7		over	2.036				:..	4.26926	619
EXOSC4		over	3.755				:..	4.26926	3
EXOSC4		over	3.755				:..	4.26926	619
EZH1		under	-3.928				:..	4.26926	3
EZH1		under	-3.928				:..	4.26926	619
F2RL1		over	3.144				:..	4.26926	3
F2RL1		over	3.144				:..	4.26926	619
FABP12		under	-2.302				:..	4.26926	3
FABP12		under	-2.302				:..	4.26926	619
FADD		over	2.443				:..	4.26926	3
FADD		over	2.443				:..	4.26926	619
FAM108B1		under	-2.038				:..	4.26926	3
FAM108B1		under	-2.038				:..	4.26926	619
FAM120B		under	-2.222				:..	4.26926	3
FAM120B		under	-2.222				:..	4.26926	619
FAM131B		over	3.598				:..	4.26926	3
FAM131B		over	3.598				:..	4.26926	619
FAM149B1		over	2.87				:..	4.26926	3
FAM150B		under	-2.38				:..	4.26926	3
FAM150B		under	-2.38				:..	4.26926	619
FAM159A		under	-2.553				:..	4.26926	3
FAM159A		under	-2.553				:..	4.26926	619
FAM189B		over	2.857				:..	4.26926	3
FAM189B		over	2.857				:..	4.26926	619
FAM19A5		under	-2.187				:..	4.26926	3
FAM19A5		under	-2.187				:..	4.26926	619
FAM27L		under	-3.72				:..	4.26926	3
FAM27L		under	-3.72				:..	4.26926	619
FAM63B		under	-2.094				:..	4.26926	3
FAM63B		under	-2.094				:..	4.26926	619
FAM78A		under	-2.027				:..	4.26926	3
FAM78A		under	-2.027				:..	4.26926	619
FAM83H		over	2.016				:..	4.26926	3
FAM83H		over	2.016				:..	4.26926	619
FAM84B		over	2.132				:..	4.26926	3
FAM86C1		over	2.064				:..	4.26926	3
FAM86C1		over	2.064				:..	4.26926	619
FARSA		over	3.339				:..	4.26926	3
FARSA		over	3.339				:..	4.26926	619
FASTK		over	2.281				:..	4.26926	3
FASTK		over	2.281				:..	4.26926	619
FAT3		under	-2.316				:..	4.26926	3
FAT3		under	-2.316				:..	4.26926	619
FBN2		over	2.285				:..	4.26926	3
FBN2		over	2.285				:..	4.26926	619
FBXL18		over	2.349				:..	4.26926	3
FBXL18		over	2.349				:..	4.26926	619
FBXL20		under	-2.196				:..	4.26926	3
FBXL20		under	-2.196				:..	4.26926	619
FBXL5		under	-3.022				:..	4.26926	3
FBXL5		under	-3.022				:..	4.26926	619
FBXL6		over	2.428				:..	4.26926	3
FBXL6		over	2.428				:..	4.26926	619
FBXO7		under	-2.16				:..	4.26926	3
FBXO7		under	-2.16				:..	4.26926	619
FBXW9		over	2.332				:..	4.26926	3
FBXW9		over	2.332				:..	4.26926	619
FCHO1		over	2.106				:..	4.26926	3
FCHO1		over	2.106				:..	4.26926	619
FDFT1		under	-3.288				:..	4.26926	3
FDFT1		under	-3.288				:..	4.26926	619
FEM1A		over	2.655				:..	4.26926	3
FEM1A		over	2.655				:..	4.26926	619
FEZ2		over	2.491				:..	4.26926	3
FEZ2		over	2.491				:..	4.26926	619
FH		over	2.309				:..	4.26926	3
FH		over	2.309				:..	4.26926	619
FKBP6		under	-2.948				:..	4.26926	3
FKBP6		under	-2.948				:..	4.26926	619
FLG2		over	2.249				:..	4.26926	3
FLG2		over	2.249				:..	4.26926	619
FMO5		over	2.778				:..	4.26926	3
FMO5		over	2.778				:..	4.26926	619
FNBP4		under	-2.339				:..	4.26926	3
FNBP4		under	-2.339				:..	4.26926	619
FNIP1		under	-2.546				:..	4.26926	3
FNIP1		under	-2.546				:..	4.26926	619
FNTA		under	-2.096				:..	4.26926	3
FNTA		under	-2.096				:..	4.26926	619
FOSL1		over	4.288				:..	4.26926	3
FOSL1		over	4.288				:..	4.26926	619
FOXA1		over	2.457				:..	4.26926	3
FOXA1		over	2.457				:..	4.26926	619
FSCN1		over	2.302				:..	4.26926	3
FSCN1		over	2.302				:..	4.26926	619
FST		over	3.066				:..	4.26926	3
FST		over	3.066				:..	4.26926	619
FUT11		over	2.429				:..	4.26926	3
FUT8		over	2.424				:..	4.26926	3
FUT8		over	2.424				:..	4.26926	619
FZD8		over	3.885				:..	4.26926	3
G6PC2		under	-3.749				:..	4.26926	3
G6PC2		under	-3.749				:..	4.26926	619
GADD45GIP1		over	2.509				:..	4.26926	3
GADD45GIP1		over	2.509				:..	4.26926	619
GALR3		under	-3.052				:..	4.26926	3
GALR3		under	-3.052				:..	4.26926	619
GAPVD1		under	-2.401				:..	4.26926	3
GAPVD1		under	-2.401				:..	4.26926	619
GAS2L1		over	2.85				:..	4.26926	3
GAS2L1		over	2.85				:..	4.26926	619
GBA2		over	3.022				:..	4.26926	3
GBA2		over	3.022				:..	4.26926	619
GBX2		over	2.304				:..	4.26926	3
GBX2		over	2.304				:..	4.26926	619
GCN1L1		over	2.145				:..	4.26926	3
GCN1L1		over	2.145				:..	4.26926	619
GFRA2		under	-2.165				:..	4.26926	3
GFRA2		under	-2.165				:..	4.26926	619
GIPC1		over	2.54				:..	4.26926	3
GIPC1		over	2.54				:..	4.26926	619
GIPR		under	-2.594				:..	4.26926	3
GIPR		under	-2.594				:..	4.26926	619
GJA10		under	-3.621				:..	4.26926	3
GJA10		under	-3.621				:..	4.26926	619
GJA5		over	2.089				:..	4.26926	3
GJA5		over	2.089				:..	4.26926	619
GK5		under	-2.033				:..	4.26926	3
GK5		under	-2.033				:..	4.26926	619
GKN2		over	2.553				:..	4.26926	3
GKN2		over	2.553				:..	4.26926	619
GLI3		over	2.592				:..	4.26926	3
GLI3		over	2.592				:..	4.26926	619
GLRA4		over	2.11				:..	4.26926	3
GLRA4		over	2.11				:..	4.26926	619
GLTPD1		over	4.515				:..	4.26926	3
GLTPD1		over	4.515				:..	4.26926	619
GLTSCR2		under	-2.752				:..	4.26926	3
GLTSCR2		under	-2.752				:..	4.26926	619
GNA11		over	2.233				:..	4.26926	3
GNA11		over	2.233				:..	4.26926	619
GNA12		over	2.048				:..	4.26926	3
GNA12		over	2.048				:..	4.26926	619
GNB2		over	2.542				:..	4.26926	3
GNB2		over	2.542				:..	4.26926	619
GNPNAT1		over	2.387				:..	4.26926	3
GNPNAT1		over	2.387				:..	4.26926	619
GP2		under	-4.164				:..	4.26926	3
GP2		under	-4.164				:..	4.26926	619
GPAA1		over	3.581				:..	4.26926	3
GPAA1		over	3.581				:..	4.26926	619
GPBP1		under	-2.87				:..	4.26926	3
GPBP1		under	-2.87				:..	4.26926	619
GPR110		over	2.689				:..	4.26926	3
GPR110		over	2.689				:..	4.26926	619
GPR128		under	-2.386				:..	4.26926	3
GPR128		under	-2.386				:..	4.26926	619
GPR153		over	3.663				:..	4.26926	3
GPR153		over	3.663				:..	4.26926	619
GPR25		under	-2.623				:..	4.26926	3
GPR39		over	2.343				:..	4.26926	3
GPR39		over	2.343				:..	4.26926	619
GPR61		over	2.303				:..	4.26926	3
GPR61		over	2.303				:..	4.26926	619
GPRC5C		over	2.078				:..	4.26926	3
GPRC5C		over	2.078				:..	4.26926	619
GPS1		over	2.627				:..	4.26926	3
GPS1		over	2.627				:..	4.26926	619
GRN		over	2.587				:..	4.26926	3
GRN		over	2.587				:..	4.26926	619
GRPR		over	3.746				:..	4.26926	3
GRPR		over	3.746				:..	4.26926	619
GSDMD		over	4.044				:..	4.26926	3
GSDMD		over	4.044				:..	4.26926	619
GSTK1		over	2.068				:..	4.26926	3
GSTK1		over	2.068				:..	4.26926	619
GUK1		over	3.527				:..	4.26926	3
GUK1		over	3.527				:..	4.26926	619
GYPE		under	-3.141				:..	4.26926	3
GYPE		under	-3.141				:..	4.26926	619
GZMB		under	-2.201				:..	4.26926	3
GZMB		under	-2.201				:..	4.26926	619
HAS3		over	2.345				:..	4.26926	3
HAS3		over	2.345				:..	4.26926	619
HBS1L		under	-2.328				:..	4.26926	3
HBS1L		under	-2.328				:..	4.26926	619
HERC1		under	-4.214				:..	4.26926	3
HERC1		under	-4.214				:..	4.26926	619
HERC3		under	-2.056				:..	4.26926	3
HERC3		under	-2.056				:..	4.26926	619
HIPK2		over	2.328				:..	4.26926	3
HIPK2		over	2.328				:..	4.26926	619
HIST1H1A		under	-4.37				:..	4.26926	3
HIST1H1A		under	-4.37				:..	4.26926	619
HIST1H2BC		over	3.705				:..	4.26926	3
HIST1H2BC		over	3.705				:..	4.26926	619
HIST1H4B		over	2.104				:..	4.26926	3
HIST1H4B		over	2.104				:..	4.26926	619
HIST1H4H		over	2.249				:..	4.26926	3
HIST1H4H		over	2.249				:..	4.26926	619
HLA-DQA2		under	-2.012				:..	4.26926	3
HLA-DQA2		under	-2.012				:..	4.26926	619
HMG20A		under	-2.595				:..	4.26926	3
HMG20A		under	-2.595				:..	4.26926	619
HMGA2		over	2.049				:..	4.26926	3
HMGA2		over	2.049				:..	4.26926	619
HMGCR		under	-3.097				:..	4.26926	3
HMGCR		under	-3.097				:..	4.26926	619
HNRNPA1L2		under	-2.004				:..	4.26926	3
HNRNPA1L2		under	-2.004				:..	4.26926	619
HOOK3		under	-2.207				:..	4.26926	3
HOOK3		under	-2.207				:..	4.26926	619
HOXA13		over	2.39				:..	4.26926	3
HOXA13		over	2.39				:..	4.26926	619
HOXA3		under	-2.568				:..	4.26926	3
HOXA3		under	-2.568				:..	4.26926	619
HOXB13		over	3.393				:..	4.26926	3
HOXB13		over	3.393				:..	4.26926	619
HPGD		over	2.112				:..	4.26926	3
HPGD		over	2.112				:..	4.26926	619
HR		over	2.055				:..	4.26926	3
HR		over	2.055				:..	4.26926	619
HRASLS		under	-4.004				:..	4.26926	3
HRASLS		under	-4.004				:..	4.26926	619
HSF1		over	2.408				:..	4.26926	3
HSF1		over	2.408				:..	4.26926	619
HSPA6		over	2.182				:..	4.26926	3
HSPA6		over	2.182				:..	4.26926	619
HTN1		over	2.458				:..	4.26926	3
HTN1		over	2.458				:..	4.26926	619
HTN3		under	-2.006				:..	4.26926	3
HTN3		under	-2.006				:..	4.26926	619
ICMT		over	3.578				:..	4.26926	3
ICMT		over	3.578				:..	4.26926	619
ICT1		over	2.466				:..	4.26926	3
ICT1		over	2.466				:..	4.26926	619
IFFO1		under	-2.677				:..	4.26926	3
IFFO1		under	-2.677				:..	4.26926	619
IFNA8		under	-3.839				:..	4.26926	3
IFNA8		under	-3.839				:..	4.26926	619
IFRD2		over	2.234				:..	4.26926	3
IFRD2		over	2.234				:..	4.26926	619
IGDCC3		under	-2.079				:..	4.26926	3
IGDCC3		under	-2.079				:..	4.26926	619
IGFBPL1		under	-3.421				:..	4.26926	3
IGFBPL1		under	-3.421				:..	4.26926	619
IKZF5		under	-2.449				:..	4.26926	3
IKZF5		under	-2.449				:..	4.26926	619
IL17RC		over	5.152				:..	4.26926	3
IL17RC		over	5.152				:..	4.26926	619
IL21R		under	-2.01				:..	4.26926	3
IL21R		under	-2.01				:..	4.26926	619
IL2RB		under	-2.054				:..	4.26926	3
IL2RB		under	-2.054				:..	4.26926	619
IL34		under	-2.243				:..	4.26926	3
IL34		under	-2.243				:..	4.26926	619
IL4I1		under	-2.914				:..	4.26926	3
IL4I1		under	-2.914				:..	4.26926	619
ING5		under	-2.277				:..	4.26926	3
ING5		under	-2.277				:..	4.26926	619
INHBB		over	4.556				:..	4.26926	3
INHBB		over	4.556				:..	4.26926	619
INTS1		over	2.026				:..	4.26926	3
INTS1		over	2.026				:..	4.26926	619
INTS5		over	2.459				:..	4.26926	3
INTS5		over	2.459				:..	4.26926	619
IPCEF1		under	-2.025				:..	4.26926	3
IPCEF1		under	-2.025				:..	4.26926	619
IQCE		over	2.001				:..	4.26926	3
IQCE		over	2.001				:..	4.26926	619
IRAK1BP1		under	-2.234				:..	4.26926	3
IRAK1BP1		under	-2.234				:..	4.26926	619
IREB2		under	-2.881				:..	4.26926	3
IREB2		under	-2.881				:..	4.26926	619
ISOC2		over	3.295				:..	4.26926	3
ISOC2		over	3.295				:..	4.26926	619
IVNS1ABP		under	-2.953				:..	4.26926	3
JKAMP		over	2.956				:..	4.26926	3
JKAMP		over	2.956				:..	4.26926	619
JMJD4		over	3.851				:..	4.26926	3
JMJD4		over	3.851				:..	4.26926	619
JMY		under	-2.481				:..	4.26926	3
JMY		under	-2.481				:..	4.26926	619
KAT2A		under	-4.588				:..	4.26926	3
KAT6B		over	2.638				:..	4.26926	3
KATNA1		under	-2.643				:..	4.26926	3
KATNA1		under	-2.643				:..	4.26926	619
KCNA3		under	-2.213				:..	4.26926	3
KCNA3		under	-2.213				:..	4.26926	619
KCNAB1		under	-2.186				:..	4.26926	3
KCNAB1		under	-2.186				:..	4.26926	619
KCNIP3		over	2.063				:..	4.26926	3
KCNIP3		over	2.063				:..	4.26926	619
KCNK15		over	2.331				:..	4.26926	3
KCNK15		over	2.331				:..	4.26926	619
KCNMA1		over	2.218				:..	4.26926	3
KCTD20		under	-4.625				:..	4.26926	3
KCTD20		under	-4.625				:..	4.26926	619
KDM5A		under	-2.811				:..	4.26926	3
KDM5A		under	-2.811				:..	4.26926	619
KDR		over	2.234				:..	4.26926	3
KDR		over	2.234				:..	4.26926	619
KIAA0020		under	-2.215				:..	4.26926	3
KIAA0020		under	-2.215				:..	4.26926	619
KIAA0196		over	2.538				:..	4.26926	3
KIAA0196		over	2.538				:..	4.26926	619
KIAA0232		under	-2.543				:..	4.26926	3
KIAA0232		under	-2.543				:..	4.26926	619
KIAA0430		under	-2.371				:..	4.26926	3
KIAA0430		under	-2.371				:..	4.26926	619
KIAA0753		under	-2.562				:..	4.26926	3
KIAA0753		under	-2.562				:..	4.26926	619
KIAA1279		over	2.89				:..	4.26926	3
KIAA1456		under	-2.863				:..	4.26926	3
KIAA1456		under	-2.863				:..	4.26926	619
KIAA1919		under	-2.042				:..	4.26926	3
KIAA1919		under	-2.042				:..	4.26926	619
KIRREL2		under	-2.499				:..	4.26926	3
KIRREL2		under	-2.499				:..	4.26926	619
KLF10		over	2.251				:..	4.26926	3
KLF10		over	2.251				:..	4.26926	619
KLF15		under	-2.554				:..	4.26926	3
KLF15		under	-2.554				:..	4.26926	619
KLF8		under	-2.572				:..	4.26926	3
KLF8		under	-2.572				:..	4.26926	619
KLF9		under	-2.63				:..	4.26926	3
KLF9		under	-2.63				:..	4.26926	619
KLHL20		over	3.757				:..	4.26926	3
KLK4		under	-2.732				:..	4.26926	3
KLK4		under	-2.732				:..	4.26926	619
KRAS		under	-4.385				:..	4.26926	3
KRAS		under	-4.385				:..	4.26926	619
KRT36		over	2.153				:..	4.26926	3
KRT36		over	2.153				:..	4.26926	619
KRT75		over	2.499				:..	4.26926	3
KRT75		over	2.499				:..	4.26926	619
KRTAP20-2		over	3.292				:..	4.26926	3
KRTAP20-2		over	3.292				:..	4.26926	619
KRTAP3-1		over	2.151				:..	4.26926	3
KRTAP3-1		over	2.151				:..	4.26926	619
KRTCAP2		over	2.227				:..	4.26926	3
KRTCAP2		over	2.227				:..	4.26926	619
LACTB2		over	2.023				:..	4.26926	3
LACTB2		over	2.023				:..	4.26926	619
LAX1		under	-2.032				:..	4.26926	3
LAX1		under	-2.032				:..	4.26926	619
LCNL1		under	-2.597				:..	4.26926	3
LCNL1		under	-2.597				:..	4.26926	619
LCOR		under	-2.492				:..	4.26926	3
LCOR		under	-2.492				:..	4.26926	619
LDOC1		over	2.573				:..	4.26926	3
LDOC1		over	2.573				:..	4.26926	619
LENG8		under	-2.004				:..	4.26926	3
LENG8		under	-2.004				:..	4.26926	619
LILRB2		under	-2.787				:..	4.26926	3
LILRB2		under	-2.787				:..	4.26926	619
LINGO4		under	-2.004				:..	4.26926	3
LINGO4		under	-2.004				:..	4.26926	619
LIPN		under	-3.131				:..	4.26926	3
LIPN		under	-3.131				:..	4.26926	619
LMF1		over	2.354				:..	4.26926	3
LMF1		over	2.354				:..	4.26926	619
LONRF1		under	-2.404				:..	4.26926	3
LONRF1		under	-2.404				:..	4.26926	619
LPAR1		over	2.31				:..	4.26926	3
LPAR1		over	2.31				:..	4.26926	619
LPAR3		over	2.094				:..	4.26926	3
LPAR3		over	2.094				:..	4.26926	619
LRP1B		under	-2.259				:..	4.26926	3
LRP1B		under	-2.259				:..	4.26926	619
LRP4		under	-3.101				:..	4.26926	3
LRP4		under	-3.101				:..	4.26926	619
LRRC14		over	2.979				:..	4.26926	3
LRRC14		over	2.979				:..	4.26926	619
LRRC20		over	3.175				:..	4.26926	3
LRRC4		under	-2.164				:..	4.26926	3
LRRC4		under	-2.164				:..	4.26926	619
LRRC45		over	2.494				:..	4.26926	3
LRRC45		over	2.494				:..	4.26926	619
LRRC47		over	2.135				:..	4.26926	3
LRRC47		over	2.135				:..	4.26926	619
LRRC59		over	2.793				:..	4.26926	3
LRRC59		over	2.793				:..	4.26926	619
LRRC8E		over	2.722				:..	4.26926	3
LRRC8E		over	2.722				:..	4.26926	619
LRRD1		under	-2.552				:..	4.26926	3
LRRD1		under	-2.552				:..	4.26926	619
LSM3		over	2.605				:..	4.26926	3
LSM3		over	2.605				:..	4.26926	619
LTBP3		over	2.283				:..	4.26926	3
LTBP3		over	2.283				:..	4.26926	619
LTN1		over	2.008				:..	4.26926	3
LTN1		over	2.008				:..	4.26926	619
LXN		over	2.852				:..	4.26926	3
LXN		over	2.852				:..	4.26926	619
LYSMD4		under	-2.578				:..	4.26926	3
LYSMD4		under	-2.578				:..	4.26926	619
MAF1		over	4.455				:..	4.26926	3
MAF1		over	4.455				:..	4.26926	619
MAG		over	2.173				:..	4.26926	3
MAG		over	2.173				:..	4.26926	619
MAGEA5		under	-2.153				:..	4.26926	3
MAGEA5		under	-2.153				:..	4.26926	619
MALAT1		under	-3.471				:..	4.26926	3
MALAT1		under	-3.471				:..	4.26926	619
MAN2B1		over	2.316				:..	4.26926	3
MAN2B1		over	2.316				:..	4.26926	619
MANSC4		over	2.458				:..	4.26926	3
MANSC4		over	2.458				:..	4.26926	619
MAP1LC3C		under	-2.14				:..	4.26926	3
MAP1LC3C		under	-2.14				:..	4.26926	619
MAP2K7		over	2.352				:..	4.26926	3
MAP2K7		over	2.352				:..	4.26926	619
MAP3K11		over	2.633				:..	4.26926	3
MAP3K11		over	2.633				:..	4.26926	619
MAPK8		under	-2.157				:..	4.26926	3
MAPK8		under	-2.157				:..	4.26926	619
MARCH2		over	2.094				:..	4.26926	3
MARCH2		over	2.094				:..	4.26926	619
MAVS		over	2.222				:..	4.26926	3
MAVS		over	2.222				:..	4.26926	619
MAX		over	2.128				:..	4.26926	3
MAX		over	2.128				:..	4.26926	619
MBOAT7		over	2.613				:..	4.26926	3
MBOAT7		over	2.613				:..	4.26926	619
MCOLN1		over	2.667				:..	4.26926	3
MCOLN1		over	2.667				:..	4.26926	619
MED19		over	2.066				:..	4.26926	3
MED19		over	2.066				:..	4.26926	619
MED21		over	2.739				:..	4.26926	3
MED21		over	2.739				:..	4.26926	619
MED6		over	2.639				:..	4.26926	3
MED6		over	2.639				:..	4.26926	619
MEN1		over	2.04				:..	4.26926	3
MEN1		over	2.04				:..	4.26926	619
METTL13		over	4.06				:..	4.26926	3
METTL14		under	-4.005				:..	4.26926	3
METTL14		under	-4.005				:..	4.26926	619
MFSD3		over	2.543				:..	4.26926	3
MFSD3		over	2.543				:..	4.26926	619
MIER1		under	-2.609				:..	4.26926	3
MIER1		under	-2.609				:..	4.26926	619
MIER2		under	-3.484				:..	4.26926	3
MIPOL1		over	2.064				:..	4.26926	3
MIPOL1		over	2.064				:..	4.26926	619
MMP2		under	-2.368				:..	4.26926	3
MMP2		under	-2.368				:..	4.26926	619
MMP20		under	-2.541				:..	4.26926	3
MMP20		under	-2.541				:..	4.26926	619
MON1A		over	2.977				:..	4.26926	3
MON1A		over	2.977				:..	4.26926	619
MPP2		over	2.224				:..	4.26926	3
MPP2		over	2.224				:..	4.26926	619
MPV17L2		over	2.181				:..	4.26926	3
MPV17L2		over	2.181				:..	4.26926	619
MRGPRX4		under	-2.208				:..	4.26926	3
MRGPRX4		under	-2.208				:..	4.26926	619
MRPL13		over	2.485				:..	4.26926	3
MRPL13		over	2.485				:..	4.26926	619
MRPL15		under	-2.008				:..	4.26926	3
MRPL15		under	-2.008				:..	4.26926	619
MRPL20		over	2.726				:..	4.26926	3
MRPL20		over	2.726				:..	4.26926	619
MRPL21		over	2.372				:..	4.26926	3
MRPL21		over	2.372				:..	4.26926	619
MRPL24		over	2.221				:..	4.26926	3
MRPL24		over	2.221				:..	4.26926	619
MRPL27		over	2.615				:..	4.26926	3
MRPL27		over	2.615				:..	4.26926	619
MRPL38		over	2.561				:..	4.26926	3
MRPL38		over	2.561				:..	4.26926	619
MRPL39		over	2.331				:..	4.26926	3
MRPL39		over	2.331				:..	4.26926	619
MRPL4		over	2.544				:..	4.26926	3
MRPL4		over	2.544				:..	4.26926	619
MRPL49		over	3.172				:..	4.26926	3
MRPL49		over	3.172				:..	4.26926	619
MRPL55		over	3.432				:..	4.26926	3
MRPL55		over	3.432				:..	4.26926	619
MRPS10		over	2.024				:..	4.26926	3
MRPS10		over	2.024				:..	4.26926	619
MRPS16		over	4.817				:..	4.26926	3
MRPS23		over	2.033				:..	4.26926	3
MRPS23		over	2.033				:..	4.26926	619
MRPS26		over	2.152				:..	4.26926	3
MRPS26		over	2.152				:..	4.26926	619
MRPS28		over	3.565				:..	4.26926	3
MRPS28		over	3.565				:..	4.26926	619
MS4A10		under	-2.269				:..	4.26926	3
MS4A10		under	-2.269				:..	4.26926	619
MSANTD2		over	2.123				:..	4.26926	3
MSANTD2		over	2.123				:..	4.26926	619
MSL1		under	-2.339				:..	4.26926	3
MSL1		under	-2.339				:..	4.26926	619
MSMP		over	3.182				:..	4.26926	3
MSMP		over	3.182				:..	4.26926	619
MTERFD1		over	2.346				:..	4.26926	3
MTERFD1		over	2.346				:..	4.26926	619
MTERFD2		under	-2.784				:..	4.26926	3
MTERFD2		under	-2.784				:..	4.26926	619
MTHFD1		over	2.151				:..	4.26926	3
MTHFD1		over	2.151				:..	4.26926	619
MTMR3		under	-2.134				:..	4.26926	3
MTMR3		under	-2.134				:..	4.26926	619
MTMR9		under	-2.096				:..	4.26926	3
MTMR9		under	-2.096				:..	4.26926	619
MTR		under	-2.22				:..	4.26926	3
MUC5B		over	3.285				:..	4.26926	3
MUC5B		over	3.285				:..	4.26926	619
MUC6		over	2.23				:..	4.26926	3
MUC6		over	2.23				:..	4.26926	619
MUM1	1	under	-3.271				:..	4.26926	3
MUM1	1	under	-3.271				:..	4.26926	619
MUT		under	-2.557				:..	4.26926	3
MUT		under	-2.557				:..	4.26926	619
MYCN		under	-2.592				:..	4.26926	3
MYCN		under	-2.592				:..	4.26926	619
MYL10		over	2.383				:..	4.26926	3
MYL10		over	2.383				:..	4.26926	619
MYSM1		under	-2.425				:..	4.26926	3
MYSM1		under	-2.425				:..	4.26926	619
N4BP2L1		under	-2.38				:..	4.26926	3
N4BP2L1		under	-2.38				:..	4.26926	619
NAA20		over	2.45				:..	4.26926	3
NAA20		over	2.45				:..	4.26926	619
NAA30		over	2.379				:..	4.26926	3
NAA30		over	2.379				:..	4.26926	619
NAA50		over	2.487				:..	4.26926	3
NAA50		over	2.487				:..	4.26926	619
NACC1		over	2.55				:..	4.26926	3
NACC1		over	2.55				:..	4.26926	619
NARG2		under	-2.154				:..	4.26926	3
NARG2		under	-2.154				:..	4.26926	619
NDST2		over	2.635				:..	4.26926	3
NDUFA3		over	2.146				:..	4.26926	3
NDUFA3		over	2.146				:..	4.26926	619
NDUFAF6		over	2.045				:..	4.26926	3
NDUFAF6		over	2.045				:..	4.26926	619
NDUFB4		over	2.191				:..	4.26926	3
NDUFB4		over	2.191				:..	4.26926	619
NDUFB7		over	2.84				:..	4.26926	3
NDUFB7		over	2.84				:..	4.26926	619
NDUFS8		over	2.536				:..	4.26926	3
NDUFS8		over	2.536				:..	4.26926	619
NENF		over	2.298				:..	4.26926	3
NENF		over	2.298				:..	4.26926	619
NEU2		over	2.599				:..	4.26926	3
NEU2		over	2.599				:..	4.26926	619
NGB		under	-2.543				:..	4.26926	3
NGB		under	-2.543				:..	4.26926	619
NGEF		over	3.077				:..	4.26926	3
NGEF		over	3.077				:..	4.26926	619
NIPBL		under	-2.692				:..	4.26926	3
NIPBL		under	-2.692				:..	4.26926	619
NKX2-5		under	-2.304				:..	4.26926	3
NKX2-5		under	-2.304				:..	4.26926	619
NKX2-8		under	-2.222				:..	4.26926	3
NKX2-8		under	-2.222				:..	4.26926	619
NKX6-3		under	-2.129				:..	4.26926	3
NKX6-3		under	-2.129				:..	4.26926	619
NOL9		over	2.873				:..	4.26926	3
NOL9		over	2.873				:..	4.26926	619
NOP10		over	2.592				:..	4.26926	3
NOP10		over	2.592				:..	4.26926	619
NOSIP		over	2.093				:..	4.26926	3
NOSIP		over	2.093				:..	4.26926	619
NOX5		over	4.14				:..	4.26926	3
NOX5		over	4.14				:..	4.26926	619
NOXO1		under	-2.05				:..	4.26926	3
NOXO1		under	-2.05				:..	4.26926	619
NPAS2		over	2.284				:..	4.26926	3
NPAS2		over	2.284				:..	4.26926	619
NPL		under	-2.137				:..	4.26926	3
NPY1R		over	2.085				:..	4.26926	3
NPY1R		over	2.085				:..	4.26926	619
NR1H2		over	2.889				:..	4.26926	3
NR1H2		over	2.889				:..	4.26926	619
NRAS		under	-2.451				:..	4.26926	3
NRAS		under	-2.451				:..	4.26926	619
NRBF2		over	2.728				:..	4.26926	3
NRP1		over	4.457				:..	4.26926	3
NSFL1C		over	3.263				:..	4.26926	3
NSFL1C		over	3.263				:..	4.26926	619
NSMAF		under	-2.048				:..	4.26926	3
NSMAF		under	-2.048				:..	4.26926	619
NSRP1		under	-2.96				:..	4.26926	3
NSRP1		under	-2.96				:..	4.26926	619
NT5DC2		over	2.132				:..	4.26926	3
NT5DC2		over	2.132				:..	4.26926	619
NTSR1		over	2.34				:..	4.26926	3
NTSR1		over	2.34				:..	4.26926	619
NUDT22		over	2.067				:..	4.26926	3
NUDT22		over	2.067				:..	4.26926	619
NUFIP2		under	-2.855				:..	4.26926	3
NUFIP2		under	-2.855				:..	4.26926	619
NUP85		over	2.203				:..	4.26926	3
NUP85		over	2.203				:..	4.26926	619
NUPL1		under	-2.2				:..	4.26926	3
NUPL1		under	-2.2				:..	4.26926	619
ODF4		under	-2.296				:..	4.26926	3
ODF4		under	-2.296				:..	4.26926	619
OLAH		under	-2.681				:..	4.26926	3
OLAH		under	-2.681				:..	4.26926	619
OLIG3		under	-2.969				:..	4.26926	3
OLIG3		under	-2.969				:..	4.26926	619
OPCML		under	-2.296				:..	4.26926	3
OPCML		under	-2.296				:..	4.26926	619
OPRL1		over	2.45				:..	4.26926	3
OPRL1		over	2.45				:..	4.26926	619
OR10AD1		under	-2.009				:..	4.26926	3
OR10AD1		under	-2.009				:..	4.26926	619
OR10H2		under	-2.476				:..	4.26926	3
OR10H2		under	-2.476				:..	4.26926	619
OR10H4		over	2.252				:..	4.26926	3
OR10H4		over	2.252				:..	4.26926	619
OR4C3		under	-2.507				:..	4.26926	3
OR4C3		under	-2.507				:..	4.26926	619
OR4D6		over	2.263				:..	4.26926	3
OR4D6		over	2.263				:..	4.26926	619
OR52B4		over	2.179				:..	4.26926	3
OR52B4		over	2.179				:..	4.26926	619
OR52E2		under	-2.388				:..	4.26926	3
OR52E2		under	-2.388				:..	4.26926	619
OR52L1		under	-2.29				:..	4.26926	3
OR52L1		under	-2.29				:..	4.26926	619
OR5AN1		over	2.344				:..	4.26926	3
OR5AN1		over	2.344				:..	4.26926	619
OR7C2		under	-2.065				:..	4.26926	3
OR7C2		under	-2.065				:..	4.26926	619
OR7G1		under	-2.606				:..	4.26926	3
OR7G1		under	-2.606				:..	4.26926	619
OR8U1		under	-2.056				:..	4.26926	3
OR8U1		under	-2.056				:..	4.26926	619
OSR1		over	2.946				:..	4.26926	3
OSR1		over	2.946				:..	4.26926	619
OTUD6B		over	2.483				:..	4.26926	3
OTUD6B		over	2.483				:..	4.26926	619
OTUD7A		under	-2.34				:..	4.26926	3
OTUD7A		under	-2.34				:..	4.26926	619
OXER1		under	-2.005				:..	4.26926	3
OXER1		under	-2.005				:..	4.26926	619
P2RY2		over	3.143				:..	4.26926	3
P2RY2		over	3.143				:..	4.26926	619
P4HA1		over	2.215				:..	4.26926	3
PABPN1L		under	-2.258				:..	4.26926	3
PABPN1L		under	-2.258				:..	4.26926	619
PAFAH1B1		under	-3.837				:..	4.26926	3
PAFAH1B1		under	-3.837				:..	4.26926	619
PAFAH1B3		under	-4.9				:..	4.26926	3
PAGE4		under	-3.154				:..	4.26926	3
PAGE4		under	-3.154				:..	4.26926	619
PAN2		under	-2.359				:..	4.26926	3
PAN2		under	-2.359				:..	4.26926	619
PANK4		over	2.624				:..	4.26926	3
PANK4		over	2.624				:..	4.26926	619
PAPD4		under	-2.037				:..	4.26926	3
PAPD4		under	-2.037				:..	4.26926	619
PARP6		under	-2.188				:..	4.26926	3
PARP6		under	-2.188				:..	4.26926	619
PAX2		under	-2.985				:..	4.26926	3
PAX2		under	-2.985				:..	4.26926	619
PCBD1		over	2.117				:..	4.26926	3
PCMTD1		under	-3.579				:..	4.26926	3
PCMTD1		under	-3.579				:..	4.26926	619
PDAP1		over	3.247				:..	4.26926	3
PDAP1		over	3.247				:..	4.26926	619
PDCD6		over	2.78				:..	4.26926	3
PDCD6		over	2.78				:..	4.26926	619
PDE1C		over	2.365				:..	4.26926	3
PDE1C		over	2.365				:..	4.26926	619
PDK2		over	2.516				:..	4.26926	3
PDK2		over	2.516				:..	4.26926	619
PELI1		under	-2.192				:..	4.26926	3
PELI1		under	-2.192				:..	4.26926	619
PEX10		over	3.842				:..	4.26926	3
PEX10		over	3.842				:..	4.26926	619
PEX11B		over	3.203				:..	4.26926	3
PEX11B		over	3.203				:..	4.26926	619
PEX11G		over	2.592				:..	4.26926	3
PEX11G		over	2.592				:..	4.26926	619
PF4		over	2.076				:..	4.26926	3
PF4		over	2.076				:..	4.26926	619
PFDN4		over	2.014				:..	4.26926	3
PFDN4		over	2.014				:..	4.26926	619
[truncated: 841 more rows]

## Sheet: Du145
Gene	Overlap	Expression	Expr Level (Z-Score)	CN Type	Minor Allele	Copy Number	Copy Number Segment Position	Average Ploidy	Study Id	CNV Id
				loss	0	0	14:41141294..41188147	2.66397	619	7891034															ABL1
HSFY1				gain	0	5	Y:18495439..18642418	2.66397	619	7893522															AR
BPY2				gain	0	7	Y:22739589..24258193	2.66397	619	7896620															ATAD5
CDY1B				gain	0	7	Y:22739589..24258193	2.66397	619	7896620															ATM
DAZ1				gain	0	7	Y:22739589..24258193	2.66397	619	7896620															ATR
DAZ1_ENST00000382510				gain	0	7	Y:22739589..24258193	2.66397	619	7896620															AURORA
DAZ2				gain	0	7	Y:22739589..24258193	2.66397	619	7896620															BAP1
				loss	0	0	3:99225615..99230465	2.66397	619	7898330															BARD1
				loss	0	0	Y:14111191..14236734	2.66397	619	7904537															BLM
				loss	0	0	Y:9240809..9302087	2.66397	619	7906674															BRCA1
RPS4Y2		normal	0.198	loss	0	0	Y:20752416..20877656	2.66397	619	7910927															BRCA2
				loss	0	0	Y:8659100..8691746	2.66397	619	7911540															BRCC3
				loss	0	0	Y:18997169..19039538	2.66397	619	7915412															BRIP1
				loss	0	0	6:76730151..76743087	2.66397	619	7915498															CDC14B
				loss	0	0	Y:18642536..18674482	2.66397	619	7917337															CDK12
				loss	0	0	Y:6540494..6561394	2.66397	619	7921327															CDK5
CDY2B				gain	0	8	Y:17506309..17985766	2.66397	619	7923979															CDK7
				gain	0	14	Y:9688306..9796257	2.66397	619	7936312															CHD1
				gain	0	6	Y:12639453..12681596	2.66397	619	7943344															CHEK1
				loss	0	0	Y:7746533..7785098	2.66397	619	7952405															CHEK2
				loss	0	0	13:68677518..68694111	2.66397	619	7954284															DDB1
AKAP6		normal	0.505	gain	2	9	14:31649842..32884557	2.66397	619	7955201															DMC1
ARHGAP5		over	2.578	gain	2	9	14:31649842..32884557	2.66397	619	7955201															DNASE1L2
C14orf128				gain	2	9	14:31649842..32884557	2.66397	619	7955201															DNMT3A
NUBPL		over	2.82	gain	2	9	14:31649842..32884557	2.66397	619	7955201															DUT
NUBPL_ENST00000281081				gain	2	9	14:31649842..32884557	2.66397	619	7955201															EME1
				gain	0	6	Y:19043222..19229743	2.66397	619	7957239															EME2
				loss	0	0	Y:16492945..16522199	2.66397	619	7974278															ERCC1
				loss	0	0	6:31313046..31328177	2.66397	619	7975045															ERCC4
ENSG00000188831				gain	2	7	14:36271385..36473704	2.66397	619	7987113															ERCC8
MBIP		over	2.104	gain	2	7	14:36271385..36473704	2.66397	619	7987113															ERG
BCAT1		normal	0.173	gain	2	5	12:23730239..25258082	2.66397	619	7998372															ESCO1
C12orf67				gain	2	5	12:23730239..25258082	2.66397	619	7998372															ESCO2
C12orf77		normal	-1.006	gain	2	5	12:23730239..25258082	2.66397	619	7998372															ETV1
CASC1		normal	-0.928	gain	2	5	12:23730239..25258082	2.66397	619	7998372															EWSR1
CASC1_ENST00000354189				gain	2	5	12:23730239..25258082	2.66397	619	7998372															FAAP20
ENSG00000268865				gain	2	5	12:23730239..25258082	2.66397	619	7998372															FAAP24
KRAS		normal	1.837	gain	2	5	12:23730239..25258082	2.66397	619	7998372															FAM175A
KRAS_ENST00000256078				gain	2	5	12:23730239..25258082	2.66397	619	7998372															FANCA
LRMP		normal	-0.787	gain	2	5	12:23730239..25258082	2.66397	619	7998372															FANCB
LYRM5		normal	-1.217	gain	2	5	12:23730239..25258082	2.66397	619	7998372															FANCC
SOX5		normal	-0.373	gain	2	5	12:23730239..25258082	2.66397	619	7998372															FANCD2
ATP6V1E1		over	3.02	gain	2	5	22:17391604..18908788	2.66397	619	7998373															FANCE
BCL2L13		over	3.771	gain	2	5	22:17391604..18908788	2.66397	619	7998373															FANCF
BID		normal	1.126	gain	2	5	22:17391604..18908788	2.66397	619	7998373															FANCG
BID_ENST00000317361				gain	2	5	22:17391604..18908788	2.66397	619	7998373															FANCI
BID_ENST00000342111				gain	2	5	22:17391604..18908788	2.66397	619	7998373															FANCL
CECR2		normal	0.438	gain	2	5	22:17391604..18908788	2.66397	619	7998373															FANCM
CECR2_ENST00000262608				gain	2	5	22:17391604..18908788	2.66397	619	7998373															FEN1
CECR2_ENST00000342247				gain	2	5	22:17391604..18908788	2.66397	619	7998373															FLI1
DGCR6				gain	2	5	22:17391604..18908788	2.66397	619	7998373															G2E3
ENSG00000093100				gain	2	5	22:17391604..18908788	2.66397	619	7998373															GADD45A
ENSG00000093100_ENST00000429452				gain	2	5	22:17391604..18908788	2.66397	619	7998373															GEN1
ENSG00000182824				gain	2	5	22:17391604..18908788	2.66397	619	7998373															GIYD1
ENSG00000236954				gain	2	5	22:17391604..18908788	2.66397	619	7998373															GIYD2
LINC00528				gain	2	5	22:17391604..18908788	2.66397	619	7998373															GTF2H3
MICA3_HUMAN				gain	2	5	22:17391604..18908788	2.66397	619	7998373															HELLS
MICAL3		over	3.32	gain	2	5	22:17391604..18908788	2.66397	619	7998373															HUS1
MICAL3_ENST00000444520				gain	2	5	22:17391604..18908788	2.66397	619	7998373															INIP
PEX26		normal	1.244	gain	2	5	22:17391604..18908788	2.66397	619	7998373															INO80D
POM121L3				gain	2	5	22:17391604..18908788	2.66397	619	7998373															IPMK
SLC25A18		normal	0.264	gain	2	5	22:17391604..18908788	2.66397	619	7998373															KAT5
TUBA8				gain	2	5	22:17391604..18908788	2.66397	619	7998373															LIG3
USP18				gain	2	5	22:17391604..18908788	2.66397	619	7998373															LIG4
				loss	0	0	5:152135826..152138791	2.66397	619	8002531															MAD2L2
				loss	0	0	Y:7204745..7238236	2.66397	619	8010275															MAPK12
ABHD12B		normal	-0.561	gain	2	7	14:47682230..51718747	2.66397	619	8019083															MCM2
ABHD12B_ENST00000337334				gain	2	7	14:47682230..51718747	2.66397	619	8019083															MCM3
ARF6		over	3.594	gain	2	7	14:47682230..51718747	2.66397	619	8019083															MCM6
ATL1		normal	-0.127	gain	2	7	14:47682230..51718747	2.66397	619	8019083															MDC1
ATP5S				gain	2	7	14:47682230..51718747	2.66397	619	8019083															miR-103
ATP5S_ENST00000358473				gain	2	7	14:47682230..51718747	2.66397	619	8019083															miR-107
C14orf104				gain	2	7	14:47682230..51718747	2.66397	619	8019083															miR-222
C14orf182		over	2.013	gain	2	7	14:47682230..51718747	2.66397	619	8019083															miR-506
C14orf183		normal	-0.411	gain	2	7	14:47682230..51718747	2.66397	619	8019083															miR-9
CDKL1		normal	0.71	gain	2	7	14:47682230..51718747	2.66397	619	8019083															MMS22L
CDKL1_ENST00000395834				gain	2	7	14:47682230..51718747	2.66397	619	8019083															MNAT1
DNAAF2		over	5.161	gain	2	7	14:47682230..51718747	2.66397	619	8019083															MND1
DNAAF2_ENST00000298292				gain	2	7	14:47682230..51718747	2.66397	619	8019083															MRE11A
ENSG00000197502				gain	2	7	14:47682230..51718747	2.66397	619	8019083															MSH3
ENSG00000253459				gain	2	7	14:47682230..51718747	2.66397	619	8019083															MUM1
ENSG00000269832				gain	2	7	14:47682230..51718747	2.66397	619	8019083															MUS81
FRMD6		normal	0.851	gain	2	7	14:47682230..51718747	2.66397	619	8019083															NAMPT
FRMD6_ENST00000344768				gain	2	7	14:47682230..51718747	2.66397	619	8019083															NAP1L1
KLHDC1		normal	-0.955	gain	2	7	14:47682230..51718747	2.66397	619	8019083															NBN
KLHDC2		normal	1.793	gain	2	7	14:47682230..51718747	2.66397	619	8019083															ORC1L
L2HGDH		over	3.733	gain	2	7	14:47682230..51718747	2.66397	619	8019083															ORC5L
L2HGDH_ENST00000261699				gain	2	7	14:47682230..51718747	2.66397	619	8019083															PALB2
LRR1		over	2.939	gain	2	7	14:47682230..51718747	2.66397	619	8019083															PAPD7
MAP4K5		over	2.703	gain	2	7	14:47682230..51718747	2.66397	619	8019083															PARP1
METTL21D		over	2.444	gain	2	7	14:47682230..51718747	2.66397	619	8019083															PLK3
MGAT2		over	4.142	gain	2	7	14:47682230..51718747	2.66397	619	8019083															PNKP
NEMF		over	3.117	gain	2	7	14:47682230..51718747	2.66397	619	8019083															POLB
NIN		normal	1.034	gain	2	7	14:47682230..51718747	2.66397	619	8019083															POLD3
NIN_ENST00000245441				gain	2	7	14:47682230..51718747	2.66397	619	8019083															POLH
NIN_ENST00000382041				gain	2	7	14:47682230..51718747	2.66397	619	8019083															POLK
NIN_ENST00000453196				gain	2	7	14:47682230..51718747	2.66397	619	8019083															POLM
POLE2		over	3.836	gain	2	7	14:47682230..51718747	2.66397	619	8019083															POLQ
PYGL		normal	2	gain	2	7	14:47682230..51718747	2.66397	619	8019083															POLR2F
RP11-247L20.2				gain	2	7	14:47682230..51718747	2.66397	619	8019083															PRMT6
RPL36AL		over	4.184	gain	2	7	14:47682230..51718747	2.66397	619	8019083															PSMC3IP
RPS29		over	2.664	gain	2	7	14:47682230..51718747	2.66397	619	8019083															PTEN
RPS29_ENST00000396020				gain	2	7	14:47682230..51718747	2.66397	619	8019083															RAD21
SAV1		over	2.301	gain	2	7	14:47682230..51718747	2.66397	619	8019083															RAD23B
SOS2		normal	0.936	gain	2	7	14:47682230..51718747	2.66397	619	8019083															RAD50
SOS2_ENST00000216373				gain	2	7	14:47682230..51718747	2.66397	619	8019083															RAD51
TMX1		over	5.117	gain	2	7	14:47682230..51718747	2.66397	619	8019083															RAD51B
TRIM9		normal	-0.215	gain	2	7	14:47682230..51718747	2.66397	619	8019083															RAD51C
TRIM9_ENST00000338969				gain	2	7	14:47682230..51718747	2.66397	619	8019083															RAD51D
TRIM9_ENST00000360392				gain	2	7	14:47682230..51718747	2.66397	619	8019083															RAD52
C14orf166		normal	0.829	gain	1	6	14:51719281..52004646	2.66397	619	8023235															RAD54B
ENSG00000267802				gain	1	6	14:51719281..52004646	2.66397	619	8023235															RAD54L
FRMD6		normal	0.851	gain	1	6	14:51719281..52004646	2.66397	619	8023235															RBBP8
FRMD6_ENST00000344768				gain	1	6	14:51719281..52004646	2.66397	619	8023235															RECQL4
GNG2		normal	-1.535	gain	1	6	14:51719281..52004646	2.66397	619	8023235															REV3L
Q8NGD7_HUMAN				gain	1	6	14:51719281..52004646	2.66397	619	8023235															RFC2
				loss	0	0	Y:7391167..7441942	2.66397	619	8024451															RNF168
CHD1L		normal	1.836	gain	0	5	1:147089398..147549679	2.66397	619	8029375															RPA1
CHD1L_ENST00000369258				gain	0	5	1:147089398..147549679	2.66397	619	8029375															RRM1
FMO5		normal	-0.987	gain	0	5	1:147089398..147549679	2.66397	619	8029375															RRM2B
FMO5_ENST00000441068				gain	0	5	1:147089398..147549679	2.66397	619	8029375															SEM1
PRKAB2		normal	0.612	gain	0	5	1:147089398..147549679	2.66397	619	8029375															SHPRH
RBMY1A1				gain	0	5	Y:21491462..21603764	2.66397	619	8030221															SLX4
RBMY1B				gain	0	5	Y:21491462..21603764	2.66397	619	8030221															SMARCA2
PRY2				gain	0	7	Y:22031672..22198150	2.66397	619	8030610															SMARCA5
RBMY1F				gain	0	7	Y:22031672..22198150	2.66397	619	8030610															SMARCAL1
				loss	0	0	Y:12028869..12062590	2.66397	619	8031343															SMC3
				loss	0	0	1:110834944..110845605	2.66397	619	8032713															SMG1
				loss	0	0	6:147806226..147977984	2.66397	619	8042045															SPO11
CDY1				gain	1	5	Y:25311829..26305870	2.66397	619	8043912															SPOP
				loss	0	0	13:57184137..57204247	2.66397	619	8044110															SSRP1
				loss	0	0	Y:21429462..21491357	2.66397	619	8048498															STK36
ADAMTS12		normal	-0.386	gain	2	5	5:29179154..46251204	2.66397	619	8050720															SUMO1
ADAMTS12_ENST00000515401				gain	2	5	5:29179154..46251204	2.66397	619	8050720															TEX11
AGXT2		normal	-1.108	gain	2	5	5:29179154..46251204	2.66397	619	8050720															TIMELESS
AMACR				gain	2	5	5:29179154..46251204	2.66397	619	8050720															TMPRSS2
AMACR_ENST00000441713				gain	2	5	5:29179154..46251204	2.66397	619	8050720															TOP2B
BRIX1		normal	1.334	gain	2	5	5:29179154..46251204	2.66397	619	8050720															TOP3A
C1QTNF3		normal	-0.769	gain	2	5	5:29179154..46251204	2.66397	619	8050720															TOPBP1
C5orf22		over	2.383	gain	2	5	5:29179154..46251204	2.66397	619	8050720															TP53BP1
C5orf23				gain	2	5	5:29179154..46251204	2.66397	619	8050720															TTDN1
C5orf28		normal	1.344	gain	2	5	5:29179154..46251204	2.66397	619	8050720															UBA1
C5orf34		normal	0.928	gain	2	5	5:29179154..46251204	2.66397	619	8050720															UBE2A
C5orf39				gain	2	5	5:29179154..46251204	2.66397	619	8050720															UBE2N
C5orf42		normal	-0.285	gain	2	5	5:29179154..46251204	2.66397	619	8050720															UNG
C5orf42_ENST00000425232				gain	2	5	5:29179154..46251204	2.66397	619	8050720															USP1
C5orf51		normal	1.247	gain	2	5	5:29179154..46251204	2.66397	619	8050720															USP10
C6		normal	-0.597	gain	2	5	5:29179154..46251204	2.66397	619	8050720															USP7
C7		normal	-0.117	gain	2	5	5:29179154..46251204	2.66397	619	8050720															WRN
C7_ENST00000313164				gain	2	5	5:29179154..46251204	2.66397	619	8050720															XAB2
C9		normal	0.851	gain	2	5	5:29179154..46251204	2.66397	619	8050720															XRCC2
CAPSL		normal	-0.66	gain	2	5	5:29179154..46251204	2.66397	619	8050720															XRCC3
CAPSL_ENST00000397367				gain	2	5	5:29179154..46251204	2.66397	619	8050720															XRCC4
CARD6		normal	-0.917	gain	2	5	5:29179154..46251204	2.66397	619	8050720															XRCC6
CCDC152		normal	-1.266	gain	2	5	5:29179154..46251204	2.66397	619	8050720															ZSWIM7
CCL28		normal	0.679	gain	2	5	5:29179154..46251204	2.66397	619	8050720
CDH6		normal	-0.414	gain	2	5	5:29179154..46251204	2.66397	619	8050720
DAB2				gain	2	5	5:29179154..46251204	2.66397	619	8050720
DNAJC21		normal	1.855	gain	2	5	5:29179154..46251204	2.66397	619	8050720
DNAJC21_ENST00000303525				gain	2	5	5:29179154..46251204	2.66397	619	8050720
DROSHA		normal	1.992	gain	2	5	5:29179154..46251204	2.66397	619	8050720
EGFLAM		normal	-0.347	gain	2	5	5:29179154..46251204	2.66397	619	8050720
EGFLAM_ENST00000354891				gain	2	5	5:29179154..46251204	2.66397	619	8050720
ENSG00000132356				gain	2	5	5:29179154..46251204	2.66397	619	8050720
ENSG00000173115				gain	2	5	5:29179154..46251204	2.66397	619	8050720
ENSG00000179326				gain	2	5	5:29179154..46251204	2.66397	619	8050720
ENSG00000205783				gain	2	5	5:29179154..46251204	2.66397	619	8050720
ENSG00000269215				gain	2	5	5:29179154..46251204	2.66397	619	8050720
FBXO4		normal	0.095	gain	2	5	5:29179154..46251204	2.66397	619	8050720
FBXO4_ENST00000296812				gain	2	5	5:29179154..46251204	2.66397	619	8050720
FGF10		normal	-0.16	gain	2	5	5:29179154..46251204	2.66397	619	8050720
FYB		normal	0.063	gain	2	5	5:29179154..46251204	2.66397	619	8050720
FYB_ENST00000351578				gain	2	5	5:29179154..46251204	2.66397	619	8050720
FYB_ENST00000505428				gain	2	5	5:29179154..46251204	2.66397	619	8050720
FYB_ENST00000540520				gain	2	5	5:29179154..46251204	2.66397	619	8050720
GDNF		normal	1.519	gain	2	5	5:29179154..46251204	2.66397	619	8050720
GDNF_ENST00000427982				gain	2	5	5:29179154..46251204	2.66397	619	8050720
GHR		normal	0.067	gain	2	5	5:29179154..46251204	2.66397	619	8050720
GOLPH3		normal	1.738	gain	2	5	5:29179154..46251204	2.66397	619	8050720
HCN1		normal	-0.113	gain	2	5	5:29179154..46251204	2.66397	619	8050720
HEATR7B2				gain	2	5	5:29179154..46251204	2.66397	619	8050720
HMGCS1		normal	0.485	gain	2	5	5:29179154..46251204	2.66397	619	8050720
IL7R		normal	-0.729	gain	2	5	5:29179154..46251204	2.66397	619	8050720
LIFR		normal	0.733	gain	2	5	5:29179154..46251204	2.66397	619	8050720
LIFR_ENST00000263409				gain	2	5	5:29179154..46251204	2.66397	619	8050720
LMBRD2		normal	1.337	gain	2	5	5:29179154..46251204	2.66397	619	8050720
MGC42105				gain	2	5	5:29179154..46251204	2.66397	619	8050720
MRPS30		normal	1.361	gain	2	5	5:29179154..46251204	2.66397	619	8050720
MRPS30_ENST00000507110				gain	2	5	5:29179154..46251204	2.66397	619	8050720
MTMR12		normal	1.987	gain	2	5	5:29179154..46251204	2.66397	619	8050720
NADKD1		normal	0.85	gain	2	5	5:29179154..46251204	2.66397	619	8050720
NADKD1_ENST00000381937				gain	2	5	5:29179154..46251204	2.66397	619	8050720
NIPBL		normal	-0.321	gain	2	5	5:29179154..46251204	2.66397	619	8050720
NIPBL_ENST00000448238				gain	2	5	5:29179154..46251204	2.66397	619	8050720
NNT		normal	-0.251	gain	2	5	5:29179154..46251204	2.66397	619	8050720
NPR3		normal	-1.741	gain	2	5	5:29179154..46251204	2.66397	619	8050720
NPR3_ENST00000415685				gain	2	5	5:29179154..46251204	2.66397	619	8050720
NUP155		over	2.764	gain	2	5	5:29179154..46251204	2.66397	619	8050720
OSMR		over	2.196	gain	2	5	5:29179154..46251204	2.66397	619	8050720
OSMR_ENST00000502536				gain	2	5	5:29179154..46251204	2.66397	619	8050720
OXCT1		normal	1.367	gain	2	5	5:29179154..46251204	2.66397	619	8050720
PAIP1		normal	1.257	gain	2	5	5:29179154..46251204	2.66397	619	8050720
PDZD2		normal	0.071	gain	2	5	5:29179154..46251204	2.66397	619	8050720
PLCXD3		normal	0.021	gain	2	5	5:29179154..46251204	2.66397	619	8050720
PRKAA1		over	2.245	gain	2	5	5:29179154..46251204	2.66397	619	8050720
PRLR		normal	-0.313	gain	2	5	5:29179154..46251204	2.66397	619	8050720
PRLR_ENST00000231423				gain	2	5	5:29179154..46251204	2.66397	619	8050720
PRLR_ENST00000542609				gain	2	5	5:29179154..46251204	2.66397	619	8050720
PTGER4		normal	0.53	gain	2	5	5:29179154..46251204	2.66397	619	8050720
Q9UI72_HUMAN				gain	2	5	5:29179154..46251204	2.66397	619	8050720
RAD1		normal	1.866	gain	2	5	5:29179154..46251204	2.66397	619	8050720
RAI14		normal	1.015	gain	2	5	5:29179154..46251204	2.66397	619	8050720
RAI14_ENST00000397449				gain	2	5	5:29179154..46251204	2.66397	619	8050720
RAI14_ENST00000515799				gain	2	5	5:29179154..46251204	2.66397	619	8050720
RANBP3L		normal	0.978	gain	2	5	5:29179154..46251204	2.66397	619	8050720
RICTOR		normal	-0.7	gain	2	5	5:29179154..46251204	2.66397	619	8050720
RICTOR_ENST00000296782				gain	2	5	5:29179154..46251204	2.66397	619	8050720
RPL29P12				gain	2	5	5:29179154..46251204	2.66397	619	8050720
RPL37		normal	0.273	gain	2	5	5:29179154..46251204	2.66397	619	8050720
RXFP3		normal	-1.45	gain	2	5	5:29179154..46251204	2.66397	619	8050720
SEPP1		normal	0.073	gain	2	5	5:29179154..46251204	2.66397	619	8050720
SKP2		normal	0.154	gain	2	5	5:29179154..46251204	2.66397	619	8050720
SKP2_ENST00000274254				gain	2	5	5:29179154..46251204	2.66397	619	8050720
SKP2_ENST00000274255				gain	2	5	5:29179154..46251204	2.66397	619	8050720
SLC1A3		normal	-0.977	gain	2	5	5:29179154..46251204	2.66397	619	8050720
SLC45A2		normal	-1.674	gain	2	5	5:29179154..46251204	2.66397	619	8050720
SLC45A2_ENST00000345083				gain	2	5	5:29179154..46251204	2.66397	619	8050720
SPEF2		normal	0.804	gain	2	5	5:29179154..46251204	2.66397	619	8050720
SPEF2_ENST00000303129				gain	2	5	5:29179154..46251204	2.66397	619	8050720
SPEF2_ENST00000356031				gain	2	5	5:29179154..46251204	2.66397	619	8050720
SUB1		normal	1.117	gain	2	5	5:29179154..46251204	2.66397	619	8050720
TARS		normal	1.644	gain	2	5	5:29179154..46251204	2.66397	619	8050720
TTC23L		normal	0.115	gain	2	5	5:29179154..46251204	2.66397	619	8050720
TTC33		normal	0.75	gain	2	5	5:29179154..46251204	2.66397	619	8050720
UGT3A1		normal	-0.083	gain	2	5	5:29179154..46251204	2.66397	619	8050720
UGT3A1_ENST00000333811				gain	2	5	5:29179154..46251204	2.66397	619	8050720
UGT3A2		normal	-1.08	gain	2	5	5:29179154..46251204	2.66397	619	8050720
WDR70		normal	1.406	gain	2	5	5:29179154..46251204	2.66397	619	8050720
ZFR		normal	0.194	gain	2	5	5:29179154..46251204	2.66397	619	8050720
ZNF131		normal	1.504	gain	2	5	5:29179154..46251204	2.66397	619	8050720
ZNF131_ENST00000399534				gain	2	5	5:29179154..46251204	2.66397	619	8050720
MDGA2_ENST00000399232				gain	2	10	14:47151112..47682044	2.66397	619	8050721
				loss	0	0	Y:22198535..22237546	2.66397	619	8054921
				loss	0	0	Y:26524169..26544591	2.66397	619	8058393
				loss	0	0	Y:26311191..26322622	2.66397	619	8066575
				loss	0	0	13:37497900..37510621	2.66397	619	8071848
BPY2B				gain	0	14	Y:24263643..25310362	2.66397	619	8078581
BPY2C				gain	0	14	Y:24263643..25310362	2.66397	619	8078581
DAZ3				gain	0	14	Y:24263643..25310362	2.66397	619	8078581
DAZ4				gain	0	14	Y:24263643..25310362	2.66397	619	8078581
				loss	0	0	10:24086335..24089126	2.66397	619	8079017
				loss	0	0	Y:17990991..18005580	2.66397	619	8091503
C18orf10				gain	2	5	18:35228425..38482597	2.66397	619	8094212
C18orf21		normal	1.837	gain	2	5	18:35228425..38482597	2.66397	619	8094212
CELF4		normal	1.136	gain	2	5	18:35228425..38482597	2.66397	619	8094212
ELP2		normal	1.226	gain	2	5	18:35228425..38482597	2.66397	619	8094212
ELP2_ENST00000350494				gain	2	5	18:35228425..38482597	2.66397	619	8094212
ENSG00000198273				gain	2	5	18:35228425..38482597	2.66397	619	8094212
FHOD3		over	2.047	gain	2	5	18:35228425..38482597	2.66397	619	8094212
GALNT1		normal	0.64	gain	2	5	18:35228425..38482597	2.66397	619	8094212
INO80C		normal	1.396	gain	2	5	18:35228425..38482597	2.66397	619	8094212
INO80C_ENST00000441607				gain	2	5	18:35228425..38482597	2.66397	619	8094212
INO80C_ENST00000592173				gain	2	5	18:35228425..38482597	2.66397	619	8094212
KIAA1328		normal	0.182	gain	2	5	18:35228425..38482597	2.66397	619	8094212
KIAA1328_ENST00000586135				gain	2	5	18:35228425..38482597	2.66397	619	8094212
KIAA1328_ENST00000591619				gain	2	5	18:35228425..38482597	2.66397	619	8094212
MOCOS		normal	0.895	gain	2	5	18:35228425..38482597	2.66397	619	8094212
RPRD1A		over	3.538	gain	2	5	18:35228425..38482597	2.66397	619	8094212
RPRD1A_ENST00000319040				gain	2	5	18:35228425..38482597	2.66397	619	8094212
RPRD1A_ENST00000590898				gain	2	5	18:35228425..38482597	2.66397	619	8094212
SLC39A6		normal	1.603	gain	2	5	18:35228425..38482597	2.66397	619	8094212
TPGS2		over	3.393	gain	2	5	18:35228425..38482597	2.66397	619	8094212
ZNF24		normal	0.97	gain	2	5	18:35228425..38482597	2.66397	619	8094212
ZNF271		normal	1.471	gain	2	5	18:35228425..38482597	2.66397	619	8094212
ZNF396		normal	0.061	gain	2	5	18:35228425..38482597	2.66397	619	8094212
ZNF396_ENST00000586687				gain	2	5	18:35228425..38482597	2.66397	619	8094212
ZNF396_ENST00000589332				gain	2	5	18:35228425..38482597	2.66397	619	8094212
ZNF397		normal	0.055	gain	2	5	18:35228425..38482597	2.66397	619	8094212
ZNF397_ENST00000330501				gain	2	5	18:35228425..38482597	2.66397	619	8094212
ZNF397_ENST00000585800				gain	2	5	18:35228425..38482597	2.66397	619	8094212
ZSCAN30				gain	2	5	18:35228425..38482597	2.66397	619	8094212
C14orf23				gain	2	6	14:27534298..30292532	2.66397	619	8097861
ENSG00000196926				gain	2	6	14:27534298..30292532	2.66397	619	8097861
FOXG1		normal	-0.935	gain	2	6	14:27534298..30292532	2.66397	619	8097861
PRKD1		normal	0.267	gain	2	6	14:27534298..30292532	2.66397	619	8097861
PRKD1_ENST00000331968				gain	2	6	14:27534298..30292532	2.66397	619	8097861
BRMS1L		over	2.954	gain	0	6	14:35329910..36270839	2.66397	619	8100982
INSM2		normal	-0.032	gain	0	6	14:35329910..36270839	2.66397	619	8100982
NFKBIA		normal	1.414	gain	0	6	14:35329910..36270839	2.66397	619	8100982
NFKBIA_ENST00000216797				gain	0	6	14:35329910..36270839	2.66397	619	8100982
RALGAPA1		normal	1.697	gain	0	6	14:35329910..36270839	2.66397	619	8100982
RALGAPA1_ENST00000258840				gain	0	6	14:35329910..36270839	2.66397	619	8100982
RALGAPA1_ENST00000307138				gain	0	6	14:35329910..36270839	2.66397	619	8100982
				gain	0	5	18:38482643..38881689	2.66397	619	8109278
NLGN4Y		normal	-1.338	loss	0	0	Y:14601438..14661990	2.66397	619	8112429
NLGN4Y_ENST00000297967				loss	0	0	Y:14601438..14661990	2.66397	619	8112429
NLGN4Y_ENST00000382868				loss	0	0	Y:14601438..14661990	2.66397	619	8112429
				loss	0	0	5:46270907..46273401	2.66397	619	8114281
				loss	0	0	Y:13795120..13869667	2.66397	619	8116581
TMSB4Y		normal	-0.495	loss	0	0	Y:13571913..13706529	2.66397	619	8119362
BAZ1A		over	2.198	gain	2	7	14:32885037..35326790	2.66397	619	8123413
C14orf147				gain	2	7	14:32885037..35326790	2.66397	619	8123413
CFL2		over	2.896	gain	2	7	14:32885037..35326790	2.66397	619	8123413
CFL2_ENST00000298159				gain	2	7	14:32885037..35326790	2.66397	619	8123413
EAPP		over	2.366	gain	2	7	14:32885037..35326790	2.66397	619	8123413
EGLN3		normal	0.127	gain	2	7	14:32885037..35326790	2.66397	619	8123413
FAM177A1		over	3.263	gain	2	7	14:32885037..35326790	2.66397	619	8123413
FAM177A1_ENST00000280987				gain	2	7	14:32885037..35326790	2.66397	619	8123413
KIAA0391				gain	2	7	14:32885037..35326790	2.66397	619	8123413
NPAS3		normal	-0.862	gain	2	7	14:32885037..35326790	2.66397	619	8123413
NPAS3_ENST00000341321				gain	2	7	14:32885037..35326790	2.66397	619	8123413
NPAS3_ENST00000356141				gain	2	7	14:32885037..35326790	2.66397	619	8123413
NPAS3_ENST00000357798				gain	2	7	14:32885037..35326790	2.66397	619	8123413
PPP2R3C		normal	1.085	gain	2	7	14:32885037..35326790	2.66397	619	8123413
PSMA6				gain	2	7	14:32885037..35326790	2.66397	619	8123413
SNX6		over	3.949	gain	2	7	14:32885037..35326790	2.66397	619	8123413
SNX6_ENST00000362031				gain	2	7	14:32885037..35326790	2.66397	619	8123413
SRP54		over	2.749	gain	2	7	14:32885037..35326790	2.66397	619	8123413
				gain	0	5	Y:8507535..8658782	2.66397	619	8126488
				gain	2	5	18:38883243..39020079	2.66397	619	8128079
				loss	0	0	Y:14939799..15193665	2.66397	619	8128080
				loss	0	0	2:34474248..34511991	2.66397	619	8128218
				loss	0	0	Y:5804274..5809679	2.66397	619	8128691
				loss	0	0	Y:21604269..21635674	2.66397	619	8130621
				loss	0	0	18:67291971..67300029	2.66397	619	8149066
				loss	0	0	8:114622425..114629503	2.66397	619	8150305
				loss	0	0	Y:12575852..12639093	2.66397	619	8152682
				loss	0	0	Y:18490988..18495153	2.66397	619	8154082
				loss	0	0	Y:5970425..6027608	2.66397	619	8158292
				gain	0	7	Y:19390779..19409498	2.66397	619	8159665
				gain	0	13	Y:8970455..9028390	2.66397	619	8161832
WNK1		normal	-1.282	loss	0	0	12:759944..764864	2.66397	619	8162882
WNK1_ENST00000530271				loss	0	0	12:759944..764864	2.66397	619	8162882
WNK1_ENST00000537687				loss	0	0	12:759944..764864	2.66397	619	8162882
				loss	0	0	Y:19233219..19390437	2.66397	619	8169835
				gain	0	10	Y:16180264..16268358	2.66397	619	8174215
NKX2-1				gain	0	6	14:36475441..36716744	2.66397	619	8175408
NKX2-1_ENST00000354822				gain	0	6	14:36475441..36716744	2.66397	619	8175408
NKX2-8		normal	1.244	gain	0	6	14:36475441..36716744	2.66397	619	8175408
PAX9		normal	0.784	gain	0	6	14:36475441..36716744	2.66397	619	8175408
SFTA3				gain	0	6	14:36475441..36716744	2.66397	619	8175408
SLC25A21		over	4.579	gain	0	6	14:36475441..36716744	2.66397	619	8175408
CFH		normal	0.201	gain	1	5	1:196740317..196846662	2.66397	619	8178549
CFHR1				gain	1	5	1:196740317..196846662	2.66397	619	8178549
CFHR3		normal	0.195	gain	1	5	1:196740317..196846662	2.66397	619	8178549
				gain	0	5	Y:8696239..8811481	2.66397	619	8179318
				loss	0	0	Y:9034673..9038316	2.66397	619	8179323
AP4S1		over	2.306	gain	2	7	14:30295084..31649507	2.66397	619	8183504
AP4S1_ENST00000542754				gain	2	7	14:30295084..31649507	2.66397	619	8183504
C14orf126				gain	2	7	14:30295084..31649507	2.66397	619	8183504
COCH		over	2.819	gain	2	7	14:30295084..31649507	2.66397	619	8183504
COCH_ENST00000382493				gain	2	7	14:30295084..31649507	2.66397	619	8183504
G2E3	1	over	2.971	gain	2	7	14:30295084..31649507	2.66397	619	8183504
HEATR5A		over	2.563	gain	2	7	14:30295084..31649507	2.66397	619	8183504
HEATR5A_ENST00000389961				gain	2	7	14:30295084..31649507	2.66397	619	8183504
HEATR5A_ENST00000404677				gain	2	7	14:30295084..31649507	2.66397	619	8183504
HECTD1		over	3.196	gain	2	7	14:30295084..31649507	2.66397	619	8183504
NUBPL		over	2.82	gain	2	7	14:30295084..31649507	2.66397	619	8183504
NUBPL_ENST00000281081				gain	2	7	14:30295084..31649507	2.66397	619	8183504
SCFD1		over	4.022	gain	2	7	14:30295084..31649507	2.66397	619	8183504
STRN3		over	4.223	gain	2	7	14:30295084..31649507	2.66397	619	8183504
STRN3_ENST00000357479				gain	2	7	14:30295084..31649507	2.66397	619	8183504
				loss	0	0	Y:8811802..8812620	2.66397	619	8184690
				loss	0	0	Y:16269855..16303759	2.66397	619	8191828
				gain	0	12	Y:18054873..18490680	2.66397	619	8192189
ZNF828				loss	0	0	13:114309224..114342923	2.66397	619	8192265
TSPY2				gain	1	12	Y:6239861..6540288	2.66397	619	8196286
				loss	0	0	Y:8006123..8078546	2.66397	619	8199980
FAM106A				loss	0	0	17:18452079..18561908	2.66397	619	8209518
LGALS9C				loss	0	0	17:18452079..18561908	2.66397	619	8209518
				loss	0	0	Y:24258883..24262620	2.66397	619	8210501
AATK		under	-2.364				:..	2.66397	3
AATK		under	-2.364				:..	2.66397	619
ABCF2		over	2.42				:..	2.66397	3
ABCF2		over	2.42				:..	2.66397	619
ABHD1		over	2.053				:..	2.66397	3
ABHD1		over	2.053				:..	2.66397	619
ABL2		over	2.082				:..	2.66397	3
ABL2		over	2.082				:..	2.66397	619
ACADVL		over	2.489				:..	2.66397	3
ACADVL		over	2.489				:..	2.66397	619
ACOT4		over	2.073				:..	2.66397	3
ACOT4		over	2.073				:..	2.66397	619
ADK		over	2.782				:..	2.66397	3
ADK		over	2.782				:..	2.66397	619
ADRA1D		under	-2.1				:..	2.66397	3
ADRA1D		under	-2.1				:..	2.66397	619
AIPL1		under	-2.311				:..	2.66397	3
AIPL1		under	-2.311				:..	2.66397	619
AKAP9		under	-2.393				:..	2.66397	3
AKAP9		under	-2.393				:..	2.66397	619
AKD1		under	-2.679				:..	2.66397	3
AKD1		under	-2.679				:..	2.66397	619
AKR1E2		over	4.132				:..	2.66397	3
AKR1E2		over	4.132				:..	2.66397	619
ALDOA		over	2.299				:..	2.66397	3
ALDOA		over	2.299				:..	2.66397	619
AMDHD2		under	-2.509				:..	2.66397	3
AMDHD2		under	-2.509				:..	2.66397	619
AMFR		over	2.22				:..	2.66397	3
AMFR		over	2.22				:..	2.66397	619
AMPD2		under	-2.033				:..	2.66397	3
AMPD2		under	-2.033				:..	2.66397	619
ANKRD13A		over	2.173				:..	2.66397	3
ANKRD13A		over	2.173				:..	2.66397	619
ANKRD13C		under	-2.166				:..	2.66397	3
ANKRD13C		under	-2.166				:..	2.66397	619
ANKRD2		over	2.064				:..	2.66397	3
ANKRD2		over	2.064				:..	2.66397	619
ANLN		over	2.143				:..	2.66397	3
ANLN		over	2.143				:..	2.66397	619
ANP32E		over	2.016				:..	2.66397	3
ANP32E		over	2.016				:..	2.66397	619
ANXA7		over	2.112				:..	2.66397	3
ANXA7		over	2.112				:..	2.66397	619
AOAH		under	-2.619				:..	2.66397	3
AOAH		under	-2.619				:..	2.66397	619
AP4S1		over	2.306				:..	2.66397	3
APCDD1		under	-2.488				:..	2.66397	3
APCDD1		under	-2.488				:..	2.66397	619
APIP		under	-2.093				:..	2.66397	3
APIP		under	-2.093				:..	2.66397	619
APOA5		under	-2.274				:..	2.66397	3
APOA5		under	-2.274				:..	2.66397	619
APRT		over	2.439				:..	2.66397	3
APRT		over	2.439				:..	2.66397	619
ARF6		over	3.594				:..	2.66397	3
ARFIP1		under	-3.055				:..	2.66397	3
ARFIP1		under	-3.055				:..	2.66397	619
ARHGAP5		over	2.578				:..	2.66397	3
ARHGEF26		over	2.813				:..	2.66397	3
ARHGEF26		over	2.813				:..	2.66397	619
ARHGEF6		under	-2.266				:..	2.66397	3
ARHGEF6		under	-2.266				:..	2.66397	619
ART3		under	-2.429				:..	2.66397	3
ART3		under	-2.429				:..	2.66397	619
ASL		over	2.409				:..	2.66397	3
ASL		over	2.409				:..	2.66397	619
ATF7IP		under	-2.032				:..	2.66397	3
ATF7IP		under	-2.032				:..	2.66397	619
ATG5		under	-2.333				:..	2.66397	3
ATG5		under	-2.333				:..	2.66397	619
ATP10A		over	2.466				:..	2.66397	3
ATP10A		over	2.466				:..	2.66397	619
ATP1B2		under	-2.553				:..	2.66397	3
ATP1B2		under	-2.553				:..	2.66397	619
ATP4B		under	-2.425				:..	2.66397	3
ATP4B		under	-2.425				:..	2.66397	619
ATP6V1E1		over	3.02				:..	2.66397	3
ATPAF2		under	-3.357				:..	2.66397	3
ATPAF2		under	-3.357				:..	2.66397	619
ATRX		under	-2.684				:..	2.66397	3
ATRX		under	-2.684				:..	2.66397	619
AURKA		over	2.198				:..	2.66397	3
AURKA		over	2.198				:..	2.66397	619
AUTS2		under	-2.116				:..	2.66397	3
AUTS2		under	-2.116				:..	2.66397	619
AVPI1		over	2.255				:..	2.66397	3
AVPI1		over	2.255				:..	2.66397	619
AXIN2		under	-2.077				:..	2.66397	3
AXIN2		under	-2.077				:..	2.66397	619
AXL		over	2.192				:..	2.66397	3
AXL		over	2.192				:..	2.66397	619
BAG2		over	2.252				:..	2.66397	3
BAG2		over	2.252				:..	2.66397	619
BANF1		over	2.459				:..	2.66397	3
BANF1		over	2.459				:..	2.66397	619
BAZ1A		over	2.198				:..	2.66397	3
BCKDK		over	2.497				:..	2.66397	3
BCKDK		over	2.497				:..	2.66397	619
BCL2L13		over	3.771				:..	2.66397	3
BCL9		over	2.386				:..	2.66397	3
BCL9		over	2.386				:..	2.66397	619
BHMT2		under	-2.174				:..	2.66397	3
BHMT2		under	-2.174				:..	2.66397	619
BLOC1S3		under	-2.101				:..	2.66397	3
BLOC1S3		under	-2.101				:..	2.66397	619
BNC1		over	2.001				:..	2.66397	3
BNC1		over	2.001				:..	2.66397	619
BOLA1		over	2.003				:..	2.66397	3
BOLA1		over	2.003				:..	2.66397	619
BOLA3		over	2.13				:..	2.66397	3
BOLA3		over	2.13				:..	2.66397	619
BRD9		over	2.014				:..	2.66397	3
BRD9		over	2.014				:..	2.66397	619
BRDT		over	2.569				:..	2.66397	3
BRDT		over	2.569				:..	2.66397	619
BRI3		over	2.093				:..	2.66397	3
BRI3		over	2.093				:..	2.66397	619
BRMS1L		over	2.954				:..	2.66397	3
BSN		under	-2.053				:..	2.66397	3
BSN		under	-2.053				:..	2.66397	619
BTG3		over	2.229				:..	2.66397	3
BTG3		over	2.229				:..	2.66397	619
BYSL		over	2.199				:..	2.66397	3
BYSL		over	2.199				:..	2.66397	619
C10orf128		under	-2.096				:..	2.66397	3
C10orf128		under	-2.096				:..	2.66397	619
C10orf35		over	2.071				:..	2.66397	3
C10orf35		over	2.071				:..	2.66397	619
C11orf34		under	-2.017				:..	2.66397	3
C11orf34		under	-2.017				:..	2.66397	619
C11orf42		under	-2.027				:..	2.66397	3
C11orf42		under	-2.027				:..	2.66397	619
C11orf68		over	2.145				:..	2.66397	3
C11orf68		over	2.145				:..	2.66397	619
C12orf43		over	2.395				:..	2.66397	3
C12orf43		over	2.395				:..	2.66397	619
C14orf182		over	2.013				:..	2.66397	3
C14orf80		over	3.136				:..	2.66397	3
C14orf80		over	3.136				:..	2.66397	619
C14orf93		under	-2.12				:..	2.66397	3
C14orf93		under	-2.12				:..	2.66397	619
C15orf43		under	-2.094				:..	2.66397	3
C15orf43		under	-2.094				:..	2.66397	619
C17orf89		over	2.368				:..	2.66397	3
C17orf89		over	2.368				:..	2.66397	619
C19orf33		over	2.551				:..	2.66397	3
C19orf33		over	2.551				:..	2.66397	619
C19orf53		over	3.117				:..	2.66397	3
C19orf53		over	3.117				:..	2.66397	619
C19orf57		under	-2.054				:..	2.66397	3
C19orf57		under	-2.054				:..	2.66397	619
C1orf51		under	-3.37				:..	2.66397	3
C1orf51		under	-3.37				:..	2.66397	619
C20orf144		under	-2.641				:..	2.66397	3
C20orf144		under	-2.641				:..	2.66397	619
C20orf20		over	2.605				:..	2.66397	3
C20orf20		over	2.605				:..	2.66397	619
C21orf2		under	-3.491				:..	2.66397	3
C21orf2		under	-3.491				:..	2.66397	619
C2CD3		over	2.121				:..	2.66397	3
C2CD3		over	2.121				:..	2.66397	619
C5orf22		over	2.383				:..	2.66397	3
C6orf203		under	-2.831				:..	2.66397	3
C6orf203		under	-2.831				:..	2.66397	619
C9orf142		over	2.402				:..	2.66397	3
C9orf142		over	2.402				:..	2.66397	619
C9orf64		over	2.563				:..	2.66397	3
C9orf64		over	2.563				:..	2.66397	619
CABYR		over	2.053				:..	2.66397	3
CABYR		over	2.053				:..	2.66397	619
CACNG1		under	-2.641				:..	2.66397	3
CACNG1		under	-2.641				:..	2.66397	619
CAPNS1		over	2.156				:..	2.66397	3
CAPNS1		over	2.156				:..	2.66397	619
CARNS1		under	-2.26				:..	2.66397	3
CARNS1		under	-2.26				:..	2.66397	619
CASP3		under	-2.486				:..	2.66397	3
CASP3		under	-2.486				:..	2.66397	619
CASP5		under	-2.605				:..	2.66397	3
CASP5		under	-2.605				:..	2.66397	619
CBFA2T3		under	-2.187				:..	2.66397	3
CBFA2T3		under	-2.187				:..	2.66397	619
CBR4		under	-2.758				:..	2.66397	3
CBR4		under	-2.758				:..	2.66397	619
CCDC107		over	2.093				:..	2.66397	3
CCDC107		over	2.093				:..	2.66397	619
CCDC81		under	-2.93				:..	2.66397	3
CCDC81		under	-2.93				:..	2.66397	619
CCDC84		over	3.058				:..	2.66397	3
CCDC84		over	3.058				:..	2.66397	619
CCDC85C		over	2.338				:..	2.66397	3
CCDC85C		over	2.338				:..	2.66397	619
CCDC86		over	2.24				:..	2.66397	3
CCDC86		over	2.24				:..	2.66397	619
CCNG2		under	-3.017				:..	2.66397	3
CCNG2		under	-3.017				:..	2.66397	619
CCT3		over	2.32				:..	2.66397	3
CCT3		over	2.32				:..	2.66397	619
CD19		under	-2.295				:..	2.66397	3
CD19		under	-2.295				:..	2.66397	619
CD200		under	-2.692				:..	2.66397	3
CD200		under	-2.692				:..	2.66397	619
CD300LG		under	-2.564				:..	2.66397	3
CD300LG		under	-2.564				:..	2.66397	619
CDA		over	2.4				:..	2.66397	3
CDA		over	2.4				:..	2.66397	619
CDC20		over	2.085				:..	2.66397	3
CDC20		over	2.085				:..	2.66397	619
CDCA4		over	2.109				:..	2.66397	3
CDCA4		over	2.109				:..	2.66397	619
CDH13		under	-2.285				:..	2.66397	3
CDH13		under	-2.285				:..	2.66397	619
CDH17		under	-3.114				:..	2.66397	3
CDH17		under	-3.114				:..	2.66397	619
CDKN2A		over	2.413				:..	2.66397	3
CDKN2A		over	2.413				:..	2.66397	619
CDKN2AIP		under	-2.337				:..	2.66397	3
CDKN2AIP		under	-2.337				:..	2.66397	619
CDNF		under	-2.122				:..	2.66397	3
CDNF		under	-2.122				:..	2.66397	619
CEP104		under	-3.139				:..	2.66397	3
CEP104		under	-3.139				:..	2.66397	619
CEP250		over	3.561				:..	2.66397	3
CEP250		over	3.561				:..	2.66397	619
CEP55		over	2.575				:..	2.66397	3
CEP55		over	2.575				:..	2.66397	619
CEP76		over	2.085				:..	2.66397	3
CEP76		over	2.085				:..	2.66397	619
CFL1		over	2.574				:..	2.66397	3
CFL1		over	2.574				:..	2.66397	619
CFL2		over	2.896				:..	2.66397	3
CIAPIN1		over	2.346				:..	2.66397	3
CIAPIN1		over	2.346				:..	2.66397	619
CINP		over	3.138				:..	2.66397	3
CINP		over	3.138				:..	2.66397	619
CKB		over	2.083				:..	2.66397	3
CKB		over	2.083				:..	2.66397	619
CLCN3		under	-2.378				:..	2.66397	3
CLCN3		under	-2.378				:..	2.66397	619
CLTA		over	2.442				:..	2.66397	3
CLTA		over	2.442				:..	2.66397	619
COCH		over	2.819				:..	2.66397	3
COMMD4		over	2.502				:..	2.66397	3
COMMD4		over	2.502				:..	2.66397	619
COPB1		under	-2.093				:..	2.66397	3
COPB1		under	-2.093				:..	2.66397	619
CPSF2		over	2.033				:..	2.66397	3
CPSF2		over	2.033				:..	2.66397	619
CRBN		under	-3.091				:..	2.66397	3
CRBN		under	-3.091				:..	2.66397	619
CREB3		over	2.385				:..	2.66397	3
CREB3		over	2.385				:..	2.66397	619
CRHR1		under	-3.09				:..	2.66397	3
CRHR1		under	-3.09				:..	2.66397	619
CRKL		over	2.828				:..	2.66397	3
CRKL		over	2.828				:..	2.66397	619
CRLF2		under	-2.556				:..	2.66397	3
CRLF2		under	-2.556				:..	2.66397	619
CROCC		under	-2.179				:..	2.66397	3
CROCC		under	-2.179				:..	2.66397	619
CRYBB3		under	-2.103				:..	2.66397	3
CRYBB3		under	-2.103				:..	2.66397	619
CST6		over	2.16				:..	2.66397	3
CST6		over	2.16				:..	2.66397	619
CTF1		under	-2.063				:..	2.66397	3
CTF1		under	-2.063				:..	2.66397	619
CTNNAL1		over	2.376				:..	2.66397	3
CTNNAL1		over	2.376				:..	2.66397	619
CWF19L1		over	2.035				:..	2.66397	3
CWF19L1		over	2.035				:..	2.66397	619
CYTL1		under	-2.048				:..	2.66397	3
CYTL1		under	-2.048				:..	2.66397	619
DCAF5		under	-2.375				:..	2.66397	3
DCAF5		under	-2.375				:..	2.66397	619
DCDC2B		under	-2.839				:..	2.66397	3
DCDC2B		under	-2.839				:..	2.66397	619
DDX56		over	3.516				:..	2.66397	3
DDX56		over	3.516				:..	2.66397	619
DEDD		over	2.007				:..	2.66397	3
DEDD		over	2.007				:..	2.66397	619
DEFA5		under	-2.697				:..	2.66397	3
DEFA5		under	-2.697				:..	2.66397	619
DGCR6L		over	2.531				:..	2.66397	3
DGCR6L		over	2.531				:..	2.66397	619
DHX37		over	2.262				:..	2.66397	3
DHX37		over	2.262				:..	2.66397	619
DLEC1		over	2.032				:..	2.66397	3
DLEC1		over	2.032				:..	2.66397	619
DMKN		over	2.834				:..	2.66397	3
DMKN		over	2.834				:..	2.66397	619
DNAAF2		over	5.161				:..	2.66397	3
DNHD1		under	-2.158				:..	2.66397	3
DNHD1		under	-2.158				:..	2.66397	619
DNTT		under	-2.444				:..	2.66397	3
DNTT		under	-2.444				:..	2.66397	619
DOK7		under	-2.074				:..	2.66397	3
DOK7		under	-2.074				:..	2.66397	619
DOPEY1		under	-2.052				:..	2.66397	3
DOPEY1		under	-2.052				:..	2.66397	619
DPP9		over	3.547				:..	2.66397	3
DPP9		over	3.547				:..	2.66397	619
DRAP1		over	2.05				:..	2.66397	3
DRAP1		over	2.05				:..	2.66397	619
DRG2		under	-2.934				:..	2.66397	3
DRG2		under	-2.934				:..	2.66397	619
DTX1		under	-2.225				:..	2.66397	3
DTX1		under	-2.225				:..	2.66397	619
DTX2		over	2.023				:..	2.66397	3
DTX2		over	2.023				:..	2.66397	619
DUS3L		over	2.123				:..	2.66397	3
DUS3L		over	2.123				:..	2.66397	619
DUS4L		over	2.917				:..	2.66397	3
DUS4L		over	2.917				:..	2.66397	619
DUSP23		over	2.047				:..	2.66397	3
DUSP23		over	2.047				:..	2.66397	619
DYNC1H1		over	2.915				:..	2.66397	3
DYNC1H1		over	2.915				:..	2.66397	619
EAPP		over	2.366				:..	2.66397	3
EFCAB7		under	-2.686				:..	2.66397	3
EFCAB7		under	-2.686				:..	2.66397	619
EFHD2		over	3.669				:..	2.66397	3
EFHD2		over	3.669				:..	2.66397	619
EFTUD2		over	2.589				:..	2.66397	3
EFTUD2		over	2.589				:..	2.66397	619
EIF2S1		over	2.441				:..	2.66397	3
EIF2S1		over	2.441				:..	2.66397	619
EIF5		over	2.108				:..	2.66397	3
EIF5		over	2.108				:..	2.66397	619
ELAC2		over	2.908				:..	2.66397	3
ELAC2		over	2.908				:..	2.66397	619
ELOVL2		over	2.041				:..	2.66397	3
ELOVL2		over	2.041				:..	2.66397	619
ENDOU		under	-2.024				:..	2.66397	3
ENDOU		under	-2.024				:..	2.66397	619
ENSA		over	2.695				:..	2.66397	3
ENSA		over	2.695				:..	2.66397	619
EPHA8		under	-2.503				:..	2.66397	3
EPHA8		under	-2.503				:..	2.66397	619
ERAL1		over	2.284				:..	2.66397	3
ERAL1		over	2.284				:..	2.66397	619
ERBB2IP		over	2.74				:..	2.66397	3
ERBB2IP		over	2.74				:..	2.66397	619
ERCC5		under	-2.536				:..	2.66397	3
ERCC5		under	-2.536				:..	2.66397	619
ERI1		over	2.362				:..	2.66397	3
ERI1		over	2.362				:..	2.66397	619
ETFDH		under	-2.267				:..	2.66397	3
ETFDH		under	-2.267				:..	2.66397	619
EXOC1		under	-2.523				:..	2.66397	3
EXOC1		under	-2.523				:..	2.66397	619
EXOSC7		under	-2.109				:..	2.66397	3
EXOSC7		under	-2.109				:..	2.66397	619
F10		under	-2.092				:..	2.66397	3
F10		under	-2.092				:..	2.66397	619
FADD		over	2.023				:..	2.66397	3
FADD		over	2.023				:..	2.66397	619
FAM101B		over	2.042				:..	2.66397	3
FAM101B		over	2.042				:..	2.66397	619
FAM104B		under	-3.004				:..	2.66397	3
FAM104B		under	-3.004				:..	2.66397	619
FAM117B		under	-3.071				:..	2.66397	3
FAM117B		under	-3.071				:..	2.66397	619
FAM120B		under	-2.569				:..	2.66397	3
FAM120B		under	-2.569				:..	2.66397	619
FAM131C		over	2.024				:..	2.66397	3
FAM131C		over	2.024				:..	2.66397	619
FAM160A2		under	-2.021				:..	2.66397	3
FAM160A2		under	-2.021				:..	2.66397	619
FAM177A1		over	3.263				:..	2.66397	3
FAM180A		under	-2.225				:..	2.66397	3
FAM180A		under	-2.225				:..	2.66397	619
FAM189B		over	2.105				:..	2.66397	3
FAM189B		over	2.105				:..	2.66397	619
FAM200B		over	2.044				:..	2.66397	3
FAM200B		over	2.044				:..	2.66397	619
FAM83A		over	3.091				:..	2.66397	3
FAM83A		over	3.091				:..	2.66397	619
FAM83D		over	2.425				:..	2.66397	3
FAM83D		over	2.425				:..	2.66397	619
FANCG	1	over	3.231				:..	2.66397	3
FANCG	1	over	3.231				:..	2.66397	619
FAR2		under	-2.167				:..	2.66397	3
FAR2		under	-2.167				:..	2.66397	619
FBXO8		under	-2.587				:..	2.66397	3
FBXO8		under	-2.587				:..	2.66397	619
FBXW7		under	-4.033				:..	2.66397	3
FBXW7		under	-4.033				:..	2.66397	619
FHOD3		over	2.047				:..	2.66397	3
FKBP7		under	-2.599				:..	2.66397	3
FKBP7		under	-2.599				:..	2.66397	619
FLII		over	2.8				:..	2.66397	3
FLII		over	2.8				:..	2.66397	619
FLNC		over	2.047				:..	2.66397	3
FLNC		over	2.047				:..	2.66397	619
FOSL1		over	2.312				:..	2.66397	3
FOSL1		over	2.312				:..	2.66397	619
FOXE1		over	2.093				:..	2.66397	3
FOXE1		over	2.093				:..	2.66397	619
FOXH1		under	-2.527				:..	2.66397	3
FOXH1		under	-2.527				:..	2.66397	619
FOXJ3		under	-2.537				:..	2.66397	3
FOXJ3		under	-2.537				:..	2.66397	619
FOXR2		under	-2.618				:..	2.66397	3
FOXR2		under	-2.618				:..	2.66397	619
FRG1		under	-3.454				:..	2.66397	3
FRG1		under	-3.454				:..	2.66397	619
FRZB		under	-2.399				:..	2.66397	3
FRZB		under	-2.399				:..	2.66397	619
G2E3	1	over	2.971				:..	2.66397	3
G6PC2		under	-3.194				:..	2.66397	3
G6PC2		under	-3.194				:..	2.66397	619
GABRA4		under	-2.816				:..	2.66397	3
GABRA4		under	-2.816				:..	2.66397	619
GEMIN4		over	2.244				:..	2.66397	3
GEMIN4		over	2.244				:..	2.66397	619
GEMIN6		over	2.044				:..	2.66397	3
GEMIN6		over	2.044				:..	2.66397	619
GIP		under	-2.622				:..	2.66397	3
GIP		under	-2.622				:..	2.66397	619
GIPC1		over	2.255				:..	2.66397	3
GIPC1		over	2.255				:..	2.66397	619
GJC3		under	-3.374				:..	2.66397	3
GJC3		under	-3.374				:..	2.66397	619
GKN2		over	3.358				:..	2.66397	3
GKN2		over	3.358				:..	2.66397	619
GLS		over	2.242				:..	2.66397	3
GLS		over	2.242				:..	2.66397	619
GLTSCR2		under	-2.863				:..	2.66397	3
GLTSCR2		under	-2.863				:..	2.66397	619
GOLGB1		under	-2.29				:..	2.66397	3
GOLGB1		under	-2.29				:..	2.66397	619
GOLM1		over	2.412				:..	2.66397	3
GOLM1		over	2.412				:..	2.66397	619
GPATCH4		over	2.519				:..	2.66397	3
GPATCH4		over	2.519				:..	2.66397	619
GPR126		over	2.514				:..	2.66397	3
GPR126		over	2.514				:..	2.66397	619
GPR151		under	-2.538				:..	2.66397	3
GPR151		under	-2.538				:..	2.66397	619
GPR37L1		under	-2.252				:..	2.66397	3
GPR37L1		under	-2.252				:..	2.66397	619
GRAMD4		under	-2.007				:..	2.66397	3
GRAMD4		under	-2.007				:..	2.66397	619
GRPEL1		over	2.044				:..	2.66397	3
GRPEL1		over	2.044				:..	2.66397	619
GSS		over	2.069				:..	2.66397	3
GSS		over	2.069				:..	2.66397	619
GTF2B		under	-2.39				:..	2.66397	3
GTF2B		under	-2.39				:..	2.66397	619
GTSF1L		under	-2.033				:..	2.66397	3
GTSF1L		under	-2.033				:..	2.66397	619
HAPLN3		under	-2.272				:..	2.66397	3
HAPLN3		under	-2.272				:..	2.66397	619
HAS3		over	2.041				:..	2.66397	3
HAS3		over	2.041				:..	2.66397	619
HAUS2		over	3.876				:..	2.66397	3
HAUS2		over	3.876				:..	2.66397	619
HBP1		under	-2.024				:..	2.66397	3
HBP1		under	-2.024				:..	2.66397	619
HCRTR1		under	-3.543				:..	2.66397	3
HCRTR1		under	-3.543				:..	2.66397	619
HEATR5A		over	2.563				:..	2.66397	3
HECTD1		over	3.196				:..	2.66397	3
HERC4		over	2.682				:..	2.66397	3
HERC4		over	2.682				:..	2.66397	619
HEYL		over	2.114				:..	2.66397	3
HEYL		over	2.114				:..	2.66397	619
HIST1H3F		under	-2.41				:..	2.66397	3
HIST1H3F		under	-2.41				:..	2.66397	619
HIVEP3		under	-2.097				:..	2.66397	3
HIVEP3		under	-2.097				:..	2.66397	619
HMOX2		over	2.565				:..	2.66397	3
HMOX2		over	2.565				:..	2.66397	619
HMX1		under	-3.237				:..	2.66397	3
HMX1		under	-3.237				:..	2.66397	619
HN1		over	2.239				:..	2.66397	3
HN1		over	2.239				:..	2.66397	619
HPCAL1		over	2.195				:..	2.66397	3
HPCAL1		over	2.195				:..	2.66397	619
HRASLS		over	2.488				:..	2.66397	3
HRASLS		over	2.488				:..	2.66397	619
HRASLS5		under	-2.176				:..	2.66397	3
HRASLS5		under	-2.176				:..	2.66397	619
HSPBAP1		under	-2.377				:..	2.66397	3
HSPBAP1		under	-2.377				:..	2.66397	619
ICMT		over	2.158				:..	2.66397	3
ICMT		over	2.158				:..	2.66397	619
ICOS		under	-2.136				:..	2.66397	3
ICOS		under	-2.136				:..	2.66397	619
IER3IP1		under	-2.213				:..	2.66397	3
IER3IP1		under	-2.213				:..	2.66397	619
IFRD2		over	2.391				:..	2.66397	3
IFRD2		over	2.391				:..	2.66397	619
IGBP1		under	-2.13				:..	2.66397	3
IGBP1		under	-2.13				:..	2.66397	619
IGFBPL1		over	2.23				:..	2.66397	3
IGFBPL1		over	2.23				:..	2.66397	619
IL17B		under	-2.323				:..	2.66397	3
IL17B		under	-2.323				:..	2.66397	619
IL1B		under	-2.583				:..	2.66397	3
IL1B		under	-2.583				:..	2.66397	619
IL31RA		over	2.144				:..	2.66397	3
IL31RA		over	2.144				:..	2.66397	619
ILDR2		under	-2.951				:..	2.66397	3
ILDR2		under	-2.951				:..	2.66397	619
ILF2		over	2.457				:..	2.66397	3
ILF2		over	2.457				:..	2.66397	619
ING4		under	-2.958				:..	2.66397	3
ING4		under	-2.958				:..	2.66397	619
INPPL1		under	-2.458				:..	2.66397	3
INPPL1		under	-2.458				:..	2.66397	619
INTS3		over	2.934				:..	2.66397	3
INTS3		over	2.934				:..	2.66397	619
IQGAP3		over	2.398				:..	2.66397	3
IQGAP3		over	2.398				:..	2.66397	619
IRF2BP1		under	-2.764				:..	2.66397	3
IRF2BP1		under	-2.764				:..	2.66397	619
ITGB1BP1		over	2.037				:..	2.66397	3
ITGB1BP1		over	2.037				:..	2.66397	619
JKAMP		over	3.232				:..	2.66397	3
JKAMP		over	3.232				:..	2.66397	619
JTB		over	3.345				:..	2.66397	3
JTB		over	3.345				:..	2.66397	619
KCNAB1		under	-2.263				:..	2.66397	3
KCNAB1		under	-2.263				:..	2.66397	619
KCNB1		under	-2.29				:..	2.66397	3
KCNB1		under	-2.29				:..	2.66397	619
KCNC1		under	-2.369				:..	2.66397	3
KCNC1		under	-2.369				:..	2.66397	619
KCNQ3		over	2.361				:..	2.66397	3
KCNQ3		over	2.361				:..	2.66397	619
KDM5A		under	-2.44				:..	2.66397	3
KDM5A		under	-2.44				:..	2.66397	619
KDM6A		under	-2.569				:..	2.66397	3
KDM6A		under	-2.569				:..	2.66397	619
KEAP1		under	-4.333				:..	2.66397	3
KEAP1		under	-4.333				:..	2.66397	619
KHDRBS3		under	-2.179				:..	2.66397	3
KHDRBS3		under	-2.179				:..	2.66397	619
KIAA0100		over	3.339				:..	2.66397	3
KIAA0100		over	3.339				:..	2.66397	619
KIAA0556		under	-2.576				:..	2.66397	3
KIAA0556		under	-2.576				:..	2.66397	619
KIAA1430		under	-2.719				:..	2.66397	3
KIAA1430		under	-2.719				:..	2.66397	619
KIAA1644		over	2.034				:..	2.66397	3
KIAA1644		over	2.034				:..	2.66397	619
KIAA2026		under	-2.492				:..	2.66397	3
KIAA2026		under	-2.492				:..	2.66397	619
KIF20A		over	2.591				:..	2.66397	3
KIF20A		over	2.591				:..	2.66397	619
KIF23		over	2.548				:..	2.66397	3
KIF23		over	2.548				:..	2.66397	619
KLB		over	2.09				:..	2.66397	3
KLB		over	2.09				:..	2.66397	619
KLHL24		under	-2.457				:..	2.66397	3
KLHL24		under	-2.457				:..	2.66397	619
KLK4		under	-2.566				:..	2.66397	3
KLK4		under	-2.566				:..	2.66397	619
KRTAP4-9		under	-2.037				:..	2.66397	3
KRTAP4-9		under	-2.037				:..	2.66397	619
L2HGDH		over	3.733				:..	2.66397	3
LAMTOR3		under	-2.275				:..	2.66397	3
LAMTOR3		under	-2.275				:..	2.66397	619
LETM1		over	2.636				:..	2.66397	3
LETM1		over	2.636				:..	2.66397	619
LMNB2		over	2.95				:..	2.66397	3
LMNB2		over	2.95				:..	2.66397	619
LPCAT1		over	2.21				:..	2.66397	3
LPCAT1		over	2.21				:..	2.66397	619
LPL		under	-2.217				:..	2.66397	3
LPL		under	-2.217				:..	2.66397	619
LRFN4		over	2.085				:..	2.66397	3
LRFN4		over	2.085				:..	2.66397	619
LRR1		over	2.939				:..	2.66397	3
LRRC20		over	4.732				:..	2.66397	3
LRRC20		over	4.732				:..	2.66397	619
LRRC36		over	2.051				:..	2.66397	3
LRRC36		over	2.051				:..	2.66397	619
LRRC4B		under	-2.037				:..	2.66397	3
LRRC4B		under	-2.037				:..	2.66397	619
LY6K		over	3.112				:..	2.66397	3
LY6K		over	3.112				:..	2.66397	619
LYAR		over	2.053				:..	2.66397	3
LYAR		over	2.053				:..	2.66397	619
LYSMD1		under	-3.156				:..	2.66397	3
LYSMD1		under	-3.156				:..	2.66397	619
LZTR1		over	2.641				:..	2.66397	3
LZTR1		over	2.641				:..	2.66397	619
MANBAL		over	2.071				:..	2.66397	3
MANBAL		over	2.071				:..	2.66397	619
MAP4K5		over	2.703				:..	2.66397	3
MAPK8		over	2.172				:..	2.66397	3
MAPK8		over	2.172				:..	2.66397	619
MAPKAP1		over	2.449				:..	2.66397	3
MAPKAP1		over	2.449				:..	2.66397	619
MBIP		over	2.104				:..	2.66397	3
MBL2		under	-2.05				:..	2.66397	3
MBL2		under	-2.05				:..	2.66397	619
MCHR1		under	-2.114				:..	2.66397	3
MCHR1		under	-2.114				:..	2.66397	619
MCMDC2		over	2.227				:..	2.66397	3
MCMDC2		over	2.227				:..	2.66397	619
MCRS1		over	2.578				:..	2.66397	3
MCRS1		over	2.578				:..	2.66397	619
MED15		over	3.11				:..	2.66397	3
MED15		over	3.11				:..	2.66397	619
MED9		under	-2.458				:..	2.66397	3
MED9		under	-2.458				:..	2.66397	619
MELK		over	2.51				:..	2.66397	3
MELK		over	2.51				:..	2.66397	619
METTL1		over	2.602				:..	2.66397	3
METTL1		over	2.602				:..	2.66397	619
METTL17		over	2.366				:..	2.66397	3
METTL17		over	2.366				:..	2.66397	619
METTL21D		over	2.444				:..	2.66397	3
METTL3		over	2.253				:..	2.66397	3
METTL3		over	2.253				:..	2.66397	619
METTL4		over	2.286				:..	2.66397	3
METTL4		over	2.286				:..	2.66397	619
MFF		over	3.112				:..	2.66397	3
MFF		over	3.112				:..	2.66397	619
MGAT2		over	4.142				:..	2.66397	3
MGAT4C		under	-2.712				:..	2.66397	3
MGAT4C		under	-2.712				:..	2.66397	619
MICAL3		over	3.32				:..	2.66397	3
MIS18A		over	2.136				:..	2.66397	3
MIS18A		over	2.136				:..	2.66397	619
MOSPD2		under	-2.208				:..	2.66397	3
MOSPD2		under	-2.208				:..	2.66397	619
MPDU1		over	2.583				:..	2.66397	3
MPDU1		over	2.583				:..	2.66397	619
MPO		under	-2.656				:..	2.66397	3
MPO		under	-2.656				:..	2.66397	619
MPP5		over	3.097				:..	2.66397	3
MPP5		over	3.097				:..	2.66397	619
MRPL14		over	2.137				:..	2.66397	3
MRPL14		over	2.137				:..	2.66397	619
MRPL23		under	-3.435				:..	2.66397	3
MRPL23		under	-3.435				:..	2.66397	619
MRPL24		over	2.711				:..	2.66397	3
MRPL24		over	2.711				:..	2.66397	619
MRPL4		over	2.701				:..	2.66397	3
MRPL4		over	2.701				:..	2.66397	619
MRPL43		over	2.408				:..	2.66397	3
MRPL43		over	2.408				:..	2.66397	619
MRPL9		over	3.036				:..	2.66397	3
MRPL9		over	3.036				:..	2.66397	619
MRPS12		over	2.11				:..	2.66397	3
MRPS12		over	2.11				:..	2.66397	619
MRPS21		over	2.343				:..	2.66397	3
MRPS21		over	2.343				:..	2.66397	619
MRPS7		over	2.274				:..	2.66397	3
MRPS7		over	2.274				:..	2.66397	619
MSX1		under	-4.285				:..	2.66397	3
MSX1		under	-4.285				:..	2.66397	619
MTHFD1		over	2.583				:..	2.66397	3
MTHFD1		over	2.583				:..	2.66397	619
MTL5		over	2.288				:..	2.66397	3
MTL5		over	2.288				:..	2.66397	619
MUS81	1	over	2.05				:..	2.66397	3
MUS81	1	over	2.05				:..	2.66397	619
MYBL1		over	2.588				:..	2.66397	3
MYBL1		over	2.588				:..	2.66397	619
MYEOV		over	2.037				:..	2.66397	3
MYEOV		over	2.037				:..	2.66397	619
MYL4		under	-2.189				:..	2.66397	3
MYL4		under	-2.189				:..	2.66397	619
MYL9		over	2.221				:..	2.66397	3
MYL9		over	2.221				:..	2.66397	619
MYO1C		over	2.678				:..	2.66397	3
MYO1C		over	2.678				:..	2.66397	619
MYSM1		under	-2.485				:..	2.66397	3
MYSM1		under	-2.485				:..	2.66397	619
N6AMT1		over	3.291				:..	2.66397	3
N6AMT1		over	3.291				:..	2.66397	619
NAALADL2		under	-2.238				:..	2.66397	3
NAALADL2		under	-2.238				:..	2.66397	619
NAGS		over	2.074				:..	2.66397	3
NAGS		over	2.074				:..	2.66397	619
NCEH1		over	2.216				:..	2.66397	3
NCEH1		over	2.216				:..	2.66397	619
NCKAP5		under	-2.867				:..	2.66397	3
NCKAP5		under	-2.867				:..	2.66397	619
NCLN		over	2.772				:..	2.66397	3
NCLN		over	2.772				:..	2.66397	619
NCOR1		under	-2.468				:..	2.66397	3
NCOR1		under	-2.468				:..	2.66397	619
NCSTN		over	2.149				:..	2.66397	3
NCSTN		over	2.149				:..	2.66397	619
NDC80		over	2.163				:..	2.66397	3
NDC80		over	2.163				:..	2.66397	619
NDE1		under	-2.409				:..	2.66397	3
NDE1		under	-2.409				:..	2.66397	619
NDST3		under	-2.345				:..	2.66397	3
NDST3		under	-2.345				:..	2.66397	619
NDUFB7		under	-2.453				:..	2.66397	3
NDUFB7		under	-2.453				:..	2.66397	619
NEDD4		over	2.576				:..	2.66397	3
NEDD4		over	2.576				:..	2.66397	619
NEMF		over	3.117				:..	2.66397	3
NGF		over	2.342				:..	2.66397	3
NGF		over	2.342				:..	2.66397	619
NIP7		over	2.248				:..	2.66397	3
NIP7		over	2.248				:..	2.66397	619
NLN		over	2.701				:..	2.66397	3
NLN		over	2.701				:..	2.66397	619
NLRP12		over	2.215				:..	2.66397	3
NLRP12		over	2.215				:..	2.66397	619
NLRP4		under	-2.2				:..	2.66397	3
NLRP4		under	-2.2				:..	2.66397	619
NMT1		over	2.184				:..	2.66397	3
NMT1		over	2.184				:..	2.66397	619
NOL6		over	2.883				:..	2.66397	3
NOL6		over	2.883				:..	2.66397	619
NSUN2		over	2.731				:..	2.66397	3
NSUN2		over	2.731				:..	2.66397	619
NUBPL		over	2.82				:..	2.66397	3
NUDCD2		over	2.172				:..	2.66397	3
NUDCD2		over	2.172				:..	2.66397	619
NUDT16L1		under	-2.169				:..	2.66397	3
NUDT16L1		under	-2.169				:..	2.66397	619
NUDT2		over	2.296				:..	2.66397	3
NUDT2		over	2.296				:..	2.66397	619
NUP155		over	2.764				:..	2.66397	3
NXPH4		under	-2.399				:..	2.66397	3
NXPH4		under	-2.399				:..	2.66397	619
OFD1		under	-2.231				:..	2.66397	3
OFD1		under	-2.231				:..	2.66397	619
OGT		under	-2.817				:..	2.66397	3
OGT		under	-2.817				:..	2.66397	619
OR10W1		under	-2.154				:..	2.66397	3
OR10W1		under	-2.154				:..	2.66397	619
OR1D5		under	-2.087				:..	2.66397	3
OR1D5		under	-2.087				:..	2.66397	619
OR2A12		under	-2.418				:..	2.66397	3
OR2A12		under	-2.418				:..	2.66397	619
OR4L1		under	-2.218				:..	2.66397	3
OR4L1		under	-2.218				:..	2.66397	619
OR52B6		over	2.083				:..	2.66397	3
OR52B6		over	2.083				:..	2.66397	619
ORMDL2		over	2.991				:..	2.66397	3
ORMDL2		over	2.991				:..	2.66397	619
OSBPL5		under	-2.058				:..	2.66397	3
OSBPL5		under	-2.058				:..	2.66397	619
OSBPL8		under	-2.106				:..	2.66397	3
OSBPL8		under	-2.106				:..	2.66397	619
OSMR		over	2.196				:..	2.66397	3
OSTC		under	-2.36				:..	2.66397	3
OSTC		under	-2.36				:..	2.66397	619
PAF1		over	2.485				:..	2.66397	3
PAF1		over	2.485				:..	2.66397	619
PAK1IP1		over	2.192				:..	2.66397	3
PAK1IP1		over	2.192				:..	2.66397	619
PAK7		under	-2.301				:..	2.66397	3
PAK7		under	-2.301				:..	2.66397	619
PAPD5		over	2.649				:..	2.66397	3
PAPD5		over	2.649				:..	2.66397	619
PARP2		over	2.185				:..	2.66397	3
PARP2		over	2.185				:..	2.66397	619
PAX4		under	-2.05				:..	2.66397	3
PAX4		under	-2.05				:..	2.66397	619
PBOV1		under	-2.11				:..	2.66397	3
PBOV1		under	-2.11				:..	2.66397	619
PCDH9		under	-2.099				:..	2.66397	3
PCDH9		under	-2.099				:..	2.66397	619
PDE7B		under	-2.371				:..	2.66397	3
PDE7B		under	-2.371				:..	2.66397	619
PDXK		over	2.427				:..	2.66397	3
PDXK		over	2.427				:..	2.66397	619
PEX16		under	-2.821				:..	2.66397	3
PEX16		under	-2.821				:..	2.66397	619
PEX5		under	-2.185				:..	2.66397	3
PEX5		under	-2.185				:..	2.66397	619
PFAS		over	2.198				:..	2.66397	3
PFAS		over	2.198				:..	2.66397	619
PFN1		over	2.734				:..	2.66397	3
PFN1		over	2.734				:..	2.66397	619
PGAM5		over	2.079				:..	2.66397	3
PGAM5		over	2.079				:..	2.66397	619
PHF12		over	2.132				:..	2.66397	3
PHF12		over	2.132				:..	2.66397	619
PHF3		under	-3.415				:..	2.66397	3
PHF3		under	-3.415				:..	2.66397	619
PIGO		over	2.525				:..	2.66397	3
PIGO		over	2.525				:..	2.66397	619
PIGQ		under	-2.073				:..	2.66397	3
PIGQ		under	-2.073				:..	2.66397	619
PITRM1		over	2.175				:..	2.66397	3
PITRM1		over	2.175				:..	2.66397	619
PLA2G2C		under	-2.591				:..	2.66397	3
PLA2G2C		under	-2.591				:..	2.66397	619
PLA2G4F		under	-2.228				:..	2.66397	3
PLA2G4F		under	-2.228				:..	2.66397	619
PLA2G5		under	-2.079				:..	2.66397	3
PLA2G5		under	-2.079				:..	2.66397	619
PLEKHA4		under	-2.401				:..	2.66397	3
PLEKHA4		under	-2.401				:..	2.66397	619
PLEKHG4		over	3.086				:..	2.66397	3
PLEKHG4		over	3.086				:..	2.66397	619
PLRG1		under	-2.139				:..	2.66397	3
PLRG1		under	-2.139				:..	2.66397	619
PLXNA4		under	-2.105				:..	2.66397	3
PLXNA4		under	-2.105				:..	2.66397	619
PNISR		under	-2.039				:..	2.66397	3
PNISR		under	-2.039				:..	2.66397	619
PNPT1		over	2.085				:..	2.66397	3
PNPT1		over	2.085				:..	2.66397	619
POLE2		over	3.836				:..	2.66397	3
POLR2E		over	2.047				:..	2.66397	3
POLR2E		over	2.047				:..	2.66397	619
POP5		over	2.028				:..	2.66397	3
POP5		over	2.028				:..	2.66397	619
PPARD		over	3.047				:..	2.66397	3
PPARD		over	3.047				:..	2.66397	619
PPM1G		over	2.36				:..	2.66397	3
PPM1G		over	2.36				:..	2.66397	619
PPP1R1B		under	-2.71				:..	2.66397	3
PPP1R1B		under	-2.71				:..	2.66397	619
PPP4R1		over	2.936				:..	2.66397	3
PPP4R1		over	2.936				:..	2.66397	619
PRKAA1		over	2.245				:..	2.66397	3
PRMT10		under	-2.442				:..	2.66397	3
PRMT10		under	-2.442				:..	2.66397	619
PROC		under	-2.075				:..	2.66397	3
PROC		under	-2.075				:..	2.66397	619
PRPF3		over	2.089				:..	2.66397	3
PRPF3		over	2.089				:..	2.66397	619
PRPF4		over	3.33				:..	2.66397	3
PRPF4		over	3.33				:..	2.66397	619
PRR25		under	-2.145				:..	2.66397	3
PRR25		under	-2.145				:..	2.66397	619
PRUNE		over	2.192				:..	2.66397	3
PRUNE		over	2.192				:..	2.66397	619
PSMB4		over	2.087				:..	2.66397	3
PSMB4		over	2.087				:..	2.66397	619
PSMB6		over	2.465				:..	2.66397	3
PSMB6		over	2.465				:..	2.66397	619
PSMC4		over	2.118				:..	2.66397	3
PSMC4		over	2.118				:..	2.66397	619
PSMC5		over	2.185				:..	2.66397	3
PSMC5		over	2.185				:..	2.66397	619
PSMD11		over	2.403				:..	2.66397	3
PSMD11		over	2.403				:..	2.66397	619
PSMD4		over	2.384				:..	2.66397	3
PSMD4		over	2.384				:..	2.66397	619
PSME3		over	2.596				:..	2.66397	3
PSME3		over	2.596				:..	2.66397	619
PSMF1		over	2.253				:..	2.66397	3
PSMF1		over	2.253				:..	2.66397	619
PTCD2		over	2.069				:..	2.66397	3
PTCD2		over	2.069				:..	2.66397	619
PTF1A		under	-2.166				:..	2.66397	3
PTF1A		under	-2.166				:..	2.66397	619
PTGER3		under	-2.006				:..	2.66397	3
PTGER3		under	-2.006				:..	2.66397	619
PTPRA		under	-2.173				:..	2.66397	3
PTPRA		under	-2.173				:..	2.66397	619
PTPRB		under	-2.113				:..	2.66397	3
PTPRB		under	-2.113				:..	2.66397	619
PTRF		over	2.264				:..	2.66397	3
PTRF		over	2.264				:..	2.66397	619
PTTG1IP		over	2.005				:..	2.66397	3
PTTG1IP		over	2.005				:..	2.66397	619
PUF60		over	2.234				:..	2.66397	3
PUF60		over	2.234				:..	2.66397	619
PVRL4		under	-2.153				:..	2.66397	3
PVRL4		under	-2.153				:..	2.66397	619
PXN		over	2.288				:..	2.66397	3
PXN		over	2.288				:..	2.66397	619
RAB33B		under	-2.263				:..	2.66397	3
RAB33B		under	-2.263				:..	2.66397	619
RAC1		over	2.168				:..	2.66397	3
RAC1		over	2.168				:..	2.66397	619
RAI1		under	-2.384				:..	2.66397	3
RAI1		under	-2.384				:..	2.66397	619
RANBP1		over	2.649				:..	2.66397	3
RANBP1		over	2.649				:..	2.66397	619
RAPGEF2		under	-2.277				:..	2.66397	3
RAPGEF2		under	-2.277				:..	2.66397	619
RBM43		under	-2.372				:..	2.66397	3
RBM43		under	-2.372				:..	2.66397	619
RBMS2		over	2.018				:..	2.66397	3
RBMS2		over	2.018				:..	2.66397	619
RBP7		over	2.107				:..	2.66397	3
RBP7		over	2.107				:..	2.66397	619
REM1		under	-2.836				:..	2.66397	3
REM1		under	-2.836				:..	2.66397	619
RFPL1		under	-2.31				:..	2.66397	3
RFPL1		under	-2.31				:..	2.66397	619
RGP1		over	2.382				:..	2.66397	3
RGP1		over	2.382				:..	2.66397	619
RHBDD3		under	-2.366				:..	2.66397	3
RHBDD3		under	-2.366				:..	2.66397	619
RHOD		over	2.085				:..	2.66397	3
RHOD		over	2.085				:..	2.66397	619
RILP		over	2.972				:..	2.66397	3
RILP		over	2.972				:..	2.66397	619
RNF113A		under	-2.23				:..	2.66397	3
RNF113A		under	-2.23				:..	2.66397	619
RNF115		over	3.557				:..	2.66397	3
RNF115		over	3.557				:..	2.66397	619
RNF167		over	2.766				:..	2.66397	3
RNF167		over	2.766				:..	2.66397	619
RNF180		under	-2.111				:..	2.66397	3
RNF180		under	-2.111				:..	2.66397	619
RNF183		under	-2.108				:..	2.66397	3
RNF183		under	-2.108				:..	2.66397	619
RNF185		under	-2.173				:..	2.66397	3
RNF185		under	-2.173				:..	2.66397	619
RNF26		over	2.911				:..	2.66397	3
RNF26		over	2.911				:..	2.66397	619
RORB		under	-2.529				:..	2.66397	3
RORB		under	-2.529				:..	2.66397	619
RPL36		over	2.055				:..	2.66397	3
RPL36		over	2.055				:..	2.66397	619
RPL36AL		over	4.184				:..	2.66397	3
RPP40		over	2.005				:..	2.66397	3
RPP40		over	2.005				:..	2.66397	619
RPRD1A		over	3.538				:..	2.66397	3
RPS16		over	2.274				:..	2.66397	3
RPS16		over	2.274				:..	2.66397	619
RPS26		over	2.269				:..	2.66397	3
RPS26		over	2.269				:..	2.66397	619
RPS29		over	2.664				:..	2.66397	3
RPS4X		under	-2.892				:..	2.66397	3
RPS4X		under	-2.892				:..	2.66397	619
RRP1		over	2.532				:..	2.66397	3
RRP1		over	2.532				:..	2.66397	619
RRP1B		over	2.358				:..	2.66397	3
RRP1B		over	2.358				:..	2.66397	619
RRP36		over	2.376				:..	2.66397	3
RRP36		over	2.376				:..	2.66397	619
RUSC1		over	2.759				:..	2.66397	3
RUSC1		over	2.759				:..	2.66397	619
RWDD2B		over	2.66				:..	2.66397	3
RWDD2B		over	2.66				:..	2.66397	619
SAMD4A		over	2.358				:..	2.66397	3
SAMD4A		over	2.358				:..	2.66397	619
SARNP		over	2.077				:..	2.66397	3
SARNP		over	2.077				:..	2.66397	619
SART1		over	2.449				:..	2.66397	3
SART1		over	2.449				:..	2.66397	619
SAV1		over	2.301				:..	2.66397	3
SCAMP3		over	2.205				:..	2.66397	3
SCAMP3		over	2.205				:..	2.66397	619
SCFD1		over	4.022				:..	2.66397	3
SCO1		over	2.434				:..	2.66397	3
SCO1		over	2.434				:..	2.66397	619
SCUBE3		under	-4.045				:..	2.66397	3
SCUBE3		under	-4.045				:..	2.66397	619
SDCCAG3		over	2.106				:..	2.66397	3
SDCCAG3		over	2.106				:..	2.66397	619
SEC14L5		under	-2.399				:..	2.66397	3
SEC14L5		under	-2.399				:..	2.66397	619
SEC31A		under	-2.215				:..	2.66397	3
SEC31A		under	-2.215				:..	2.66397	619
SEMA4B		over	2.343				:..	2.66397	3
SEMA4B		over	2.343				:..	2.66397	619
SERPINA11		under	-2.078				:..	2.66397	3
SERPINA11		under	-2.078				:..	2.66397	619
SETD6		over	2.028				:..	2.66397	3
SETD6		over	2.028				:..	2.66397	619
SF3B4		over	3.537				:..	2.66397	3
SF3B4		over	3.537				:..	2.66397	619
SFR1		over	2.015				:..	2.66397	3
SFR1		over	2.015				:..	2.66397	619
SGSM3		under	-2.134				:..	2.66397	3
SGSM3		under	-2.134				:..	2.66397	619
SH2D5		over	2.342				:..	2.66397	3
SH2D5		over	2.342				:..	2.66397	619
SHARPIN		over	2.949				:..	2.66397	3
SHARPIN		over	2.949				:..	2.66397	619
SHC1		over	2.129				:..	2.66397	3
SHC1		over	2.129				:..	2.66397	619
SHCBP1		over	2.476				:..	2.66397	3
SHCBP1		over	2.476				:..	2.66397	619
SIVA1		over	2.015				:..	2.66397	3
SIVA1		over	2.015				:..	2.66397	619
SIX2		under	-2.597				:..	2.66397	3
SIX2		under	-2.597				:..	2.66397	619
SLC17A5		under	-2.343				:..	2.66397	3
SLC17A5		under	-2.343				:..	2.66397	619
SLC17A7		under	-2.089				:..	2.66397	3
SLC17A7		under	-2.089				:..	2.66397	619
SLC17A8		over	2.016				:..	2.66397	3
SLC17A8		over	2.016				:..	2.66397	619
SLC19A1		over	2.318				:..	2.66397	3
SLC19A1		over	2.318				:..	2.66397	619
SLC25A21		over	4.579				:..	2.66397	3
SLC25A23		over	2.183				:..	2.66397	3
SLC25A23		over	2.183				:..	2.66397	619
SLC26A9		under	-2.069				:..	2.66397	3
SLC26A9		under	-2.069				:..	2.66397	619
SLC27A1		under	-2.035				:..	2.66397	3
SLC27A1		under	-2.035				:..	2.66397	619
SLC28A2		under	-2.857				:..	2.66397	3
SLC28A2		under	-2.857				:..	2.66397	619
SLC30A6		over	2.211				:..	2.66397	3
SLC30A6		over	2.211				:..	2.66397	619
SLC35E2		under	-2.484				:..	2.66397	3
SLC35E2		under	-2.484				:..	2.66397	619
SLC35F1		under	-2.371				:..	2.66397	3
SLC35F1		under	-2.371				:..	2.66397	619
SLC38A11		under	-2.117				:..	2.66397	3
SLC38A11		under	-2.117				:..	2.66397	619
SLC39A1		over	2.86				:..	2.66397	3
SLC39A1		over	2.86				:..	2.66397	619
SLC6A19		under	-2.068				:..	2.66397	3
SLC6A19		under	-2.068				:..	2.66397	619
SLC7A8		under	-2.724				:..	2.66397	3
SLC7A8		under	-2.724				:..	2.66397	619
SLCO5A1		under	-2.137				:..	2.66397	3
SLCO5A1		under	-2.137				:..	2.66397	619
SLFN12		over	2.064				:..	2.66397	3
SLFN12		over	2.064				:..	2.66397	619
SLIRP		over	2.279				:..	2.66397	3
SLIRP		over	2.279				:..	2.66397	619
SMOX		over	2.131				:..	2.66397	3
SMOX		over	2.131				:..	2.66397	619
SMPX		under	-2.041				:..	2.66397	3
SMPX		under	-2.041				:..	2.66397	619
SMYD5		over	2.077				:..	2.66397	3
SMYD5		over	2.077				:..	2.66397	619
SNAP29		over	2.55				:..	2.66397	3
SNAP29		over	2.55				:..	2.66397	619
SNAPC1		over	2.025				:..	2.66397	3
SNAPC1		over	2.025				:..	2.66397	619
SNAPIN		over	3.028				:..	2.66397	3
SNAPIN		over	3.028				:..	2.66397	619
SNRNP27		over	2.42				:..	2.66397	3
SNRNP27		over	2.42				:..	2.66397	619
SNX25		under	-2.29				:..	2.66397	3
SNX25		under	-2.29				:..	2.66397	619
SNX27		over	2.017				:..	2.66397	3
SNX27		over	2.017				:..	2.66397	619
SNX6		over	3.949				:..	2.66397	3
SORCS2		under	-2.084				:..	2.66397	3
SORCS2		under	-2.084				:..	2.66397	619
SOX3		under	-2.619				:..	2.66397	3
SOX3		under	-2.619				:..	2.66397	619
SPAG1		over	2.01				:..	2.66397	3
SPAG1		over	2.01				:..	2.66397	619
SPANXN1		over	2.381				:..	2.66397	3
SPANXN1		over	2.381				:..	2.66397	619
SPATA5L1		over	2.175				:..	2.66397	3
SPATA5L1		over	2.175				:..	2.66397	619
SPG7		over	2.049				:..	2.66397	3
SPG7		over	2.049				:..	2.66397	619
SPINK7		under	-3.529				:..	2.66397	3
SPINK7		under	-3.529				:..	2.66397	619
SPP1		under	-2.285				:..	2.66397	3
SPP1		under	-2.285				:..	2.66397	619
SPRYD7		over	2.247				:..	2.66397	3
SPRYD7		over	2.247				:..	2.66397	619
SREBF1		under	-2.428				:..	2.66397	3
SREBF1		under	-2.428				:..	2.66397	619
SRL		under	-2.261				:..	2.66397	3
SRL		under	-2.261				:..	2.66397	619
SRP54		over	2.749				:..	2.66397	3
SS18		over	2.181				:..	2.66397	3
SS18		over	2.181				:..	2.66397	619
SSR4		under	-2.007				:..	2.66397	3
SSR4		under	-2.007				:..	2.66397	619
ST13		under	-2.265				:..	2.66397	3
ST13		under	-2.265				:..	2.66397	619
STAG2		under	-2.158				:..	2.66397	3
STAG2		under	-2.158				:..	2.66397	619
STK31		over	2.411				:..	2.66397	3
STK31		over	2.411				:..	2.66397	619
STMN2		under	-2.363				:..	2.66397	3
STMN2		under	-2.363				:..	2.66397	619
STOML2		over	2.792				:..	2.66397	3
STOML2		over	2.792				:..	2.66397	619
STRN3		over	4.223				:..	2.66397	3
STX12		under	-2.084				:..	2.66397	3
STX12		under	-2.084				:..	2.66397	619
SUMO3		over	4.123				:..	2.66397	3
SUMO3		over	4.123				:..	2.66397	619
SUSD2		over	2.155				:..	2.66397	3
SUSD2		over	2.155				:..	2.66397	619
SUV420H1		under	-2.017				:..	2.66397	3
SUV420H1		under	-2.017				:..	2.66397	619
SYCE2		under	-2.884				:..	2.66397	3
SYCE2		under	-2.884				:..	2.66397	619
SYNGAP1		under	-2.073				:..	2.66397	3
SYNGAP1		under	-2.073				:..	2.66397	619
SYT14		under	-2.113				:..	2.66397	3
SYT14		under	-2.113				:..	2.66397	619
TAAR1		over	2.166				:..	2.66397	3
TAAR1		over	2.166				:..	2.66397	619
TAB2		under	-2.346				:..	2.66397	3
TAB2		under	-2.346				:..	2.66397	619
TACO1		over	2.241				:..	2.66397	3
TACO1		over	2.241				:..	2.66397	619
TAGLN2		over	2.652				:..	2.66397	3
TAGLN2		over	2.652				:..	2.66397	619
TANK		under	-2.146				:..	2.66397	3
TANK		under	-2.146				:..	2.66397	619
TAT		under	-2.053				:..	2.66397	3
TAT		under	-2.053				:..	2.66397	619
TAX1BP3		over	2.476				:..	2.66397	3
TAX1BP3		over	2.476				:..	2.66397	619
TCP10L		under	-2.131				:..	2.66397	3
TCP10L		under	-2.131				:..	2.66397	619
TCP11L1		under	-2.27				:..	2.66397	3
TCP11L1		under	-2.27				:..	2.66397	619
TDRKH		over	2.781				:..	2.66397	3
TDRKH		over	2.781				:..	2.66397	619
TEDDM1		under	-2.459				:..	2.66397	3
TEDDM1		under	-2.459				:..	2.66397	619
TESK1		over	2.498				:..	2.66397	3
TESK1		over	2.498				:..	2.66397	619
TET2		under	-2.092				:..	2.66397	3
TET2		under	-2.092				:..	2.66397	619
THAP7		over	2.635				:..	2.66397	3
THAP7		over	2.635				:..	2.66397	619
TIPIN		over	3.015				:..	2.66397	3
TIPIN		over	3.015				:..	2.66397	619
TJP2		over	2.737				:..	2.66397	3
TJP2		over	2.737				:..	2.66397	619
TK1		over	2.583				:..	2.66397	3
TK1		over	2.583				:..	2.66397	619
TKTL1		over	2.371				:..	2.66397	3
TKTL1		over	2.371				:..	2.66397	619
TKTL2		under	-2.012				:..	2.66397	3
TKTL2		under	-2.012				:..	2.66397	619
TMEM11		over	2.01				:..	2.66397	3
TMEM11		over	2.01				:..	2.66397	619
TMEM167B		under	-2.248				:..	2.66397	3
TMEM167B		under	-2.248				:..	2.66397	619
TMEM184C		under	-2.165				:..	2.66397	3
TMEM184C		under	-2.165				:..	2.66397	619
TMEM192		under	-2.494				:..	2.66397	3
TMEM192		under	-2.494				:..	2.66397	619
TMEM203		over	2.151				:..	2.66397	3
TMEM203		over	2.151				:..	2.66397	619
TMEM47		under	-2.307				:..	2.66397	3
TMEM47		under	-2.307				:..	2.66397	619
TMEM57		under	-2.506				:..	2.66397	3
TMEM57		under	-2.506				:..	2.66397	619
TMOD3		over	2.969				:..	2.66397	3
TMOD3		over	2.969				:..	2.66397	619
TMX1		over	5.117				:..	2.66397	3
TNFRSF11B		under	-2.633				:..	2.66397	3
TNFRSF11B		under	-2.633				:..	2.66397	619
TNFSF8		under	-2.728				:..	2.66397	3
TNFSF8		under	-2.728				:..	2.66397	619
TNMD		under	-2.671				:..	2.66397	3
TNMD		under	-2.671				:..	2.66397	619
TPGS2		over	3.393				:..	2.66397	3
TPX2		over	2.227				:..	2.66397	3
TPX2		over	2.227				:..	2.66397	619
TRAPPC6A		under	-3.72				:..	2.66397	3
TRAPPC6A		under	-3.72				:..	2.66397	619
TRIM14		over	2.248				:..	2.66397	3
TRIM14		over	2.248				:..	2.66397	619
TRIM41		over	2.131				:..	2.66397	3
TRIM41		over	2.131				:..	2.66397	619
TRIP10		over	2.2				:..	2.66397	3
TRIP10		over	2.2				:..	2.66397	619
TRIP13		over	3.319				:..	2.66397	3
TRIP13		over	3.319				:..	2.66397	619
TRMT61A		over	2.94				:..	2.66397	3
TRMT61A		over	2.94				:..	2.66397	619
TRNP1		over	4.092				:..	2.66397	3
TRNP1		over	4.092				:..	2.66397	619
TSHZ1		under	-2.952				:..	2.66397	3
TSHZ1		under	-2.952				:..	2.66397	619
TSPAN31		under	-2.577				:..	2.66397	3
TSPAN31		under	-2.577				:..	2.66397	619
TSR1		over	2.686				:..	2.66397	3
TSR1		over	2.686				:..	2.66397	619
TTC19		under	-3.215				:..	2.66397	3
TTC19		under	-3.215				:..	2.66397	619
TTC27		over	2.281				:..	2.66397	3
TTC27		over	2.281				:..	2.66397	619
TTC3		under	-2.097				:..	2.66397	3
TTC3		under	-2.097				:..	2.66397	619
TTLL1		under	-2.538				:..	2.66397	3
TTLL1		under	-2.538				:..	2.66397	619
TTPAL		over	2.183				:..	2.66397	3
TTPAL		over	2.183				:..	2.66397	619
TUBB1		under	-2.205				:..	2.66397	3
TUBB1		under	-2.205				:..	2.66397	619
TUBG1		over	2.254				:..	2.66397	3
TUBG1		over	2.254				:..	2.66397	619
TUFT1		over	3.051				:..	2.66397	3
TUFT1		over	3.051				:..	2.66397	619
TULP4		under	-2.417				:..	2.66397	3
TULP4		under	-2.417				:..	2.66397	619
TXNDC17		over	2.831				:..	2.66397	3
TXNDC17		over	2.831				:..	2.66397	619
TXNRD2		over	3.568				:..	2.66397	3
TXNRD2		over	3.568				:..	2.66397	619
UAP1		over	2.47				:..	2.66397	3
UAP1		over	2.47				:..	2.66397	619
UBE2D4		over	3.444				:..	2.66397	3
UBE2D4		over	3.444				:..	2.66397	619
UBE2G2		over	2.336				:..	2.66397	3
UBE2G2		over	2.336				:..	2.66397	619
UBE2V1		under	-2.008				:..	2.66397	3
UBE2V1		under	-2.008				:..	2.66397	619
UFSP2		under	-2.19				:..	2.66397	3
UFSP2		under	-2.19				:..	2.66397	619
UGT2B17		under	-2.189				:..	2.66397	3
UGT2B17		under	-2.189				:..	2.66397	619
UPP1		over	2.356				:..	2.66397	3
UPP1		over	2.356				:..	2.66397	619
USH2A		under	-2.033				:..	2.66397	3
USH2A		under	-2.033				:..	2.66397	619
USP14		over	2.487				:..	2.66397	3
USP14		over	2.487				:..	2.66397	619
USP9X		under	-2.716				:..	2.66397	3
USP9X		under	-2.716				:..	2.66397	619
VARS2		over	3.067				:..	2.66397	3
VARS2		over	3.067				:..	2.66397	619
VCP		over	2.633				:..	2.66397	3
VCP		over	2.633				:..	2.66397	619
VGLL4		under	-2.056				:..	2.66397	3
VGLL4		under	-2.056				:..	2.66397	619
VPS39		under	-2.424				:..	2.66397	3
VPS39		under	-2.424				:..	2.66397	619
VPS72		over	2.557				:..	2.66397	3
VPS72		over	2.557				:..	2.66397	619
VSTM5		under	-2.176				:..	2.66397	3
VSTM5		under	-2.176				:..	2.66397	619
WDFY1		under	-2.08				:..	2.66397	3
WDFY1		under	-2.08				:..	2.66397	619
WDR18		over	2.864				:..	2.66397	3
WDR18		over	2.864				:..	2.66397	619
WDR20		over	2.736				:..	2.66397	3
WDR20		over	2.736				:..	2.66397	619
WDR4		over	3.918				:..	2.66397	3
WDR4		over	3.918				:..	2.66397	619
WDR53		over	2.223				:..	2.66397	3
WDR53		over	2.223				:..	2.66397	619
WDR69		over	2.204				:..	2.66397	3
WDR69		over	2.204				:..	2.66397	619
WEE2		under	-2.46				:..	2.66397	3
WEE2		under	-2.46				:..	2.66397	619
WNT2		under	-2.564				:..	2.66397	3
WNT2		under	-2.564				:..	2.66397	619
XRCC3	1	over	2.112				:..	2.66397	3
XRCC3	1	over	2.112				:..	2.66397	619
ZC3H6		under	-2.131				:..	2.66397	3
ZC3H6		under	-2.131				:..	2.66397	619
ZDHHC12		over	2.715				:..	2.66397	3
ZDHHC12		over	2.715				:..	2.66397	619
ZDHHC18		over	2.555				:..	2.66397	3
ZDHHC18		over	2.555				:..	2.66397	619
ZFHX2		under	-2.526				:..	2.66397	3
ZFHX2		under	-2.526				:..	2.66397	619
ZFP57		under	-2.345				:..	2.66397	3
ZFP57		under	-2.345				:..	2.66397	619
ZKSCAN1		under	-2.871				:..	2.66397	3
ZKSCAN1		under	-2.871				:..	2.66397	619
ZNF17		under	-2.483				:..	2.66397	3
ZNF17		under	-2.483				:..	2.66397	619
ZNF251		under	-3.438				:..	2.66397	3
ZNF251		under	-3.438				:..	2.66397	619
ZNF432		under	-2.233				:..	2.66397	3
ZNF432		under	-2.233				:..	2.66397	619
ZNF521		under	-2.006				:..	2.66397	3
ZNF521		under	-2.006				:..	2.66397	619
ZNF654		under	-2.267				:..	2.66397	3
ZNF654		under	-2.267				:..	2.66397	619
ZNF697		under	-2.279				:..	2.66397	3
ZNF697		under	-2.279				:..	2.66397	619
ZNF766		under	-2.46				:..	2.66397	3
ZNF766		under	-2.46				:..	2.66397	619
ZNF776		under	-2.903				:..	2.66397	3
ZNF776		under	-2.903				:..	2.66397	619
ZNF791		under	-2.108				:..	2.66397	3
ZNF791		under	-2.108				:..	2.66397	619
ZNF839		over	3.496				:..	2.66397	3
ZNF839		over	3.496				:..	2.66397	619
ZRSR2		under	-2.444				:..	2.66397	3
ZRSR2		under	-2.444				:..	2.66397	619
ZXDB		under	-2.015				:..	2.66397	3
ZXDB		under	-2.015				:..	2.66397	619

## Sheet: HR_BRCAness Genes
Genes implicated in homologous recombination and/or PARP inhibitor sensitivity
GeneName	Ensembl gene ID	Publication linking to PARP inhibitor sensitivy			Known tumour suppressor gene ?
ABL1	ENSG00000097007	PMID: 24240700
AR	ENSG00000169083	PMID: 22993403
ATAD5	ENSG00000176208	PMID: 24240700
ATM	ENSG00000149311	PMID: 16912188
ATR	ENSG00000175054	PMID: 16912188			Yes
AURORA	ENSG00000167986	PMID: 18832051			Yes
BAP1	ENSG00000163930	PMID: 24240700			Yes
BARD1	ENSG00000138376	PMID: 24240700
BLM	ENSG00000197299	PMID: 24240700
BRCA1	ENSG00000012048	PMID: 15829967
BRCA2	ENSG00000139618	PMID: 15829967			Yes
BRCC3	ENSG00000185515	PMID: 24240700			Yes
BRIP1	ENSG00000136492	PMID: 26775620
CDC14B	ENSG00000081377	PMID: 24240700
CDK12	ENSG00000167258	PMID: 24240700
CDK5	ENSG00000188130	PMID: 18388863
CDK7	ENSG00000134058	PMID: 18832051
CHD1	ENSG00000153922	PMID: 27596623
CHEK1	ENSG00000149554	PMID: 16912188
CHEK2	ENSG00000183765	PMID: 16912188
DDB1	ENSG00000076924	PMID: 18832051
DMC1	ENSG00000100206	PMID: 26775620
DNASE1L2	ENSG00000167968	PMID: 24240700
DNMT3A	ENSG00000119772	PMID: 24240700
DUT	ENSG00000128951	PMID: 24240700
EME1	ENSG00000154920	PMID: 26775620
EME2	ENSG00000197774	PMID: 26775620
ERCC1	ENSG00000012061	PMID: 26775620			Yes
ERCC4	ENSG00000175595	PMID: 24240700
ERCC8	ENSG00000049167	PMID: 24240700
ERG	ENSG00000157554	PMID: 21575865			Yes
ESCO1	ENSG00000141446	PMID: 24240700
ESCO2	ENSG00000171320	PMID: 24240700
ETV1	ENSG00000006468	PMID: 21575865			Yes
EWSR1	ENSG00000182944	PMID: 22287547
FAAP20	ENSG00000162585	PMID: 26775620
FAAP24	ENSG00000131944	PMID: 26775620
FAM175A	ENSG00000163322	PMID: 24240700
FANCA	ENSG00000187741	PMID: 16912188
FANCB	ENSG00000181544	PMID: 26775620
FANCC	ENSG00000158169	PMID: 16912188
FANCD2	ENSG00000144554	PMID: 16912188
FANCE	ENSG00000112039	PMID: 24240700
FANCF	ENSG00000183161	PMID: 24240700
FANCG	ENSG00000221829	PMID: 26775620
FANCI	ENSG00000140525	PMID: 26775620
FANCL	ENSG00000115392	PMID: 26775620
FANCM	ENSG00000187790	PMID: 26775620
FEN1	ENSG00000168496	PMID: 24240700
FLI1	ENSG00000164885	PMID: 18388863
G2E3	ENSG00000092140	PMID: 24240700
GADD45A	ENSG00000116717	PMID: 24240700
GEN1	ENSG00000178295	PMID: 24240700
GIYD1	ENSG00000132207	PMID: 26775620			Yes
GIYD2	ENSG00000181625	PMID: 26775620
GTF2H3	ENSG00000111358	PMID: 24240700
HELLS	ENSG00000119969	PMID: 24240700
HUS1	ENSG00000136273	PMID: 24240700
INIP	ENSG00000148153	PMID: 24240700
INO80D	ENSG00000114933	PMID: 24240700
IPMK	ENSG00000151151	PMID: 24074953
KAT5	ENSG00000172977	PMID: 24240700
LIG3	ENSG00000005156	PMID: 18832051
LIG4	ENSG00000174405	PMID: 24240700
MAD2L2	ENSG00000116670	PMID: 25799992
MAPK12	ENSG00000173846	PMID: 18388863
MCM2	ENSG00000073111	PMID: 24240700
MCM3	ENSG00000112118	PMID: 18832051
MCM6	ENSG00000076003	PMID: 24240700
MDC1	ENSG00000137337	PMID: 24240700
miR-103		PMID: 24088786;PMID: 23570906
miR-107		PMID: 23570906
miR-222	ENSG00000105835	PMID: 22933245
miR-506		PMID: 24168967
miR-9		PMID: 24088786
MMS22L	ENSG00000146263	PMID: 24240700
MNAT1	ENSG00000020426	PMID: 24240700			Yes
MND1	ENSG00000121211	PMID: 24240700
MRE11A	ENSG00000020922	PMID: 21300766
MSH3	ENSG00000113318	PMID: 24240700			Yes
MUM1	ENSG00000160953	PMID: 24240700
MUS81	ENSG00000172732	PMID: 26775620
NAMPT	ENSG00000105835	PMID: 20373286
NAP1L1	ENSG00000187109	PMID: 24240700
NBN	ENSG00000104320	PMID: 16912188
ORC1L	ENSG00000085840	PMID: 24240700
ORC5L	ENSG00000164815	PMID: 24240700
PALB2	ENSG00000083093	PMID: 23684799
PAPD7	ENSG00000112941	PMID: 24240700			Yes
PARP1	ENSG00000143799	PMID: 24240700
PLK3	ENSG00000163482	PMID: 18388863
PNKP	ENSG00000039650	PMID: 26775620			Yes
POLB	ENSG00000070501	PMID: 24240700
POLD3	ENSG00000077514	PMID: 24240700
POLH	ENSG00000170734	PMID: 18832051
POLK	ENSG00000122008	PMID: 24240700
POLM	ENSG00000122678	PMID: 24240700
POLQ	ENSG00000051341	PMID: 25642963
POLR2F	ENSG00000100142	PMID: 24240700
PRMT6	ENSG00000198890	PMID: 24240700
PSMC3IP	ENSG00000131470	PMID: 24240700			Yes
PTEN	ENSG00000171862	PMID: 20049735			Yes
RAD21	ENSG00000164754	PMID: 24240700
RAD23B	ENSG00000119318	PMID: 24240700			Yes
RAD50	ENSG00000113522	PMID: 26775620
RAD51	ENSG00000051180	PMID: 16912188			Yes
RAD51B	ENSG00000182185	PMID: 24240700			Yes
RAD51C	ENSG00000108384	PMID: 26775620
RAD51D	ENSG00000185379	PMID: 21822267			Yes
RAD52	ENSG00000002016	PMID: 24240700
RAD54B	ENSG00000197275	PMID: 16912188			Yes
RAD54L	ENSG00000085999	PMID: 16912188
RBBP8	ENSG00000101773	PMID: 26775620
RECQL4	ENSG00000160957	PMID: 26775620
REV3L	ENSG00000009413	PMID: 24240700
RFC2	ENSG00000049541	PMID: 24240700
RNF168	ENSG00000163961	PMID: 24240700
RPA1	ENSG00000132383	PMID: 16912188			Yes
RRM1	ENSG00000167325	PMID: 24240700
RRM2B	ENSG00000048392	PMID: 24240700
SEM1	ENSG00000127922	PMID: 16912188
SHPRH	ENSG00000146414	PMID: 24240700
SLX4	ENSG00000188827	PMID: 26775620
SMARCA2	ENSG00000080503	PMID: 24240700
SMARCA5	ENSG00000153147	PMID: 24240700
SMARCAL1	ENSG00000138375	PMID: 24240700
SMC3	ENSG00000108055	PMID: 24240700
SMG1	ENSG00000157106	PMID: 24240700
SPO11	ENSG00000054796	PMID: 24240700
SPOP	ENSG00000121067	PMID: 26374986
SSRP1	ENSG00000149136	PMID: 24240700
STK36	ENSG00000163482	PMID: 25995442
SUMO1	ENSG00000116030	PMID: 24240700
TEX11	ENSG00000120498	PMID: 24240700
TIMELESS	ENSG00000111602	PMID: 24240700
TMPRSS2	ENSG00000184012	PMID: 21575865
TOP2B	ENSG00000157107	PMID: 24240700
TOP3A	ENSG00000177302	PMID: 24240700
TOPBP1	ENSG00000163781	PMID: 24240700
TP53BP1	ENSG00000067369	PMID: 23103855
TTDN1	ENSG00000168303	PMID: 26775620
UBA1	ENSG00000130985	PMID: 24240700
UBE2A	ENSG00000077721	PMID: 24240700
UBE2N	ENSG00000177889	PMID: 24240700
UNG	ENSG00000076248	PMID: 24240700
USP1	ENSG00000162607	PMID: 21482670
USP10	ENSG00000157108	PMID: 24240700
USP7	ENSG00000157109	PMID: 24240700
WRN	ENSG00000165392	PMID: 26775620
XAB2	ENSG00000076924	PMID: 18832051
XRCC2	ENSG00000196584	PMID: 24240700
XRCC3	ENSG00000126215	PMID: 26775620
XRCC4	ENSG00000152422	PMID: 24240700
XRCC6	ENSG00000196419	PMID: 24240700
ZSWIM7	ENSG00000214941	PMID: 24240700
